# Supplementary material for: Molecular basis of VEGFR1 autoinhibition at the plasma membrane
Source: Nat Commun. 2024 Feb 14;15:1346. doi: 10.1038/s41467-024-45499-2 (PMC10866885; doi:10.1038/s41467-024-45499-2)
Supplement: Supplementary file 4 — Source Data file [file 41467_2024_45499_MOESM4_ESM.zip]

Archive with 11 entries (11 files):
- Fig_2.xlsx
- Fig_3.xlsx
- Fig_4.xlsx
- Fig_6.xlsx
- Figure_S1.xlsx
- Figure_S2.xlsx
- Figure_S3.xlsx
- Figure_S4.xlsx
- Figure_S5.xlsx
- Figure_S6.xlsx
- Figure_S7.xlsx
