# Supplementary material for: Molecular basis of VEGFR1 autoinhibition at the plasma membrane
Source: Nat Commun. 2024 Feb 14;15:1346. doi: 10.1038/s41467-024-45499-2 (PMC10866885; doi:10.1038/s41467-024-45499-2)
Supplement: Supplementary file 4 — Source Data file [file 41467_2024_45499_MOESM4_ESM.zip › Fig_2.xlsx]

## Sheet: 2-E,VEGFR2-VEGF
	Figure 2E_Left panel								Figure 2E_right_panel									Figure 2E_Left panel							Figure 2E_right_panel
	VEGFR2-VEGF								VEGFR2-VEGF									VEGFR2+VEGF								VEGFR2+VEGF
mCherry	FITC		mCherry_Avg	FITC_Avg	mCherry_std	FITC_std		mCherry	FITC		FITC/mCherry	Notation	mCherry Intensity region	Avg	SD		mCherry	FITC		mCherry_Avg	FITC_Avg	mCherry_std	FITC_std		mCherry	FITC		FITC/mCherry	Notation	mCherry Intensity region	Avg	SD
1120	965		1821.55	1918.75	434.399	1236.44		1120	965		0.861607	1	1-10000	0.595849	0.348975		1462	4168		1894.2	7017.17	281.278	5268.55		1462	4168		2.85089	1	1-10000	2.9777	1.37831
1843	1093		3946.3	1865.4	419.906	984.006		1843	1093		0.593055	2	10000-20000	1.07145	0.544222		1773	7629		3493.57	8263	452.481	4572.04		1773	7629		4.30288	2	10000-20000	2.79572	0.707156
2037.28	4021		6354.45	3836.09	671.793	1606.52		2037.28	4021		1.97371	3	20000-30000	1.73048	0.533303		1917	2712		6350.8	16584.8	590.158	5581.4		1917	2712		1.41471	3	20000-30000	2.41966	0.499528
2285.92	1596		8660.79	3581	842.871	1142.57		2285.92	1596		0.698187						1997	3566.86		9074.17	34475.8	838.038	7203.05		1997	3566.86		1.78611
3347	1266		11742.8	8442.6	11742.8	4905.57		3347	1266		0.378249						2322	17010		11602.8	28676.8	746.405	4757.7		2322	17010		7.32558
3530	2267		13524.9	12968.8	683.503	5876.95		3530	2267		0.64221						2763	7185.43		13832.8	37591.8	751.83	8021.17		2763	7185.43		2.60059
4254	3561		16217.5	20925.2	527.884	3454.97		4254	3561		0.837094						2986	3579.43		16211.4	57795.8	663.209	9951.16		2986	3579.43		1.19874
4256	1519		18771.8	24192.1	722.966	11807.4		4256	1519		0.356908						3433	6597		19006.8	49201.6	580.615	12624.6		3433	6597		1.92164
4344.48	714		21743.5	29863.1	903.983	10052.6		4344.48	714		0.164346						3462	12156		21351.5	51283.8	1098.5	11820		3462	12156		3.51127
5320	3843		23910.2	44924.5	479.898	13514.4		5320	3843		0.722368						3837	6798		24067.7	64212.3	634.02	13308.5		3837	6798		1.7717
5434	4338		26501.4	39583.2	634.874	9569.48		5434	4338		0.798307						3860	17495.1		26320.1	60131.2	810.374	9250.98		3860	17495.1		4.53242
5568	1742		29252.5	54283.7	1232.92	13919.2		5568	1742		0.312859						4114	4030		28541.8	68322.4	532.131	7579.16		4114	4030		0.979582
6099	3495							6099	3495		0.573045						5704	9300							5704	9300		1.63043
6162	1337							6162	1337		0.216975						5711	11533.7							5711	11533.7		2.01956
6369	3430							6369	3430		0.538546						5794	20094							5794	20094		3.46807
6661	3034							6661	3034		0.455487						5866	22276							5866	22276		3.79748
6790	5784							6790	5784		0.851841						5944	21067							5944	21067		3.54425
7020	2733							7020	2733		0.389316						6364	20970							6364	20970		3.2951
7100	6001							7100	6001		0.845211						6906	13860.9							6906	13860.9		2.00707
7376	6460							7376	6460		0.875813						6919	24840.9							6919	24840.9		3.59024
7571	4011							7571	4011		0.529785						7016	13176							7016	13176		1.87799
7630	5697							7630	5697		0.746658						7284	8729.14							7284	8729.14		1.1984
8053.92	4256							8053.92	4256		0.528438						7583	29992.3							7583	29992.3		3.9552
8965.6	3508							8965.6	3508		0.391273						8530	27383.1							8530	27383.1		3.21022
9139	3219							9139	3219		0.352227						8897	33560							8897	33560		3.77206
9366	2149							9366	2149		0.229447						9669	36268							9669	36268		3.75096
9900	2227							9900	2227		0.224949						9867	49302							9867	49302		4.99666
11325.4	6968.4							11325.4	6968.4		0.615287						9899	30349.1							9899	30349.1		3.06588
11648	16767							11648	16767		1.43947						10568	25993							10568	25993		2.4596
11690	4203							11690	4203		0.359538						11037	29142							11037	29142		2.64039
12307.7	5832							12307.7	5832		0.47385						11078	37823.1							11078	37823.1		3.41426
12504.8	12120							12504.8	12120		0.969228						12012	30000							12012	30000		2.4975
12998.7	16316.4							12998.7	16316.4		1.25523						12327	22436							12327	22436		1.82007
13000	13006							13000	13006		1.00046						12595	26666.6							12595	26666.6		2.11723
13237	27029							13237	27029		2.04193						12797	26369.1							12797	26369.1		2.06057
13365	12022.8							13365	12022.8		0.899576						12803	31698							12803	31698		2.47583
13439	12970							13439	12970		0.965102						13228	42424							13228	42424		3.20714
14021	7657							14021	7657		0.546109						13590	54004.3							13590	54004.3		3.97383
14464	4744							14464	4744		0.327987						13621	43779.4							13621	43779.4		3.21411
14694.4	10854							14694.4	10854		0.738649						13773	42997							13773	42997		3.12183
15581.4	17067.6							15581.4	17067.6		1.09538						14014	38832							14014	38832		2.77094
16197	25451							16197	25451		1.57134						14775	32664.9							14775	32664.9		2.21082
16874	20257							16874	20257		1.20049						14845	35057.1							14845	35057.1		2.36155
17707	33742							17707	33742		1.90557						14882	28092							14882	28092		1.88765
17750.9	29498.4							17750.9	29498.4		1.6618						15299	51824.9							15299	51824.9		3.38747
18617.8	30957.6							18617.8	30957.6		1.6628						15571	53886							15571	53886		3.46066
19051.2	41011.2							19051.2	41011.2		2.15268						16451	77642							16451	77642		4.71959
19231	16198							19231	16198		0.842286						16732	52237.1							16732	52237.1		3.12199
19376	8480.4							19376	8480.4		0.437675						17004	53389.1							17004	53389.1		3.1398
19669	9457							19669	9457		0.480807						18174	45343.7							18174	45343.7		2.49498
20135.4	23773.2							20135.4	23773.2		1.18067						18176	40190.6							18176	40190.6		2.21119
20974.2	32101.2							20974.2	32101.2		1.53051						18836	40707							18836	40707		2.16113
21907.2	18540.8							21907.2	18540.8		0.846334						18935	63663.4							18935	63663.4		3.36221
22365.3	20569.2							22365.3	20569.2		0.919693						19174	42092.6							19174	42092.6		2.19529
22389.9	37081.2							22389.9	37081.2		1.65616						19208	45605.1							19208	45605.1		2.37428
22689	47113							22689	47113		2.07647						19656	76433							19656	76433		3.88853
23063	48139.2							23063	48139.2		2.08729						19895	39577							19895	39577		1.98929
23377	70890							23377	70890		3.03247						20017	59390.6							20017	59390.6		2.96701
23542.4	48458.4							23542.4	48458.4		2.05835						20053	67694							20053	67694		3.37575
23605.1	42482.4							23605.1	42482.4		1.79971						20094	44728.3							20094	44728.3		2.22595
23655.5	30776.4							23655.5	30776.4		1.30102						20102	52475.1							20102	52475.1		2.61044
23741.8	26838.4							23741.8	26838.4		1.13043						21089	42773.1							21089	42773.1		2.02822
23907.5	35319.6							23907.5	35319.6		1.47734						21291	30743.4							21291	30743.4		1.44396
24157.3	39238.8							24157.3	39238.8		1.62431						21850	69509							21850	69509		3.18119
24161	64910							24161	64910		2.68656						22406	49714							22406	49714		2.21878
24517.9	60930							24517.9	60930		2.48512						22427	62004							22427	62004		2.7647
24553.8	37238.4							24553.8	37238.4		1.51661						22602	37030.3							22602	37030.3		1.63836
24640	33872.8							24640	33872.8		1.37471						22936	48060							22936	48060		2.0954
25300.8	39076.8							25300.8	39076.8		1.54449						23083	65585.1							23083	65585.1		2.84127
26458	52620							26458	52620		1.98881						23641	56944.3							23641	56944.3		2.40871
26724.3	42206.4							26724.3	42206.4		1.57933						23816	57551.1							23816	57551.1		2.41649
26991	22897							26991	22897		0.84832						24218	92998							24218	92998		3.84004
27033	41116							27033	41116		1.52096						24701	54810.9							24701	54810.9		2.21897
27552	38394							27552	38394		1.39351						24947	57384.6							24947	57384.6		2.30026
27650.6	57480							27650.6	57480		2.0788						25100	76700							25100	76700		3.05578
28079.5	62198.4							28079.5	62198.4		2.21508						25280	55183.7							25280	55183.7		2.1829
28234	43713							28234	43713		1.54824						25584	54084							25584	54084		2.11398
28791.8	75309.6							28791.8	75309.6		2.61566						25826	56477.1							25826	56477.1		2.18683
29040.5	46999.2							29040.5	46999.2		1.6184						25939	56693							25939	56693		2.18563
29324	61954							29324	61954		2.11274						26972	51660.9							26972	51660.9		1.91535
29517.6	51595.2							29517.6	51595.2		1.74795						27016	53221.7							27016	53221.7		1.97001
29797	72604							29797	72604		2.43662						27063	52199.7							27063	52199.7		1.92882
30555.8	33688							30555.8	33688		1.10251						27114	71062.3							27114	71062.3		2.62087
31005	36908.8							31005	36908.8		1.19042						27307	74030							27307	74030		2.71103
31482.1	70560							31482.1	70560		2.24128						27769	65658							27769	65658		2.36444
																	28198	71849.1							28198	71849.1		2.54802
																	28569	80182							28569	80182		2.80661
																	28856	66762.9							28856	66762.9		2.31366
																	29317	57160							29317	57160		1.94972
																		0								0

## Sheet: 2-F,VEGFR1-VEGF
		Figure 2F_Left panel								Figure 2F_right_panel									Figure 2F_Left panel											Figure 2F_right_panel
		VEGFR1-VEGF								VEGFR1-VEGF									VEGFR1+VEGF											VEGFR1+VEGF
mCherry	FITC		mCherry_Avg	FITC_Avg	mCherry_std	FITC_std		mCherry	FITC		FITC/mCherry	Notation	mCherry Intensity region	Avg	SD							mCherry_Avg	FITC_Avg		mCherry_std	FITC_std			mCherry	FITC		FITC/mCherry	Notation	mCherry Intensity region	Avg	SD
900	547		1495.4	556.479	596.769	331.9		900	547		0.607778	1	1-10000	0.332967	0.237852			481.747	408.455			1745.73	831.895		699.139	290.959			481.747	408.455		0.847862	1	1-10000	1.12101	0.527287
836.452	784.678		3513.28	1305.79	703.012	525.916		836.452	784.678		0.938103	2	10000-20000	0.200859	0.0895337			1589.09	738.422			3249.04	2900.4		381.654	1211.74			1589.09	738.422		0.464683	2	10000-20000	1.40446	0.31391
995.784	27.1568		5820.11	1679.1	526.264	1063.27		995.784	27.1568		0.0272718	3	20000-30000	0.289882	0.130281			1916.15	991.785			6102.13	8515.33		6102.13	3108.23			1916.15	991.785		0.517593	3	20000-30000	1.17292	0.189628
1039	813		8462.55	1023.89	639.046	598.905		1039	813		0.782483							2295.83	1280.54			8480.63	11166		8480.63	4291.25			2295.83	1280.54		0.557769
1654	301		10962.7	2213.52	583.88	1133.83		1654	301		0.181983							2445.82	740.27			10888.9	18446.4		823.393	2139.45			2445.82	740.27		0.302667
1847	985		13716.8	3230.13	768.107	577.317		1847	985		0.533297							2510.7	3347.47			13581.3	20617.2		13581.3	4118.26			2510.7	3347.47		1.33328
2281	834		16289	3194.73	676.49	1603.83		2281	834		0.365629							3083.64	1229.05			15880.2	20161.7		723.305	3645.97			3083.64	1229.05		0.398571
2410	160		19096.6	3429.03	745.218	1671.11		2410	160		0.06639							3302.47	4850.13			19000	22211.6		947.318	3328.72			3302.47	4850.13		1.46864
2581	611		21216	5224.51	818.28	2716.65		2581	611		0.23673							3336.51	1569.24			21807.1	25258.1		547.895	3273.91			3336.51	1569.24		0.470325
2641.46	1856.91		24155.7	7285.81	662.851	2951.81		2641.46	1856.91		0.702985							3630.45	3376			23961.1	31921.7		662.969	3772.47			3630.45	3376		0.929912
3069	1889		26284.1	8391.56	686.668	3810.35		3069	1889		0.61551							3630.45	3030.5			25972.3	29704.8		560.242	2682.08			3630.45	3030.5		0.834745
3170.27	1236.41		28978.2	8447.97	1261.72	3419.01		3170.27	1236.41		0.390001							5050	9278.13			28874.6	31297		1181.86	5798.74			5050	9278.13		1.83725
3212.5	552.341							3212.5	552.341		0.171935							5214.78	3959.5										5214.78	3959.5		0.759284
3213	815							3213	815		0.253657							5284.98	5431.86										5284.98	5431.86		1.02779
3216	2019							3216	2019		0.627799							5797.83	6269.76										5797.83	6269.76		1.0814
3226	1393							3226	1393		0.431804							6610	14251.5										6610	14251.5		2.15605
4255.16	1495.96							4255.16	1495.96		0.351565							6779	10782.9										6779	10782.9		1.59064
4439.96	1129							4439.96	1129		0.254281							6939.08	7906.14										6939.08	7906.14		1.13936
4527.96	1965.81							4527.96	1965.81		0.434151							7141.4	10242.8										7141.4	10242.8		1.43428
4607	706							4607	706		0.153245							8056.88	16130.2										8056.88	16130.2		2.00204
5245	870.426							5245	870.426		0.165953							8148	12390										8148	12390		1.52062
5547	1861							5547	1861		0.335497							8266.04	15788										8266.04	15788		1.90998
5667	1720							5667	1720		0.303512							8288.97	13341										8288.97	13341		1.60949
5844	3520							5844	3520		0.602327							8292.23	8289.96										8292.23	8289.96		0.999726
6797.56	424.063							6797.56	424.063		0.0623846							8334.74	7654.48										8334.74	7654.48		0.918381
7551.54	1174.28							7551.54	1174.28		0.155502							8388.11	5323.08										8388.11	5323.08		0.634598
7990.98	390.782							7990.98	390.782		0.0489028							8454.99	8221.26										8454.99	8221.26		0.972356
8414.86	1764.13							8414.86	1764.13		0.209644							8455.97	4550.35										8455.97	4550.35		0.538123
8506.97	103.391							8506.97	103.391		0.0121537							8828	17048.5										8828	17048.5		1.93118
8689.96	1593.75							8689.96	1593.75		0.183401							9773	14089										9773	14089		1.44162
9621	1117							9621	1117		0.1161							9999.95	22076.3										9999.95	22076.3		2.20764
10097.3	1864.01							10097.3	1864.01		0.184605							10158.2	17071.3										10158.2	17071.3		1.68055
10385	3100							10385	3100		0.298507							10369	17787.5										10369	17787.5		1.71545
10599.9	1191.19							10599.9	1191.19		0.112378							10995	18070										10995	18070		1.64347
10650	1010							10650	1010		0.0948357							11461	15483.3										11461	15483.3		1.35095
10801.4	1927.3							10801.4	1927.3		0.17843							12350	20190										12350	20190		1.63482
11112	3717							11112	3717		0.334503							12631.1	24457.1										12631.1	24457.1		1.93627
11349.2	2265							11349.2	2265		0.199573							12780	23220										12780	23220		1.8169
11699	4117							11699	4117		0.35191							12869.9	22344.3										12869.9	22344.3		1.73617
11970.8	730.206							11970.8	730.206		0.0609989							12898	12092										12898	12092		0.937511
12772	3271							12772	3271		0.256107							12969	19454										12969	19454		1.50004
13020	3155							13020	3155		0.24232							13334.5	16255.2										13334.5	16255.2		1.21904
13648	2775							13648	2775		0.203326							13541.7	17619										13541.7	17619		1.30109
14344	4291							14344	4291		0.299149							13637	20815										13637	20815		1.52636
14800.2	2658.66							14800.2	2658.66		0.179638							14019	18805										14019	18805		1.34139
15087	1381							15087	1381		0.0915358							14130.4	18435.6										14130.4	18435.6		1.30467
15554.4	1893.78							15554.4	1893.78		0.121752							14331	22350.1										14331	22350.1		1.55956
15988.6	1710.7							15988.6	1710.7		0.106995							14520.3	29478										14520.3	29478		2.03012
15990	2910							15990	2910		0.181989							14895	22698.3										14895	22698.3		1.52389
16254.1	3695.08							16254.1	3695.08		0.227332							15004.2	22566.4										15004.2	22566.4		1.504
16482	5029							16482	5029		0.305121							15133	18004.5										15133	18004.5		1.18975
16962.9	2564.24							16962.9	2564.24		0.151167							15133	15943.9										15133	15943.9		1.05359
17069	6630.8							17069	6630.8		0.38847							15239.1	20937.8										15239.1	20937.8		1.37395
17212.9	2937.96							17212.9	2937.96		0.170684							15807	19575.1										15807	19575.1		1.23838
17659.1	2904.08							17659.1	2904.08		0.164453							16518	20948.5										16518	20948.5		1.26822
18615	6170							18615	6170		0.331453							16640.5	26381										16640.5	26381		1.58534
19410.5	1012.08							19410.5	1012.08		0.0521409							16697.9	13754.9										16697.9	13754.9		0.823751
19471	4415							19471	4415		0.226747							16749	23343										16749	23343		1.3937
19575	3997							19575	3997		0.204189							17647	22200										17647	22200		1.258
19849	2076							19849	2076		0.10459							17757	20127.2										17757	20127.2		1.13348
20193	2734							20193	2734		0.135393							17770	25857										17770	25857		1.45509
20238	5930							20238	5930		0.293013							18870	26176										18870	26176		1.38718
20292.9	3519.98							20292.9	3519.98		0.173459							19675.8	18362.7										19675.8	18362.7		0.933265
20471	78.144							20471	78.144		0.0038173							19743	25309										19743	25309		1.28192
21310	3058							21310	3058		0.143501							19766	25068										19766	25068		1.26824
21460	7689							21460	7689		0.358295							19829.3	19948.8										19829.3	19948.8		1.00603
21690	8112							21690	8112		0.373997							19942.4	16855.7										19942.4	16855.7		0.845219
21746	9450							21746	9450		0.434563							20863	25510.5										20863	25510.5		1.22276
22333	5819							22333	5819		0.260556							21388.7	23243.1										21388.7	23243.1		1.0867
22426	5855							22426	5855		0.261081							21707	30661										21707	30661		1.41249
22989	3221.45							22989	3221.45		0.14013							22215	23020										22215	23020		1.03624
23116	12919							23116	12919		0.558877							22300.8	21021.2										22300.8	21021.2		0.942624
23341	9529							23341	9529		0.408252							22368	28092.8										22368	28092.8		1.25594
23668	3033							23668	3033		0.128148							22730.9	35676.9										22730.9	35676.9		1.56954
23960	5562.61							23960	5562.61		0.232163							23461.9	35674.3										23461.9	35674.3		1.52052
24107	8995.8							24107	8995.8		0.373161							23531	33933										23531	33933		1.44205
24399.8	4026.88							24399.8	4026.88		0.165037							23942	32053.9										23942	32053.9		1.33882
24412	4497.6							24412	4497.6		0.184237							24133	24350										24133	24350		1.00899
24650	10810							24650	10810		0.43854							24282	35124.5										24282	35124.5		1.44652
24728.3	8038.16							24728.3	8038.16		0.325059							24719.2	29099.5										24719.2	29099.5		1.1772
24734	8437							24734	8437		0.341109							24889	29461.5										24889	29461.5		1.18372
24919	8990							24919	8990		0.360769							25214	29413.5										25214	29413.5		1.16655
25000	6655							25000	6655		0.2662							25307	30413.5										25307	30413.5		1.20178
25370	9531							25370	9531		0.37568							25514	33410										25514	33410		1.30948
25461	9043							25461	9043		0.355171							25997	29499.2										25997	29499.2		1.13471
25617	4524.26							25617	4524.26		0.176612							26161.1	27648.1										26161.1	27648.1		1.05684
26012.5	877.809							26012.5	877.809		0.0337457							26264	24068										26264	24068		0.916387
26170	14664							26170	14664		0.560336							26334	31426.4										26334	31426.4		1.19338
26707	11802							26707	11802		0.441907							26987.8	31759.8										26987.8	31759.8		1.17682
26788	6790							26788	6790		0.253472							27243.9	32855.9										27243.9	32855.9		1.20599
27091	10341							27091	10341		0.381713							27303	27640.5										27303	27640.5		1.01236
27340	7951							27340	7951		0.290819							28067.2	31192.1										28067.2	31192.1		1.11133
27628	14739							27628	14739		0.533481							28473.7	34354.8										28473.7	34354.8		1.20654
27747	8741							27747	8741		0.315025							28623	36062										28623	36062		1.2599
27796	8021							27796	8021		0.288567							28657	28992										28657	28992		1.01169
27867	10584							27867	10584		0.379804							28740	21735.3										28740	21735.3		0.756274
28098	10674							28098	10674		0.379885							28834	22945.5										28834	22945.5		0.795779
28136	4515.72							28136	4515.72		0.160496							29860.9	33664.8										29860.9	33664.8		1.12739
28236	6152							28236	6152		0.217878							30761.7	31283										30761.7	31283		1.01695
28400.8	1476.07							28400.8	1476.07		0.0519728							31056.1	43541.2										31056.1	43541.2		1.40202
28967	8117							28967	8117		0.280215
28971	11908							28971	11908		0.411032
29899	10832.8							29899	10832.8		0.362313
29955	12511							29955	12511		0.41766
29986	6801							29986	6801		0.226806
31297.8	7537.34							31297.8	7537.34		0.240827
31687.7	4109.64							31687.7	4109.64		0.129692
0	0

## Sheet: 2G-H,VEGFR12 activation_kinetic
							VEGFR1 ligand dependent kinetics in CHO cell (exp-1)									VEGFR1 ligand dependent kinetics in CHO cell (exp-2)									VEGFR1 ligand dependent kinetics in CHO cell (exp-3)
				lane no.		mean intensity	int. density		pY/Load	mins after VEGF addition	pY/Load			lane no.		mean intensity		mins after VEGF addition	pY/Load			lane no.		mean intensity				mins after VEGF addition	pY/Load																			mins after VEGF addition	Exp-1
			1213pY	1		29	433543		0.145729	0	0.145729		1213pY	1		17.699		0	0.127513			1		11.325		43		0	0.0729638																			0	Load
				2		91	2006460		0.47644	2	0.47644			2		66.887		2	0.475648			2		50.284		106		2	0.346275																			2
				3		121	3817410		0.593137	5	0.593137			3		107.192		5	0.769262			3		74.521		204		5	0.499424																			5
				4		153	4714714		0.801047	10	0.801047			4		144.388		10	1.03528			4		130.214		205		10	0.90922																			10
				5		120	4565695		0.625	15	0.625			5		109.92		15	0.765124			5		82.292		199		15	0.595236																			15
				6		70	3140497		0.364583	30	0.364583			6		53.188		30	0.350117			6		25.248		93		30	0.163724																			30
				7		31	588386		0.160622	60	0.160622			7		29.619		60	0.201979			7		15.214		38		60	0.101265																			60
			VEGFR1_Load	1		199	4425026
				2		191	4253075																																										pY
				3		204	4711010						VEGFR1_Load	1		138.801						1		155.214		158
				4		191	4443379							2		140.623						2		145.214		159
				5		192	4458693							3		139.344						3		149.214		162
				6		192	4445923							4		139.467						4		143.215		161
				7		193	4096797							5		143.663						5		138.251		167
														6		151.915						6		154.211		168
														7		146.644						7		150.24		168
														1	2	3		1	2	3
														pY/Load	pY/Load	pY/Load		Normalized pY/Load	Normalized pY/Load	Normalized pY/Load
													0	0.145729	0.127513	0.0729638		18.1923	12.3168	8.02487
													2	0.47644	0.475648	0.346275		59.4771	45.9437	38.0848
													5	0.593137	0.769262	0.499424		74.0452	74.3044	54.9288
													10	0.801047	1.03528	0.90922		100	100	100
													15	0.625	0.765124	0.595236		78.0229	73.9047	65.4667
													30	0.364583	0.350117	0.163724		45.5133	33.8184	18.007
													60	0.160622	0.201979	0.101265		20.0515	19.5095	11.1375
[truncated: 15 more columns]
