# Supplementary material for: Molecular basis of VEGFR1 autoinhibition at the plasma membrane
Source: Nat Commun. 2024 Feb 14;15:1346. doi: 10.1038/s41467-024-45499-2 (PMC10866885; doi:10.1038/s41467-024-45499-2)
Supplement: Supplementary file 4 — Source Data file [file 41467_2024_45499_MOESM4_ESM.zip › Fig_3.xlsx]

## Sheet: Figure_3C
												Single cell analysis of VEGFR2-C482R in presence and absecnce of VEGF
											VEGFR2-wt control for determining the phosphorylation pattern of VEGFR2-C482R in absence and presence of VEGF
							VEGFR2(wt)-VEGF										VEGFR2(wt)+VEGF										Figure 3C_C482R-VEGF																		Figure 3C_C482R+VEGF
	VEGFR2-mCherry	FITC		VEGFR2-mCherry	FITC		FITC/mCherry	Notation	mCherry Intensity region	Avg	SD		VEGFR2-mCherry	FITC		VEGFR2-mCherry	FITC		FITC/mCherry	Notation	mCherry Intensity region	Avg	SD				C482R-mCherry	FITC		mCherry_Avg	FITC_Avg	mCherry_std	FITC_std		C482R-mCherry	FITC		FITC/mCherry	Notation	mCherry Intensity region	Avg	SD			C482R-mCherry	FITC		mCherry_Avg	FITC_Avg
	12504.8	6060		1120	1982.5		1.77009	1	1-10000	0.633114	0.427695		25990	45825.6		1147	2918		2.54403	1	1-10000	2.08695	0.657793				1444	1058							1444	1058		0.732687	1	1-10000	1.74754	0.558135			1076	3936		1618	3454.33
	20974.2	16050.6		2037.28	2010.5		0.986855	2	10000-20000	0.540234	0.264606		8995	22531.2		1978	2805.6		1.4184	2	10000-20000	1.585	0.414427				1917	4757.78		2017.6	3072.13	342.268	1403.46		1917	4757.78		2.48189	2	10000-20000	1.6371	0.345506			1231	969		3605.38	9670.64
	31005	18454.4		2285.92	2798		1.22401	3	20000-30000	0.807641	0.216396		8280	16845.6		2563	7200		2.80921	3	20000-30000	1.62633	0.211564				1997	4311.85		3510.2	6620.56	532.173	2556.35		1997	4311.85		2.15916	3	20000-30000	1.31461	0.213844			1415	4267		6337.17	15128.1
	24157.3	19619.4		3926	1133		0.288589						19180	36745.6		2730	4561.6		1.67092								2316	1910		6482.8	11261.8	692.377	3098.14		2316	1910		0.824698							1957	5790		9001.29	17510.2
	31482.1	35280		4170	3343		0.801679						27117	44875.2		3110	11440		3.67846								2414	3323		8682.57	15662.5	749.05	3005.62		2414	3323		1.37655							1967	1863		11695.2	27082.2
	26724.3	21103.2		4256	759.5		0.178454						20111	34949.6		3213	5467		1.70153								2763	4657.22		11677.5	18571.4	611.889	908.717		2763	4657.22		1.68557							2062	3901		13663.9	30816.6
	22389.9	18540.6		4344.48	3857		0.887793						21196	31192		3470	4387		1.26427								2986	6320		13737.8	24668.2	828.674	4578.64		2986	6320		2.11654							2740	9249		16276.3	34632.2
	19051.2	20505.6		5320	1921.5		0.361184						27970	44180.8		3968	7760.8		1.95585								3837	6706.11		16151.5	23911.1	729.293	5425.52		3837	6706.11		1.74775							2876	5722		18246.6	31155
	24517.9	30465		5967	2989		0.500922						16270	28189.6		5516	11200		2.03046								3860	11339.4		18733.4	27227.2	465.54	4474.61		3860	11339.4		2.93768							3034	7206		21298.8	44048.2
	24640	16936.4		7020	1366.5		0.194658						6694	14694.4		6132	11547		1.88307								4105	4080		20518.6	25629.1	552.703	6341.16		4105	4080		0.99391							3200	8000		24337.7	36867
	5320	1921.5		7122	2866		0.402415						17261	23096.8		6694	14694.4		2.19516								5594	7091		23761.2	31572.2	744.704	5141.56		5594	7091		1.26761							3311	14354.5		26072.5	44979.1
	23542.4	24229.2		7387	4470		0.605117						28293	48523.2		6812	9418.4		1.38262								5711	11475.6		25930.7	33517.5	587.289	3475.06		5711	11475.6		2.00938							4330	5546		28454.4	46439.8
	13365	6011.4		8053.92	5128		0.636709						28029	39792.8		6892	10986		1.59402								6906	8983.89		28110.6	37491.7	968.496	4794.16		6906	8983.89		1.30088							4354	10572.3
	8965.6	1754		8516	3939.5		0.4626						14434	19814.4		7133	23804.8		3.33728								6919	16100.6							6919	16100.6		2.32701							4998	16715.2
	4256	759.5		8965.6	1754		0.195637						22860	45562.4		7428	17309.6		2.33032								7284	12657.8							7284	12657.8		1.73775							5080	23244.4
	29517.6	25797.6		10769	3138		0.291392						10297	15976.8		8099	21258		2.62477								7583	19439.4							7583	19439.4		2.56356							6002	10329
	28791.8	37654.8		11325.4	3484.2		0.307644						25762	33758.4		8280	16845.6		2.03449								8324	12800							8324	12800		1.53772							6305	9121
	27552	19197		12307.7	2916		0.236925						25601	49718.4		8317	13120		1.57749								8342	13571							8342	13571		1.62683							6427	12599
	23907.5	17659.8		12504.8	6060		0.484614						7428	17309.6		8995	22531.2		2.50486								8458	14600							8458	14600		1.72618							6736	16254.2
	11325.4	3484.2		12998.7	4158.2		0.319893						5516	11200		9999	12016.8		1.2018								8530	17748.3							8530	17748.3		2.0807							7473	19220.9
	29040.5	23499.6		13365	6011.4		0.449788						3968	7760.8		10297	15976.8		1.5516								9642	11808							9642	11808		1.22464							8006	16440
	23655.5	15388.2		14694.4	5427		0.369324						22481	38602.4		10313	28740.8		2.78685								9899	19670.7							9899	19670.7		1.98714							8218	14526.7
	23063	24069.6		15581.4	8533.8		0.54769						13192	23528.8		11846	13743		1.16014								11078	19515							11078	19515		1.7616							8556	14736
	14694.4	5427		16576	4098		0.247225						14803	24044.8		12350	17153		1.38891								11106	17656							11106	17656		1.58977							9365	23519
	24553.8	18619.2		17750.9	14749.2		0.8309						6812	9418.4		13032	20911.2		1.6046								12012	19444.4							12012	19444.4		1.61875							9368	19638.3
	28079.5	31099.2		18617.8	15478.8		0.8314						2563	7200		13192	23528.8		1.78357								12514	17670							12514	17670		1.41202							9527	19269
	23605.1	21241.2		19051.2	20505.6		1.07634						8317	13120		14434	19814.4		1.37276								12595	17283.9							12595	17283.9		1.37228							9969	14442.5
	23741.8	13419.2		19101	16939		0.886812						9999	12016.8		14803	24044.8		1.62432								12797	24091.1							12797	24091.1		1.88256							11271	35888.7
	25300.8	19538.4		19376	13240.2		0.68333						13032	20911.2		16133	19957		1.23703								12803	24545							12803	24545		1.91713							11500	22932
	4344.48	3857		20020	19071		0.952597						3110	11440		16270	28189.6		1.73261								13456	27113							13456	27113		2.01494							11577	22589.7
	15581.4	8533.8		20135.4	11886.6		0.590335						2730	4561.6		16319	18337		1.12366								13590	35002.8							13590	35002.8		2.57563							12433	26918.3
	21907.2	9270.4		20839	13344		0.640338						1111	5016.8		16863	32172.8		1.90789								13621	28375.6							13621	28375.6		2.08322							12567	25600
	27650.6	13740		20974.2	16050.6		0.765253						1978	2805.6		17039	21281		1.24896								14014	25168.9							14014	25168.9		1.79598							12906	33096.6
	12307.7	2916		21907.2	9270.4		0.423167						17434	18200.8		17261	23096.8		1.33809								14775	21171.7							14775	21171.7		1.43294							13092	27480.4
	8053.92	5128		22096	11675		0.528376						22159	44000.8		17434	18200.8		1.04398								14845	22722.2							14845	22722.2		1.53063							13093	32290
	2285.92	2798		22365.3	10284.6		0.459847						27520	39374.8		17689	25039		1.41551								14882	21207.8							14882	21207.8		1.42506							13309	41174.4
	1120	1982.5		22389.9	18540.6		0.828078						16863	32172.8		17999	31799.6		1.76674								15299	26182.8							15299	26182.8		1.7114							13533	28006
	12998.7	4158.2		23063	24069.6		1.04364						10313	28740.8		18437	24869		1.34886								15571	30926.1							15571	30926.1		1.98614							14200	35007
	2037.28	2010.5		23542.4	24229.2		1.02917						8099	21258		18555	34691		1.86963								16732	22450							16732	22450		1.34174							14444	28680
	17750.9	14749.2		23605.1	21241.2		0.899856						7133	23804.8		18991	45705.6		2.4067								17004	16085.6							17004	16085.6		0.945987							14606	27151.8
	19376	13240.2		23655.5	15388.2		0.650512						17999	31799.6		19180	36745.6		1.91583								18174	29389.4							18174	29389.4		1.61711							14889	29680
	20135.4	11886.6		23741.8	13419.2		0.565215						19871	24674		19871	24674		1.24171								18176	18642							18176	18642		1.02564							15243	27325
	22365.3	10284.6		23872	20134		0.843415						20769	31374		20111	34949.6		1.73784								18935	31263.3							18935	31263.3		1.65109							15676	34391.7
	30555.8	16844		23907.5	17659.8		0.738671						16319	18337		20769	31374		1.51062								19174	27282.2							19174	27282.2		1.42288							15989	21178.3
	18617.8	15478.8		24157.3	19619.4		0.812153						18555	34691		21196	31192		1.4716								19208	29558.9							19208	29558.9		1.53888							16336	41850.7
	7020	1366.5		24517.9	30465		1.24256						6892	10986		21248	35441		1.66797								20017	34493.9							20017	34493.9		1.72323							16980	45995.4
	10769	3138		24553.8	18619.2		0.758303						21863	30227		21863	30227		1.38256								20094	28990.6							20094	28990.6		1.44275							17434	37051.8
	3926	1133		24640	16936.4		0.687354						12350	17153		22159	44000.8		1.98569								20102	17011.7							20102	17011.7		0.846267							17587	31695
	4170	3343		25300.8	19538.4		0.772244						25256	34486		22481	38602.4		1.71711								21089	27723.3							21089	27723.3		1.31459							17773	27788.9
	8516	3939.5		26015	21987		0.845166						17689	25039		22860	45562.4		1.99311								21291	19926.3							21291	19926.3		0.935902							18090	39087
	20839	13344		26724.3	21103.2		0.789663						6132	11547		25256	34486		1.36546								22602	24001.1							22602	24001.1		1.0619							18781	29989
	7387	4470		26760	23320		0.87145						17039	21281		25601	49718.4		1.94205								22936	31150							22936	31150		1.35813							19002	27215
	5967	2989		27552	19197		0.696755						16133	19957		25762	33758.4		1.3104								23083	35508.9							23083	35508.9		1.53831							20303	47960
	26760	23320		27650.6	13740		0.496916						21248	35441		25990	45825.6		1.7632								23641	36908.3							23641	36908.3		1.5612							20330	52779
	22096	11675		28079.5	31099.2		1.10754						11846	13743		27117	44875.2		1.65487								23816	37301.7							23816	37301.7		1.56624							21057	40226.8
	26015	21987		28791.8	37654.8		1.30783						1147	2918		27520	39374.8		1.43077								23967	31665							23967	31665		1.32119							21779	43662.3
	7122	2866		29040.5	23499.6		0.809202						3470	4387		27970	44180.8		1.57958								24158	29710							24158	29710		1.22982							22004	38876
	29404	28087		29086	31724		1.0907						3213	5467		28029	39792.8		1.4197								24701	35525.6							24701	35525.6		1.43822							22320	40785
	16576	4098		29404	28087		0.95521						18437	24869		28293	48523.2		1.71502								24947	22378.9							24947	22378.9		0.897057							24075	34730
	23872	20134		29517.6	25797.6		0.873973																				25280	35767.2							25280	35767.2		1.41484							24468	40557
	29086	31724		29520	27301		0.924831																				25498	26091							25498	26091		1.02326							24470	35314
	19101	16939		30555.8	16844		0.551253																				25584	35054.4							25584	35054.4		1.37017							25228	55024.7
	20020	19071		31005	18454.4		0.595208																				25826	36605.6							25826	36605.6		1.41739							25319	37117.4
	29520	27301		31482.1	35280		1.12064																				26424	34103							26424	34103		1.29061							25657	48864.9
																											26972	33483.9							26972	33483.9		1.24143							26535	33579
																											27016	34495.6							27016	34495.6		1.27686							26669	49385.7
																											27063	27833.1							27063	27833.1		1.02846							27027	45903
																											27114	37058.9							27114	37058.9		1.36678							27100	41697
																											28198	41568.9							28198	41568.9		1.47418							27660	47654.9
																											28856	43272.2							28856	43272.2		1.49959							27840	43149
																											29097	37845							29097	37845		1.30065							28536	44742
																											29430	40368							29430	40368		1.37166							28679	48410.4
																											29877	44770							29877	44770		1.49848							29086	41846.5
																																													29303	49339
																																													29431	54679.7
[truncated: 9 more columns]

## Sheet: Figure_3D
															Single cell analysis of VEGFR1-C471R in presence and absecnce of VEGF
								VEGFR1-wt control for determining the phosphorylation pattern of VEGFR1-C471R in absence and presence of VEGF
		VEGFR1(wt)-VEGF														VEGFR1(wt)+VEGF																Figure 3D_C471R-VEGF																	Figure 3D_C471R+VEGF
		VEGFR1-mCherry	FITC		VEGFR2-mCherry	FITC		FITC/mCherry	Notation	mCherry Intensity region	Avg	SD			VEGFR1-mCherry	FITC		VEGFR2-mCherry	FITC		FITC/mCherry	Notation	mCherry Intensity region	Avg	SD			C471R-mCherry	FITC		C471R-mCherry	FITC		mCherry_Avg	FITC_Avg	mCherry_std	FITC_std		C471R-mCherry	FITC		FITC/mCherry	Notation	mCherry Intensity region	Avg	SD			C471R-mCherry
		6557	1020		1371	863		0.629468	1	1-10000	0.255274	0.130621			11560	6393		1008	634		0.628968	1	1-10000	0.886809	0.191717			10889	2214		1113	532		1679.83	683.333	495.605	348.305		1113	532		0.477987	1	1-10000	0.276691	0.128854			22673
		3331	527		2106	725		0.344255	2	10000-20000	0.12414	0.0282896			5170	4507		1444	1524		1.0554	2	10000-20000	0.751617	0.135896			12561	2129		1281	692		3493.6	953	824.444	232.283		1281	692		0.540203	2	10000-20000	0.146906	0.0434999			16129
		21117	2670		2299	759		0.330144	3	20000-30000	0.145182	0.0326269			6076	3998		2328	1830		0.786082	3	20000-30000	0.789946	0.100658			1341	423		1341	423		6738	1402.83	562.472	385.713		1341	423		0.315436	3	20000-30000	0.164391	0.0328187			15271
		6980	1409		2480	960		0.387097							26030	17830		2660	1299		0.488346							9035	1986		1660	313		9385.5	1695	444.566	547.715		1660	313		0.188554							15300
		18031	2503		2679	1256		0.468832							21754	17333		3097	3095		0.999354							12569	1308		2317	1387		11639.7	1984.33	693.177	266.959		2317	1387		0.598619							23358
		27317	4496		2943	784		0.266395							8649	8693		3123	4198		1.34422							19336	2839		2367	753		13379.9	2147.18	596.142	706.868		2367	753		0.318124							7911
		15667	2307		3331	527		0.158211							23223	15687		3997	3567		0.892419							14537	1844		2469	518		16127.5	2193.25	785.747	386.895		2469	518		0.209802							2006
		11007	2052		3379	1110		0.3285							21007	20487		5013	4353		0.868342							22480	3959		2673	1113		19264.2	2394.5	518.697	675.251		2673	1113		0.416386							17269
		20108	3177		3382	1361		0.402425							1444	1524		5170	4507		0.87176							19859	1766		3637	1023		21608.3	3991.83	803.478	605.116		3637	1023		0.281276							21290
		15081	1689		3537	1433		0.405146							13436	9162		5559	3284		0.590754							1281	692		4023	935		23452.9	3537.12	622.316	877.766		4023	935		0.232414							13488
		25831	4603		3930	958		0.243766							11543	10918		6076	3998		0.657999							9707	2421		4666	1176		26432.5	4447.25	810.183	407.183		4666	1176		0.252036							21636
		23667	4558		4597	910		0.197955							14036	8436		6925	6555		0.94657							2367	753		5593	1532		28439	4260	188	331		5593	1532		0.273914							22846
		16536	2857		5303	1099		0.207241							1008	634		7260	7582		1.04435							22218	3067		6647	883							6647	883		0.132842							21103
		12610	1492		5323	799		0.150103							6925	6555		7365	6605		0.896809							19060	2591		6721	950							6721	950		0.141348							7089
		5850	1148		5850	1148		0.196239							2328	1830		8268	6191		0.748791							26417	5001		7029	1985							7029	1985		0.282401							4974
		24876	2813		5957	1656		0.277992							11976	7644		8520	8547		1.00317							13905	1960		7094	1416							7094	1416		0.199605							1006
		22669	2102		6320	960		0.151899							3997	3567		8649	8693		1.00509							20451	4325		7344	1651							7344	1651		0.224809							20169
		5957	1656		6557	1020		0.155559							5559	3284		8884	8430		0.948897							13999	2383		8869	1375							8869	1375		0.155034							24133
		3930	958		6980	1409		0.201862							21995	19014		9570	10136		1.05914							22298	5030		9035	1986							9035	1986		0.219812							6906
		12929	1529		7274	1056		0.145175							19394	14991		9592	8630		0.899708							4023	935		9707	2421							9707	2421		0.249408							13039
		4597	910		8151	744		0.0912771							22241	16999		10139	8568		0.845054							13290	3861		9931	998							9931	998		0.100493							16400
		17797	1109		8634	884		0.102386							16469	15089		11543	10918		0.945855							17327	2618		10889	2214							10889	2214		0.203324							13390
		19961	2189		9629	1656		0.17198							12772	10049		11560	6393		0.553028							19622	3554		11469	1610							11469	1610		0.140378							10090
		8634	884		9771	1101		0.11268							10139	8568		11976	7644		0.638277							23160	5283		12561	2129							12561	2129		0.169493							18254
		25579	4603		10527	1651		0.156835							8268	6191		12396	9606		0.774927							2317	1387		12569	1308							12569	1308		0.104066							13787
		19300	2684		11007	2052		0.186427							22223	17394		12772	10049		0.786799							11469	1610		12660	2647							12660	2647		0.209084							7033
		25089	3320		11241	1364		0.121342							17696	15195		13003	11008		0.846574							20647	3967		12870	1224							12870	1224		0.0951049							6981
		15610	1654		12346	1100		0.0890977							5013	4353		13241	9324		0.704176							12999	2387		12999	2387							12999	2387		0.18363							2853
		16755	2170		12610	1492		0.118319							20100	18910		13436	9162		0.681899							7029	1985		13065	2510							13065	2510		0.192116							23539
		24234	3347		12929	1529		0.118261							20681	16591		13891	7322		0.527104							8869	1375		13290	3861							13290	3861		0.290519							14640
		24937	4142		13253	1749		0.13197							14047	8844		14036	8436		0.601026							16439	2575		13436	1572							13436	1572		0.116999							16636
		12346	1100		14295	1640		0.114725							26135	23619		14047	8844		0.629601							6721	950		13849	1923							13849	1923		0.138855							9249
		1371	863		14692	1360		0.0925674							16633	16913		15297	14067		0.919592							12660	2647		13905	1960							13905	1960		0.140956							12127
		2679	1256		14703	2000		0.136027							21067	15034		16233	10191		0.627795							5593	1532		13999	2383							13999	2383		0.170226							4003
		2943	784		15081	1689		0.111995							24869	18461		16469	15089		0.916206							6647	883		14537	1844							14537	1844		0.126849							16893
		5323	799		15610	1654		0.105958							2660	1299		16633	16913		1.01683							18242	2000		14930	1665							14930	1665		0.11152							15369
		10527	1651		15667	2307		0.147252							3097	3095		16703	12664		0.758187							24267	4333		14942	1961							14942	1961		0.131241							12417
		3537	1433		16079	1606		0.0998818							22847	20343		17290	12960		0.749566							15910	2730		15910	2730							15910	2730		0.17159							15320
		6320	960		16536	2857		0.172775							3123	4198		17696	15195		0.858669							13065	2510		16276	2187							16276	2187		0.13437							12119
		2106	725		16755	2170		0.129514							7365	6605		19394	14991		0.772971							13849	1923		16437	2110							16437	2110		0.128369							1383
		3379	1110		17797	1109		0.0623139							16703	12664		19690	16430		0.834434							23300	3733		16439	2575							16439	2575		0.15664							3653
		9771	1101		18031	2503		0.138816							26947	15951		19980	10929		0.546997							1660	313		16759	1700							16759	1700		0.101438							6947
		11241	1364		19300	2684		0.139067							22652	17758		20100	18910		0.940796							16759	1700		17327	2618							17327	2618		0.151094							6467
		2480	960		19961	2189		0.109664							13241	9324		20681	16591		0.802234							23109	3005		18242	2000							18242	2000		0.109637							7315
		8151	744		20108	3177		0.157997							9570	10136		21007	20487		0.975246							19466	1617		19060	2591							19060	2591		0.135939							27484
		3382	1361		21117	2670		0.126438							8520	8547		21067	15034		0.713628							12870	1224		19336	2839							19336	2839		0.146825							20249
		9629	1656		22669	2102		0.0927257							17290	12960		21754	17333		0.796773							14930	1665		19466	1617							19466	1617		0.0830679							18980
		2299	759		22908	1769		0.0772219							9592	8630		21995	19014		0.864469							9931	998		19622	3554							19622	3554		0.181123							11456
		13253	1749		23667	4558		0.192589							8884	8430		22223	17394		0.782703							24458	3769		19859	1766							19859	1766		0.0889269							21430
		7274	1056		24226	4004		0.165277							13003	11008		22241	16999		0.764309							16437	2110		20451	4325							20451	4325		0.211481							25896
		14692	1360		24234	3347		0.138112							7260	7582		22652	17758		0.783948							25911	3879		20647	3967							20647	3967		0.192134							15153
		16079	1606		24876	2813		0.113081							12396	9606		22847	20343		0.890401							23856	3012		21556	3603							21556	3603		0.167146							27700
		5303	1099		24937	4142		0.166099							19690	16430		23223	15687		0.675494							4666	1176		22218	3067							22218	3067		0.138041							18559
		14295	1640		25089	3320		0.132329							15297	14067		24869	18461		0.74233							2469	518		22298	5030							22298	5030		0.225581							15600
		22908	1769		25579	4603		0.179952							25591	18583		25591	18583		0.726154							3637	1023		22480	3959							22480	3959		0.176112							22468
		24226	4004		25831	4603		0.178197							13891	7322		26030	17830		0.684979							22803	2619		22670	2543							22670	2543		0.112175							27282
		14703	2000		26856	3973		0.147937							16233	10191		26135	23619		0.903731							13436	1572		22803	2619							22803	2619		0.114853							12987
		26856	3973		27317	4496		0.164586							19980	10929		26947	15951		0.59194							21556	3603		23109	3005							23109	3005		0.130036							12047
																												25650	4584		23160	5283							23160	5283		0.228109							12987
																												16276	2187		23300	3733							23300	3733		0.160215							27570
																												28251	3929		23856	3012							23856	3012		0.126258							23786
																												27752	4325		24267	4333							24267	4333		0.178555							13423
																												28627	4591		24458	3769							24458	3769		0.154101							24424
																												1113	532		25650	4584							25650	4584		0.178713							18437
																												7344	1651		25911	3879							25911	3879		0.149705							22230
																												22670	2543		26417	5001							26417	5001		0.18931							26184
																												2673	1113		27752	4325							27752	4325		0.155845							19572
																												7094	1416		28251	3929							28251	3929		0.139075							20581
																												14942	1961		28627	4591							28627	4591		0.160373							9986
																																																	3876
																																																	10853
																																																	3870
																																																	4119
																																																	4104
																																																	27212
																																																	18021
																																																	15677
																																																	10644
																																																	5268
																																																	2557
																																																	28880
[truncated: 14 more columns]

## Sheet: Figure_3E
				The diffusion coefficient measured from FRAP studies of indicated constructs of VEGFR1 andVEGFR2 in the presence and absence of VEGF165
	VEGFR1-TMgPA	VEGFR1-TMgPA(G83I)		VEGFR1-VEGF	VEGFR1+VEGF		C472R-VEGF	C472R+VEGF		VEGFR2-VEGF	VEGFR2+VEGF		C482R-VEGF	C482R+VEGF
	0.015025	0.053731		0.0281911	0.015524		0.02449	0.01873		0.0235294	0.00874211		0.02267	0.0084686
	0.025862	0.059211		0.0268256	0.018828		0.020548	0.020145		0.0181452	0.0172662		0.0165289	0.0134178
	0.028081	0.04077		0.0392285	0.018209		0.020979	0.012371		0.0384123	0.0175867		0.00881057	0.015659
	0.017299	0.029032		0.035225	0.022059		0.069903	0.016925		0.0208213	0.0137091		0.0177954	0.0102506
	0.01978	0.022915		0.0295324	0.023468		0.02104	0.010667		0.0160142	0.00561535		0.0229299	0.0125261
	0.014168	0.021277		0.0307956	0.020515		0.024624	0.024725		0.0289622	0.0117763		0.0174334	0.014046
	0.031196	0.033333		0.0312771	0.024113		0.026686	0.012325		0.0169811	0.014218		0.0229008	0.0112747
	0.024523	0.034918		0.0394521	0.014317		0.029975	0.017045		0.0259366	0.00831601		0.0195122	0.0117647
	0.019221	0.03183		0.0415177	0.014291		0.026549	0.029557		0.0116618	0.00871882		0.0125479	0.0119721
	0.020293	0.028391		0.0286853	0.00702		0.034749	0.002848		0.0253521	0.013986		0.0245065	0.0168935
	0.016476	0.027735		0.0499307	0.02675		0.030252	0.021028		0.0217654	0.0110227		0.0225423	0.0137931
	0.021596	0.026786		0.082512	0.010956		0.029752	0.018009		0.00999722	0.0107978		0.0225141	0.0160499
	0.029752	0.025017		0.0797519	0.026201		0.023033	0.01725		0.0159645	0.00663839		0.0151707	0.00924025
	0.022277	0.024983		0.0710059	0.02225		0.024113	0.02719		0.0127029	0.0176991		0.0145749	0.014046
	0.029032	0.022857		0.03	0.009923		0.03125	0.011662		0.014046	0.00575816		0.0335196	0.0112747
	0.019802	0.017143		0.0264317	0.017613		0.02449	0.030354		0.0112747	0.00552656		0.021264	0.0117647
	0.027671	0.061433		0.0246575	0.008729		0.047562	0.010259		0.0117647	0.009972		0.015107	0.00690581
	0.022195	0.037895		0.032345	0.018898		0.026826	0.01021		0.0217918	0.00639		0.0158033
	0.022346			0.018009	0.003455		0.056595			0.0329068			0.00672771
	0.024691			0.0246914	0.032698		0.034884			0.0299003			0.0109823
	0.01605						0.060914			0.0179551			0.0126761
	0.015471						0.052965			0.0150691
	0.013413						0.058394			0.018009
	0.011385						0.035964			0.0246914
										0.032287
	Column Q	VEGFR1-TMgPA(G83I)		Column B	VEGFR1+VEGF		Column G	C472R+VEGF		Column L	VEGFR2+VEGF		Column D	C482R+VEGF
	vs.	vs.		vs.	vs.		vs.	vs.		vs.	vs.		vs.	vs.
	Column E	VEGFR1-TMgPA		Column A	VEGFR1-VEGF		Column F	C472R-VEGF		Column K	VEGFR2-VEGF		Column C	C482R-VEGF
	Unpaired t test			Unpaired t test			Unpaired t test			Unpaired t test			Unpaired t test
	P value	0.0002		P value	<0.0001		P value	<0.0001		P value	<0.0001		P value	0.0013
	P value summary	***		P value summary	****		P value summary	****		P value summary	****		P value summary	**
	Significantly different (P < 0.05)?	Yes		Significantly different (P < 0.05)?	Yes		Significantly different (P < 0.05)?	Yes		Significantly different (P < 0.05)?	Yes		Significantly different (P < 0.05)?	Yes
	One- or two-tailed P value?	Two-tailed		One- or two-tailed P value?	Two-tailed		One- or two-tailed P value?	Two-tailed		One- or two-tailed P value?	Two-tailed		One- or two-tailed P value?	Two-tailed
	t, df	t=4.128, df=40		t, df	t=4.671, df=38		t, df	t=4.676, df=40		t, df	t=4.948, df=41		t, df	t=3.486, df=36
	How big is the difference?			How big is the difference?			How big is the difference?			How big is the difference?			How big is the difference?
	Mean of column E	0.02115		Mean of column A	0.0385		Mean of column F	0.03486		Mean of column K	0.02064		Mean of column C	0.01793
	Mean of column Q	0.03329		Mean of column B	0.01779		Mean of column G	0.01729		Mean of column L	0.01076		Mean of column D	0.01231
	Difference between means (Q - E) ± SEM	0.01214 ± 0.002942		Difference between means (B - A) ± SEM	-0.02071 ± 0.004434		Difference between means (G - F) ± SEM	-0.01756 ± 0.003756		Difference between means (L - K) ± SEM	-0.009874 ± 0.001995		Difference between means (D - C) ± SEM	-0.005615 ± 0.001611
	95% confidence interval	0.006197 to 0.01809		95% confidence interval	-0.02969 to -0.01174		95% confidence interval	-0.02515 to -0.009970		95% confidence interval	-0.01390 to -0.005844		95% confidence interval	-0.008882 to -0.002348
	R squared (eta squared)	0.2987		R squared (eta squared)	0.3648		R squared (eta squared)	0.3534		R squared (eta squared)	0.3739		R squared (eta squared)	0.2523
	F test to compare variances			F test to compare variances			F test to compare variances			F test to compare variances			F test to compare variances
	F, DFn, Dfd	5.316, 17, 23		F, DFn, Dfd	6.217, 19, 19		F, DFn, Dfd	3.864, 23, 17		F, DFn, Dfd	3.339, 24, 17		F, DFn, Dfd	5.243, 20, 16
	P value	0.0003		P value	0.0002		P value	0.0061		P value	0.0132		P value	0.0015
	P value summary	***		P value summary	***		P value summary	**		P value summary	*		P value summary	**
	Significantly different (P < 0.05)?	Yes		Significantly different (P < 0.05)?	Yes		Significantly different (P < 0.05)?	Yes		Significantly different (P < 0.05)?	Yes		Significantly different (P < 0.05)?	Yes
	Data analyzed			Data analyzed			Data analyzed			Data analyzed			Data analyzed
	Sample size, column E	24		Sample size, column A	20		Sample size, column F	24		Sample size, column K	25		Sample size, column C	21
	Sample size, column Q	18		Sample size, column B	20		Sample size, column G	18		Sample size, column L	18		Sample size, column D	17
				Column Q	VEGFR1-TMgPA(G83I)		Column Q	VEGFR1-TMgPA(G83I)					Column C	C482R-VEGF
				vs.	vs.		vs.	vs.					vs.	vs.
				Column A	VEGFR1-VEGF		Column F	C472R-VEGF					Column A	vegfr2-vegf
				Unpaired t test			Unpaired t test						Unpaired t test
				P value	0.3243		P value	0.7198					P value	0.1914
				P value summary	ns		P value summary	ns					P value summary	ns
				Significantly different (P < 0.05)?	No		Significantly different (P < 0.05)?	No					Significantly different (P < 0.05)?	No
				One- or two-tailed P value?	Two-tailed		One- or two-tailed P value?	Two-tailed					One- or two-tailed P value?	Two-tailed
				t, df	t=0.9993, df=36		t, df	t=0.3612, df=40					t, df	t=1.328, df=42
				How big is the difference?			How big is the difference?						How big is the difference?
				Mean of column A	0.0385		Mean of column F	0.03486					Mean of column A	0.02128
				Mean of column Q	0.03329		Mean of column Q	0.03329					Mean of column C	0.01793
				Difference between means (Q - A) ± SEM	-0.005211 ± 0.005215		Difference between means (Q - F) ± SEM	-0.001564 ± 0.004329					Difference between means (C - A) ± SEM	-0.003347 ± 0.002521
				95% confidence interval	-0.01579 to 0.005365		95% confidence interval	-0.01031 to 0.007185					95% confidence interval	-0.008435 to 0.001740
				R squared (eta squared)	0.02699		R squared (eta squared)	0.003251					R squared (eta squared)	0.04028
				F test to compare variances			F test to compare variances						F test to compare variances
				F, DFn, Dfd	2.029, 19, 17		F, DFn, Dfd	1.269, 23, 17					F, DFn, Dfd	2.589, 22, 20
				P value	0.1484		P value	0.6217					P value	0.0365
				P value summary	ns		P value summary	ns					P value summary	*
				Significantly different (P < 0.05)?	No		Significantly different (P < 0.05)?	No					Significantly different (P < 0.05)?	Yes
				Data analyzed			Data analyzed						Data analyzed
				Sample size, column A	20		Sample size, column F	24					Sample size, column A	23
				Sample size, column Q	18		Sample size, column Q	18					Sample size, column C	21

## Sheet: Figure_3F
														Single cell analysis of VEGFR2-delECD in presence and absecnce of VEGF
	VEGFR2(wt)-VEGF																		VEGFR2(wt)+VEGF																		VEGFR2(delECD)-VEGF
VEGFR2-mCherry	FITC		mCherry_Avg	FITC_Avg	mCherry_std	FITC_std		VEGFR2-mCherry	FITC		FITC/mCherry	Notation	mCherry Intensity region	Avg	SD			VEGFR2-mCherry	FITC		mCherry_Avg	FITC_Avg	mCherry_std	FITC_std	Notation	VEGFR2-mCherry	FITC		FITC/mCherry	Notation	mCherry Intensity region	Avg	SD			Del_ECDVEGFR2-mCherry	FITC		mCherry_Avg	FITC_Avg	mCherry_std	FITC_std		Del_ECDVEGFR2-mCherry	FITC		FITC/mCherry	Notation	mCherry Intensity region
1125	1057.5		1873	1560.62	551.103	439.597		1125	1057.5		0.94	1	1-10000	0.513263	0.28623			1235	1315		1905	3652.93	512.689	1653.33	1	1235	1315		1.06478	1	1-10000	1.57682	0.36866			1422	2224		1886.5	3416.33	342.3	989.981		1422	2224		1.56399	1	1-10000
1573	2104		3435.33	1931.15	355.41	855.935		1573	2104		1.33757	2	10000-20000	0.678283	0.274828			2000	4793.8		3387	4779.33	523.626	1238.02	2	2000	4793.8		2.3969	2	10000-20000	1.58084	0.304198			1610	3419		3532.78	6447.67	859.492	2019.82		1610	3419		2.1236	2	10000-20000
2307	1206		5711	1948.45	22	448.45		2307	1206		0.522757	3	20000-30000	0.943216	0.193942			2480	4850		5879.5	10060.6	325.535	2780.66	3	2480	4850		1.95565	3	20000-30000	1.31412	0.171588			1644	2911		6266.38	8348.12	542.249	1869.95		1644	2911		1.77068	3	20000-30000
2487	1875		8574	2869.56	582.923	870.523		2487	1875		0.75392							2656	3081		8548.29	12768.5	535.399	2046.08		2656	3081		1.16002							2090	2846		8752	15480.9	887.622	2429.77		2090	2846		1.36172
3156	1532		11459.9	4736.9	622.546	2106.84		3156	1532		0.485425							3650	5260		11543.2	20663.5	598.929	4061.1		3650	5260		1.4411							2220	5359		10994.1	16706.6	599.827	2614.96		2220	5359		2.41396
3169	2791		13662.2	9768.67	848.73	2173.51		3169	2791		0.880719							3855	5997		13486.8	21315.8	759.05	3306.78		3855	5997		1.55564							2333	3739		13467.7	20469.7	819.722	3981.98		2333	3739		1.60266
3307	725		16111.7	9869.17	935.636	2842.04		3307	725		0.219232							5597	6423		16055	22194.3	605.383	3731.96		5597	6423		1.14758							2445	7389		16091.4	22739.6	923.813	4104.34		2445	7389		3.02209
3316	1646		18215.1	17969.4	521.309	4650.06		3316	1646		0.496381							5667	8956.2		19049	28474.2	517.265	2435.11		5667	8956.2		1.58041							2567	2884		18566.2	23240.8	762.584	3982.35		2567	2884		1.12349
3469	1600.9		21531	17230.8	616.112	3275.11		3469	1600.9		0.461487							5830	10814		21020.3	28101.1	511.547	4155.85		5830	10814		1.85489							2820	6256		21506.9	32039.3	406.306	4372.34		2820	6256		2.21844
4195	3292		23631.7	23247.2	686.293	5421.15		4195	3292		0.784744							6424	14049.2		23727.2	33116.8	553.665	1738.67		6424	14049.2		2.18699							3056	4042		23253.8	30430.8	406.306	4372.34		3056	4042		1.32264
5689	1500		25953.2	24221.4	602.365	5752.35		5689	1500		0.263667							7698	11000		25883.3	31674.3	580.771	1699.22		7698	11000		1.42894							3492	6802		25561	32176.3	266.58	6054.09		3492	6802		1.94788
5733	2396.9		27776.2	29189.6	192.324	2586.72		5733	2396.9		0.418088							8046	11006		27977	34276.3	323.67	6739.01		8046	11006		1.36788							3546	5833		28992	38830.8	449.266	6464.03		3546	5833		1.64495
7786	4478.1							7786	4478.1		0.575148							8198	15892.8							8198	15892.8		1.93862							4276	8142							4276	8142		1.90412
7860	2024.6							7860	2024.6		0.257583							8674	12261							8674	12261		1.41353							4640	6501							4640	6501		1.40108
8048	2946.4							8048	2946.4		0.366103							8971	10909.8							8971	10909.8		1.21612							4953	10180							4953	10180		2.05532
8652	2933							8652	2933		0.338997							8971	12459							8971	12459		1.38881							5440	5291							5440	5291		0.97261
8836	1456.8							8836	1456.8		0.164871							9280	15851							9280	15851		1.70808							5518	6037							5518	6037		1.09406
8871	3526.3							8871	3526.3		0.397509							10063	16913.6							10063	16913.6		1.68077							5960	7338							5960	7338		1.23121
8969	2400							8969	2400		0.267588							11428	13052.6							11428	13052.6		1.14216							6310	10440							6310	10440		1.65452
9570	3191.3							9570	3191.3		0.333469							11550	23907.4							11550	23907.4		2.0699							6484	10640							6484	10640		1.64096
10522	3002							10522	3002		0.285307							11637	19408.4							11637	19408.4		1.66782							6608	8764							6608	8764		1.32627
10775	5975.3							10775	5975.3		0.554552							11656	24530							11656	24530		2.1045							6778	9918							6778	9918		1.46326
10786	3000							10786	3000		0.278138							11943	22224							11943	22224		1.86084							7033	8357							7033	8357		1.18826
11310	5407							11310	5407		0.478073							12009	26004							12009	26004		2.16538							7457	16980							7457	16980		2.27706
11588	3546							11588	3546		0.306006							12060	19267.6							12060	19267.6		1.59765							7643	14292							7643	14292		1.86995
11657	2498							11657	2498		0.214292							12580	17349.2							12580	17349.2		1.37911							8187	16988							8187	16988		2.075
12008	5658							12008	5658		0.471186							12691	22757							12691	22757		1.79316							8426	12772							8426	12772		1.51578
12060	9633.8							12060	9633.8		0.798823							12848	25133							12848	25133		1.95618							9199	20044							9199	20044		2.17893
12433	3912							12433	3912		0.314647							12907	17201.8							12907	17201.8		1.33275							9563	11866							9563	11866		1.24082
12524	9704.2							12524	9704.2		0.774848							13238	20343.4							13238	20343.4		1.53674							9632	15638							9632	15638		1.62355
12530	10860.6							12530	10860.6		0.866768							13333	27548.4							13333	27548.4		2.06618							9909	15267							9909	15267		1.54072
12595	5454.9							12595	5454.9		0.4331							13610	23533							13610	23533		1.7291							10152	15772							10152	15772		1.55359
12622	9455.6							12622	9455.6		0.749136							14381	22063.8							14381	22063.8		1.53423							10422	18494							10422	18494		1.77452
13253	8674.6							13253	8674.6		0.654539							14611	18317							14611	18317		1.25364							10683	14448							10683	14448		1.35243
13273	8953.7							13273	8953.7		0.67458							14669	18911.2							14669	18911.2		1.28919							10783	15794							10783	15794		1.46471
14204	12753							14204	12753		0.897846							15299	27577							15299	27577		1.80254							10793	16272							10793	16272		1.50764
14207	5433							14207	5433		0.382417							15376	24382.6							15376	24382.6		1.58576							11409	14601							11409	14601		1.27978
14289	12010							14289	12010		0.840507							15539	17899.2							15539	17899.2		1.15189							11811	15376							11811	15376		1.30184
14322	10887							14322	10887		0.760159							16190	23291							16190	23291		1.4386							11900	22896							11900	22896		1.92403
14349	11031.9							14349	11031.9		0.768827							16389	21721.2							16389	21721.2		1.32535							12498	17192							12498	17192		1.37558
14476	10000							14476	10000		0.690799							16657	15987							16657	15987		0.959777							12571	17053							12571	17053		1.35653
14964	11774.2							14964	11774.2		0.786835							16935	24502							16935	24502		1.44683							12640	17644							12640	17644		1.39589
15337	10171.7							15337	10171.7		0.663213							18547	25325							18547	25325		1.36545							12674	23158							12674	23158		1.82721
15570	6247							15570	6247		0.40122							18598	27398.8							18598	27398.8		1.47321							12864	17516							12864	17516		1.36163
17428	13188.8							17428	13188.8		0.756759							19242	31950.6							19242	31950.6		1.66046							12878	21734							12878	21734		1.68768
17566	22433							17566	22433		1.27707							19809	29222.4							19809	29222.4		1.47521							13224	21908							13224	21908		1.65668
17624	17099							17624	17099		0.970211							20420	28523							20420	28523		1.39682							13253	22456							13253	22456		1.69441
17753	8949.6							17753	8949.6		0.504118							20665	29766							20665	29766		1.44041							13514	29744							13514	29744		2.20098
18451	16299							18451	16299		0.883367							20693	26377.6							20693	26377.6		1.27471							13567	12523							13567	12523		0.923049
18461	24480							18461	24480		1.32604							20961	21743							20961	21743		1.03731							13805	23640							13805	23640		1.71242
18657	19672							18657	19672		1.0544							21502	35532							21502	35532		1.6525							13939	17561							13939	17561		1.25985
18994	16853							18994	16853		0.88728							21881	26665							21881	26665		1.21864							14768	23879							14768	23879		1.61694
20593	14266							20593	14266		0.69276							23399	30487							23399	30487		1.30292							14907	19006							14907	19006		1.27497
21365	21000							21365	21000		0.982916							23434	32097							23434	32097		1.36968							14914	22031							14914	22031		1.4772
22055	19958							22055	19958		0.90492							23457	35070							23457	35070		1.49508							15034	20058							15034	20058		1.33418
22111	13699.4							22111	13699.4		0.619574							23514	32989							23514	32989		1.40295							15152	22166							15152	22166		1.46291
22541	17287							22541	17287		0.766914							24832	34941							24832	34941		1.4071							15248	17616							15248	17616		1.1553
22948	18206							22948	18206		0.793359							25203	31400							25203	31400		1.24588							15366	23690							15366	23690		1.54172
23593	18625							23593	18625		0.789429							25825	29744							25825	29744		1.15175							16500	24046							16500	24046		1.45733
24067	25690							24067	25690		1.06744							26622	33879							26622	33879		1.27259							16926	19314							16926	19314		1.14108
24200	30611.2							24200	30611.2		1.26493							27726	24759							27726	24759		0.892989							17131	22982							17131	22982		1.34154
24441	29064							24441	29064		1.18915							28434	38603							28434	38603		1.35764							17374	32045							17374	32045		1.84442
25328	15430							25328	15430		0.609207							27771	39467							27771	39467		1.42116							17555	15943							17555	15943		0.908174
25356	21120							25356	21120		0.832939																									17569	23547							17569	23547		1.34026
25745	25055							25745	25055		0.973199																									18172	25298							18172	25298		1.39214
26664	32640							26664	32640		1.22412																									18380	23448							18380	23448		1.27573
26673	26862							26673	26862		1.00709																									18954	19934							18954	19934		1.0517
27479	28330							27479	28330		1.03097																									18956	25070							18956	25070		1.32254
27800	25740							27800	25740		0.925899																									18971	22117							18971	22117		1.16583
27809	32900							27809	32900		1.18307																									19973	30569							19973	30569		1.53052
28017	29788.5							28017	29788.5		1.06323																									20078	35000							20078	35000		1.7432
																																				20762	28420							20762	28420		1.36885
																																				21490	31780							21490	31780		1.47883
																																				21637	28228							21637	28228		1.30462
																																				21669	30112							21669	30112		1.38963
																																				22450	36656							22450	36656		1.63278
																																				22462	34079							22462	34079		1.51718
																																				22615	37687							22615	37687		1.66646
																																				22697	24053							22697	24053		1.05974
																																				23116	30739							23116	30739		1.32977
																																				23252	27301							23252	27301		1.17414
																																				23445	29123							23445	29123		1.24218
																																				23460	26267							23460	26267		1.11965
																																				23542	32876							23542	32876		1.39648
																																				23903	35400							23903	35400		1.48099
																																				25254	33798							25254	33798		1.33832
																																				25525	38646							25525	38646		1.51405
																																				25904	24085							25904	24085		0.929779
																																				28550	44747							28550	44747		1.56732
																																				28732	37639							28732	37639		1.31
																																				28957	44200							28957	44200		1.5264
																																				29729	28737							29729	28737		0.966632
[truncated: 2 more columns]

## Sheet: Figure_3G
													Single cell analysis of VEGFR1-delECD in presence and absecnce of VEGF
				VEGFR1_Wt + VEGF control														VEGFR1_Wt - VEGF control																		delECD_VEGFR1
VEGFR1-mCherry	FITC		mCherry_Avg	FITC_Avg	mCherry_std	FITC_std		VEGFR1-mCherry	FITC		FITC/mCherry	Notation	mCherry Intensity region	Avg	SD			VEGFR1-mCherry	FITC		mCherry_Avg	FITC_Avg	mCherry_std	FITC_std		VEGFR1-mCherry	FITC		FITC/mCherry	Notation	mCherry Intensity region	Avg	SD			VEGFR1-mCherry	FITC		mCherry_Avg	FITC_Avg	mCherry_std	FITC_std		VEGFR1-mCherry	FITC		FITC/mCherry	Notation	mCherry Intensity region
1150	3097		1572	2867	372.951	745.456		1150	3097		2.69304	1	1-10000	0.941936	0.461929			1559	977		1816.4	585.4	175.923	278.02		1559	977		0.626684	1	1-10000	0.268495	0.14481			790	174.667		1130	543.834	340	369.167		790	174.667		0.221097	1	1-10000
1509	1861		3680.8	3866.8	577.493	743.848		1509	1861		1.23327	2	10000-20000	0.842665	0.234589			1770	756		3173.25	1422.37	494.256	117.833		1770	756		0.427119	2	10000-20000	0.193548	0.0605438			1470	913		3907.38	1439	525.5	313.338		1470	913		0.621089	2	10000-20000
2057	3643		6320.75	5037.96	567.429	1091.66		2057	3643		1.77103	3	20000-30000	0.749229	0.133167			1780	390		6282.5	1105.87	839.289	696.909		1780	390		0.219101	3	20000-30000	0.161258	0.0482788			3073	1130		6150.07	2479.65	787.22	413.629		3073	1130		0.367719	3	20000-30000
3199	3579		8588.45	6140.52	929.473	1876.95		3199	3579		1.11879							1870	624		8654.83	1786.3	624.254	611.067		1870	624		0.33369							3322	1131.33		8066.71	3241.43	654.532	428.275		3322	1131.33		0.340558
3208	4480		11323	10836.1	697.851	1859.19		3208	4480		1.39651							2103	180		11275.3	2473.36	722.465	648.422		2103	180		0.085592							3324	1681.33		10995.5	3895.29	842.722	898.582		3324	1681.33		0.505816
3562	2599		13410	12065.2	787.099	2543.46		3562	2599		0.729646							2669	1369		13431	2693.59	749.515	881.087		2669	1369		0.512926							4237	2083.33		13193.9	4325.19	674.976	1122.3		4237	2083.33		0.4917
3660	3980		16653.2	12517.8	719.088	3659.18		3660	3980		1.08743							2847	1270		15686.9	2998.77	722.647	1084.89		2847	1270		0.446084							4239	1123		16390.9	5283.48	605.26	1396.89		4239	1123		0.264921
4775	4696		18629.8	12855.7	756.322	2470.23		4775	4696		0.983455							3220	1460.76		19069.4	3232.83	718.125	619.044		3220	1460.76		0.453652							4287	1437		18961.5	5379.82	770.101	699.889		4287	1437		0.335199
5383	5803.67		21327	14697.2	700.458	1983.56		5383	5803.67		1.07815							3957	1589.7		20645	2866.5	409.3	1303.04		3957	1589.7		0.401744							4342	1564		21141.5	6560.15	495.357	850.824		4342	1564		0.360203
5735	4374.8		23947.4	16859.6	512.729	3092.59		5735	4374.8		0.762825							5199	1059.24		23520.4	4771.2	699.188	607.247		5199	1059.24		0.203739							4435	1362		24051.2	6903.83	1220.67	1206.71		4435	1362		0.307103
5930	6380		26096.2	20654	583.439	2384.64		5930	6380		1.07589							5885	711.9		26019.8	3783.5	775.873	530.277		5885	711.9		0.120969							4751	2666.8		28032.7	6828.67	603.068	691.743		4751	2666.8		0.561313
6369	4693.53		27988.8	24825.5	337.433	2676.48		6369	4693.53		0.736934							6582	2244.94		28231	3983.33	470.464	490.498		6582	2244.94		0.341073							5013	2524.67							5013	2524.67		0.503624
6387	6457							6387	6457		1.01096							7464	407.4							7464	407.4		0.054582							5336	2298							5336	2298		0.43066
6767	4791.67							6767	4791.67		0.708093							7529	2866.92							7529	2866.92		0.380784							5570	2523.33							5570	2523.33		0.453022
6799	4884							6799	4884		0.718341							7809	1510.32							7809	1510.32		0.193408							5622	2828.67							5622	2828.67		0.503142
7196	2919							7196	2919		0.405642							7929	1197.42							7929	1197.42		0.151018							5830	2501.33							5830	2501.33		0.429045
7477	5513.87							7477	5513.87		0.737444							8491	1312.5							8491	1312.5		0.154575							5940	2040.67							5940	2040.67		0.343547
7636	4902.07							7636	4902.07		0.641968							8590	1285.62							8590	1285.62		0.149665							6374	1399.33							6374	1399.33		0.219538
7768	5753.07							7768	5753.07		0.740611							8647	1575.84							8647	1575.84		0.182241							6587	2397.33							6587	2397.33		0.363949
7779	7638.4							7779	7638.4		0.981926							8709	1342.74							8709	1342.74		0.154178							6937	2958							6937	2958		0.426409
7786	3597.2							7786	3597.2		0.462009							8899	1590.54							8899	1590.54		0.178732							6981	2318.67							6981	2318.67		0.33214
8544	11268.5							8544	11268.5		1.31887							9060	3086.58							9060	3086.58		0.340682							7014	2442							7014	2442		0.348161
8834	5332.93							8834	5332.93		0.603683							9142	1447.74							9142	1447.74		0.158361							7060	2583.33							7060	2583.33		0.365911
8950	5285.4							8950	5285.4		0.590547							9251	1863.54							9251	1863.54		0.201442							7086	3233							7086	3233		0.456252
9742	6505.93							9742	6505.93		0.667823							9802	2355.78							9802	2355.78		0.240337							7253	3660							7253	3660		0.504619
9968	5941.67							9968	5941.67		0.596074							10157	3228.12							10157	3228.12		0.317822							7325	2311.01							7325	2311.01		0.315496
9989	5806.73							9989	5806.73		0.581313							10900	2528.82							10900	2528.82		0.232002							7528	3271							7528	3271		0.434511
10539	10466.5							10539	10466.5		0.993124							11110	1627.5							11110	1627.5		0.14649							8287	3026							8287	3026		0.36515
10550	13584							10550	13584		1.28758							11136	1782.06							11136	1782.06		0.160027							8371	3566							8371	3566		0.425995
10639	11785.2							10639	11785.2		1.10774							11979	3333							11979	3333		0.278237							8603	3326							8603	3326		0.386609
11333	12554							11333	12554		1.10774							12370	2340.66							12370	2340.66		0.189221							9100	3530							9100	3530		0.387912
11890	8545.27							11890	8545.27		0.718694							12756	2775							12756	2775		0.217545							10044	3299							10044	3299		0.328455
12048	10803.4							12048	10803.4		0.896697							12870	3200							12870	3200		0.24864							10191	4142							10191	4142		0.406437
12262	8114.4							12262	8114.4		0.661752							12900	2971							12900	2971		0.23031							10353	4000							10353	4000		0.386361
12425	15526							12425	15526		1.24958							12918	985.32							12918	985.32		0.076275							10566	2200							10566	2200		0.208215
12506	14960							12506	14960		1.19623							13037	2429.74							13037	2429.74		0.186373							10657	3739.33							10657	3739.33		0.35088
13367	12508							13367	12508		0.935737							13733	1781							13733	1781		0.129688							11930	4000							11930	4000		0.335289
13397	8993							13397	8993		0.67127							14373	3776.64							14373	3776.64		0.262759							11949	4136							11949	4136		0.346138
14248	9232.2							14248	9232.2		0.647965							14861	3630							14861	3630		0.244264							12274	5646							12274	5646		0.459996
14517	11172.1							14517	11172.1		0.769585							15198	4386							15198	4386		0.288591							12386	5124							12386	5124		0.413693
15653	13787.7							15653	13787.7		0.880836							15226	1157							15226	1157		0.0759884							12543	3528							12543	3528		0.281272
15675	11007							15675	11007		0.702201							15269	1956.86							15269	1956.86		0.128159							12570	4000							12570	4000		0.318218
16985	9463							16985	9463		0.557139							15296	4016.08							15296	4016.08		0.262558							12649	5130							12649	5130		0.405566
16995	8297							16995	8297		0.488202							15300	2226							15300	2226		0.14549							12784	4138							12784	4138		0.323686
17122	13032							17122	13032		0.761126							15808	4133.22							15808	4133.22		0.261464							13257	4572							13257	4572		0.344874
17489	19520							17489	19520		1.11613							15929	3267							15929	3267		0.205098							13396	1622.91							13396	1622.91		0.121149
17556	16375							17556	16375		0.93273							17469	2848							17469	2848		0.163032							14008	6050							14008	6050		0.431896
18000	11677							18000	11677		0.648722							17727	3280							17727	3280		0.185028							14157	4767							14157	4767		0.336724
18923	12763.5							18923	12763.5		0.674495							18197	3333							18197	3333		0.183162							14189	4320							14189	4320		0.304461
18996	14396							18996	14396		0.757844							18961	3333							18961	3333		0.175782							15560	4859							15560	4859		0.312275
19674	9067							19674	9067		0.460862							19118	2659							19118	2659		0.139084							15806	6694							15806	6694		0.42351
20264	16039							20264	16039		0.791502							19256	2222.64							19256	2222.64		0.115426							15869	6738							15869	6738		0.424601
20614	13747.3							20614	13747.3		0.66689							19600	2860							19600	2860		0.145918							16569	5960							16569	5960		0.359708
21087	12070							21087	12070		0.572391							19749	4304							19749	4304		0.217935							16676	5756							16676	5756		0.345167
21234	18553							21234	18553		0.87374							19947	3871							19947	3871		0.194064							16955	4549.33							16955	4549.33		0.268318
21824	14314							21824	14314		0.655883							20094	5004							20094	5004		0.24903							17301	2428							17301	2428		0.140339
21830	13040							21830	13040		0.597343							20417	1617							20417	1617		0.0791987							17764	5454							17764	5454		0.307025
22436	15117							22436	15117		0.673783							20960	2057							20960	2057		0.0981393							18144	5176							18144	5176		0.285273
22910	21909							22910	21909		0.956307							21109	2788							21109	2788		0.132076							19127	6134.9							19127	6134.9		0.320746
23701	17227							23701	17227		0.726847							22866	5888							22866	5888		0.2575							19242	6364							19242	6364		0.330735
23720	14104							23720	14104		0.594604							23158	4691							23158	4691		0.202565							19502	4745							19502	4745		0.243308
24208	14203							24208	14203		0.586707							23226	4817							23226	4817		0.207397							19990	4405							19990	4405		0.22036
24234	16617							24234	16617		0.68569							23491	4197							23491	4197		0.178664							20431	6667							20431	6667		0.326318
24294	13333							24294	13333		0.548819							24861	4263							24861	4263		0.171473							20829	8204							20829	8204		0.393874
24565	20624							24565	20624		0.839568							25057	2971							25057	2971		0.11857							20971	5352							20971	5352		0.25521
25500	18131							25500	18131		0.71102							25579	3718							25579	3718		0.145354							21170	6184.9							21170	6184.9		0.292154
25894	18589							25894	18589		0.717888							26333	4029							26333	4029		0.153002							21440	6389							21440	6389		0.297994
25927	23840							25927	23840		0.919505							27110	4416							27110	4416		0.162892							22008	6564							22008	6564		0.298255
27064	22056							27064	22056		0.814957							27581	4677							27581	4677		0.169573							22470	6309							22470	6309		0.280774
27459	26463							27459	26463		0.963728							28433	3635							28433	3635		0.127844							23862	5284							23862	5284		0.22144
28030	20565							28030	20565		0.733678							28679	3638							28679	3638		0.126852							23973	8455.33							23973	8455.33		0.352702
28069	27617							28069	27617		0.983897																									25900	7567							25900	7567		0.292162
28397	24657							28397	24657		0.868296																									27287	6697							27287	6697		0.245428
																																				28047	6055							28047	6055		0.215888
																																				28764	7734							28764	7734		0.268878
[truncated: 2 more columns]
