# Supplementary material for: Molecular basis of VEGFR1 autoinhibition at the plasma membrane
Source: Nat Commun. 2024 Feb 14;15:1346. doi: 10.1038/s41467-024-45499-2 (PMC10866885; doi:10.1038/s41467-024-45499-2)
Supplement: Supplementary file 4 — Source Data file [file 41467_2024_45499_MOESM4_ESM.zip › Fig_4.xlsx]

## Sheet: Figure_4B
						Determination of phosphorylation of Y1213 in the indicated Full length and ECD deleted constructs of VEGFR1
					Lane		mean Intesnsity	Int. density		background subtracted		pY/Load	Normalized pY						Lane		Int. density	mean Intesnsity		pY/Load	Normalized pY						Int. density	mean Intesnsity		pY/Load	Normalized pY
			Background			17136	9.821	168299										1213pY	1	VEGFR1_FL-VEGF	14616	33.694		0.237987	1				1	VEGFR1_FL-VEGF	17280	44.48		0.385122	1
				VEGFR1_FL-VEGF	1	19552	59.269	1158825		49.448		0.404883	1						2	VEGFR1_FL+VEGF	23760	120.702		0.865167	3.63535				2	VEGFR1_FL+VEGF	17280	163.103		1.35217	3.51103
			1213pY	VEGFR1_FL+VEGF	2	25088	168.971	4239143		159.15		1.31096	3.23786						3	DelECD_D1022N	18117	4.727		0.0286655	0.12045				3	DelECD_D1022N	13680	2.925		0.02375	0.0616688
				DelECD_D1022N	3	17136	11.518	488678		1.697		0.013931	0.0344073						4	Del_ECD	18117	28.28		0.161583	0.678958				4	Del_ECD	14400	39.824		0.293518	0.762145
				Del_ECD	4	14400	80.889	1164806		71.068		0.51789	1.27911						5	Del_ECD_TM_VEG2	18117	71.647		0.426775	1.79327				5	Del_ECD_TM_VEG2	13680	106.969		0.730453	1.89668
				Del_ECD_TM_VEG2	5	23744	105.888	2989092		96.067		0.640212	1.58123						6	Del_ECD_JM_VEG3	21576	188.784		1.03533	4.35038				6	Del_ECD_JM_VEG3	13680	246.084		1.49609	3.88472
				Del_ECD_JM_VEG3	6	24960	254.211	5481394		244.39		1.71158	4.22735						7	Del_ECD_TMJM_VEG4	20876	192.697		1.11741	4.69524				7	Del_ECD_TMJM_VEG4	13680	251.862		1.54814	4.01987
				Del_ECD_TMJM_VEG4	7	24960	261.125	5657966		251.304		1.86814	4.61402
																		load	8	VEGFR1_FL-VEGF	15138	141.579							1	VEGFR1_FL-VEGF	19200	115.496
																			9	VEGFR1_FL+VEGF	15138	139.513							2	VEGFR1_FL+VEGF	19200	120.623
																			10	DelECD_D1022N	15138	164.902							3	DelECD_D1022N	11520	123.158
			Load	VEGFR1_FL-VEGF	1	16128	122.129	1969698											11	Del_ECD	15138	175.018							4	Del_ECD	11520	135.678
				VEGFR1_FL+VEGF	2	16128	121.4	1957945											12	Del_ECD_TM_VEG2	15138	167.88							5	Del_ECD_TM_VEG2	11520	146.442
				DelECD_D1022N	3	9900	121.815	1205968											13	Del_ECD_JM_VEG3	15138	182.341							6	Del_ECD_JM_VEG3	11520	164.485
				Del_ECD	4	9900	137.226	1358539											14	Del_ECD_TMJM_VEG4	15138	172.45							7	Del_ECD_TMJM_VEG4	11520	162.687
				Del_ECD_TM_VEG2	5	13041	150.055	1956861
				Del_ECD_JM_VEG3	6	14175	142.786	2109046
				Del_ECD_TMJM_VEG4	7	14175	134.521	1770292

## Sheet: Figure_4C
																Single cell assay to determination the phosphorylation level of Y1213 in the indicated Full length and ECD deleted constructs of VEGFR1
		Figure_4C
			VEGFR1_Full_length-VEGF											VEGFR1_Full_length+VEGF							delECD_VEGFR1- VEGF						delECD_VEGFR1_TM_VEG2-chimera- VEGF									delECD_VEGFR1_JM_VEG2-chimera- VEGF									delECD_VEGFR1_TMJM_VEG2-chimera- VEGF
	VEGFR1-mCherry	FITC		mCherry_Avg	FITC_Avg	mCherry_std	FITC_std		VEGFR1-mCherry	FITC		mCherry_Avg	FITC_Avg	mCherry_std	FITC_std			del_ECD_VEGFR1-mCherry	FITC		mCherry_Avg	FITC_Avg	mCherry_std	FITC_std		del_ECD_VEGFR1-TM_VEGF2_mCherry	FITC		mCherry_Avg	FITC_Avg	mCherry_std	FITC_std			del_ECD_VEGFR1-JM_VEGF2_mCherry	FITC		mCherry_Avg	FITC_Avg	mCherry_std	FITC_std			del_ECD_VEGFR1-TMJM_VEGF2_mCherry	FITC		mCherry_Avg	FITC_Avg	mCherry_std
	1175	616		1271.5	541.5	96.5	74.5		1024	996		1905.83	1893.83	420.19	476.253			710	410		1371	444	644.507	24.2625		971	509		1532.33	543	459.694	34.9094			2495	4090								1433	1159
	1368	467		3725.5	766.5	249.5	96.5		1889	2016		3480.4	4964.4	478.112	949.041			1158	457		3995.5	871	738.275	333.517		1529	529		3494.5	1691.5	492.546	671.586			1733	1133		2251.67	2701.67	366.985	1213.91			1590	1146
	3476	863		6120	1117	658.886	387.755		1970	2566		6539.8	5525.6	643.485	1953.04			2245	465		6133.5	1622.5	689.298	498.174		2097	591		6240.89	2117.67	503.67	633.344			2527	2882		4061.25	3658.62	625.646	805.164			2442	1621		1821.67	1308.67	443.3
	3975	670		8310.14	1607.57	425.846	448.75		2022	1691		9145.67	7189.33	600.135	1609.22			3198	1448		9053.38	1790.25	789.767	435.187		2966	1689		8625.1	3169.7	766.13	1241.47			2799	2867		6168.88	3996.25	927.724	976.586			1102	988		3704.18	3918.27	733.582
	5506	1651		11122	1852.83	553.957	547.699		2211	2047		11344.3	9911.67	506.272	3089.54			3344	653		11752.7	2664	351.91	1076.78		3112	1099		11074.9	3287.14	829.178	1111.02			3520	2447		8540.9	8067.9	624.242	1872.23			2942	2599		6033.5	5910.5	639.112
	5820	958		13718	2378	918.094	547.176		2319	2047		13922.4	12229.9	755.142	4315.69			4533	687		14044.5	2959.25	930.852	987.892		3174	1336		13813.7	3955.86	529.583	1123.21			3733	3882		11583.4	12014	728.645	3585.24			2963	4099		8424	7597.4	697.424
	7034	742		16969	3309	463.446	579.222		2936	5006		16284.3	12926.8	829.291	2020.17			4907	696		16599.8	2972.25	579.111	898.784		3379	981		16019.3	4612.67	656.949	927.417			4243	3476		13777.8	10384.2	714.335	2277.37			2964	3305		11456.9	13378.5	584.11
	7658	1453		18411.3	2301.29	627.723	808.642		3166	3297		19172.3	18244.4	438.817	3907.9			5274	1638		18873.2	4969.25	759.827	1252.89		4110	2107		19060.3	6749.17	658.362	973.601			4252	4380		16187.4	14488.5	737.531	3656.34			3000	6544		14141.4	19845.9	757.515
	7942	1853		20654.8	4011.5	429.396	1198.31		3447	5019		21092.2	14952.8	580.363	3872.09			5342	1042		21064.1	4241	465.939	1057.28		4226	2937		20943.4	5309.8	489.008	1821.14			4537	4899		18670	18974	666.64	2778.26			3058	3409		16607.8	18732.9	676.224
	7991	1610		23976.5	4749	316.456	421.294		3509	6242		23486	18733.5	149	1370.5			5477	1514		23679	6388.75	706.722	942.499		5477	1514		23330.3	6876.33	765.748	764.781			4608	2970		21597.2	18211.5	463.346	3759.19			3599	2737		19360.5	18700.4	432.841
	8443	790		26371.3	4527.67	954.905	1971.22		4344	5258		25607	21911.7	465.115	4444.78			6146	1670		26151.5	6616.6	678.397	1833.15		5785	1591		26363.8	6792	346.881	2785.57			4798	4348		23587.6	23570	839.652	3404.58			3864	3402		21244.7	22388.2	872.511
	8534	2411		28013.7	4148	375	712.5		5226	5651		28448.8	20405.6	496.122	4733.16			6293	2664		28373.2	8019.25	581.062	2425.09		5949	2452		28763.8	7950.83	588.464	2739.46			5043	3132		26275	19634.7	825.63	4601.74			4347	4997		23741.5	22305	831.449
	8634	1503							5789	5797								6547	1340							5993	2238								5086	4930		28582.4	27790.1	620.364	5018.27			4442	2551		26092.5	26297.7	660.604
	8969	1633							6108	6159								6591	2036							6162	3447								5216	2515								4739	5780		28528.6	30905.7	777.065
	10040	794							6303	4825								7398	1076							6293	2539								5961	4681								4828	3678
	11010	2520							6562	5031								7560	1383							6518	1240								6368	2737								5020	5420
	11199	1815							6886	2819								8098	1654							6750	1787								7062	4447								5271	4068
	11289	2096							6960	5647								8754	1847							7241	2251								7129	5200								5647	6023
	11303	1667							7009	5005								9210	2122							7686	2108								7486	4328								5742	4917
	11891	2225							7239	10622								9515	1499							7743	2434								7733	6770								5809	6000
	12157	1960							7316	3700								9722	1289							8013	1786								7740	11733								5933	6912
	13970	1778							8547	6156								9734	2729							8098	5654								7972	7545								6477	5633
	14287	3156							8924	5950								9834	1799							8192	2377								8313	6194								6561	6513
	14458	2618							9966	9462								11260	4171							8443	2510								8422	7840								6748	9010
	16477	3920							10826	9768								11938	1721							9300	3200								8590	6060								7127	4609
	16840	2531							10838	4786								12060	2100							9378	4186								8781	10973								7636	3454
	17590	3476							11023	8500								13029	2797							9638	2506								8786	6557								7668	6957
	17782	2595							11345	9199								13246	1902							9760	4936								9299	9198								7708	4893
	17800	3218							11969	12852								14676	4573							10100	3480								9773	7809								7758	6658
	17944	2001							12065	14365								15227	2565							10312	4001								10492	11376								7767	7113
	18440	3456							12671	4745								16161	3320							10442	4814								10950	12437								7974	7787
	18447	1246							13151	11947								16298	1514							10727	1613								12008	18595								7998	4072
	18776	2346							13551	10343								16344	3099							11557	1720								12098	8595								8327	7760
	19690	1247							13616	10995								17596	3956							12079	3989								12369	9067								8476	6304
	20100	2256							14107	8364								17840	4942							12307	3393								12550	10438								8738	8469
	20564	4777							14634	17582								18100	5811							12770	1696								12591	9464								8848	10085
	20651	3616							14802	16854								18111	3825							13453	2845								13404	9418								8868	9154
	21304	5397							14847	17009								18676	2510							13758	4782								13404	10726								9209	8356
	23099	3787							15279	15945								19017	5749							13928	4506								13559	8729								9623	8600
	23473	4800							15329	9694								19654	4405							14021	4932								13734	6955								9762	14299
	23874	4464							16200	11904								19733	6612							14248	4335								13790	9986								10363	10712
	25460	5945							16264	14681								19855	5900							14518	4595								13986	15387								11002	10800
	25129	2070							17140	12090								20500	3765							15223	4726								14264	9564								11291	18229
	26534	4617							17494	13247								20564	4777							15425	3645								14397	13950								11430	12288
	27451	6896							18597	24151								20798	6215							15741	6467								14746	8131								11550	12967
	27926	4165							18712	19369								20946	4051							16146	4655								14908	11863								11600	10911
	28676	5590							18960	17591								21257	2411							16391	3754								15131	13804								11949	14382
	27439	2689							19000	21992								21549	4355							17190	4429								15147	10888								12470	16739
									19460	12092								21835	4113							17925	7829								15189	12130								12921	20801
									19682	13963								23014	7982							18653	6768								15235	6481								13103	14159
									19795	18553								23337	5524							18889	5161								15890	10975								13901	23010
									20071	14914								23500	5996							19330	7240								16113	19763								13943	20421
									21016	10010								24865	6053							19765	5811								16340	15240								14533	20760
									21066	20634								25055	7319							19800	7686								16389	16996								14898	19630
									21612	11602								25096	8900							20252	4400								16391	20013								14913	22883
									21696	17604								25735	3131							20624	3896								16563	12830								14919	17103
									23337	20104								26013	6981							20970	6067								16786	18642								15354	17416
									23635	17363								26191	4463							21180	3648								17000	13410								15986	17778
									25138	20000								26367	5885							21691	8538								17187	14904								16300	16671
									25344	16034								26446	7669							22518	7463								17262	16763								16610	14542
									25399	17382								26506	5513							22887	5656								17616	18364								16644	25290
									25464	26437								26731	9456							23018	6375								18126	21916								17106	19441
									25725	23691								27375	6849							23026	7080								18241	25010								17430	17835
									26572	27926								27616	9014							23667	6653								18333	17220								17432	20890
									27797	18106								28002	3877							24866	8031								18700	18339								18741	20243
									28127	23617								28902	9133							25956	2879								19318	17077								18998	17346
									28334	13335								28973	10053							26240	9913								19447	16270								19099	15543
									28773	19780																26348	5504								19579	17596								19190	18714
									29213	27190																26911	8872								20909	18380								19229	20909
																										27790	5502								21287	20578								19656	22099
																										28554	7566								21325	16040								19973	18729
																										28610	4252								21758	17683								19998	16020
																										28797	7505								22115	12205								20027	24790
																										29092	12012								22189	24383								20509	20808
																										29740	10868								22578	16394								20886	22872
																																			22593	24458								21367	17197
																																			22866	22040								22302	25602
																																			23924	24011								22377	23060
																																			23999	23747								22799	26341
																																			24287	27599								23216	17024
																																			24866	26741								23964	24756
																																			25187	13676								24987	21099
																																			26452	20348								25279	26115
																																			27186	24880								25354	22133
																																			28126	28849								25867	27261
																																			28494	31700								26261	21579
																																			29739	24639								26760	30611
																																			28401	26458								27034	30087
																																			27896	17439								27560	25775
																																			27968	32326								27904	21308
																																			29453	33120								28873	29446
																																												29338	33220
																																												29773	35225
																																												27771	37300
																																												28481	34066
[truncated: 1 more columns]

## Sheet: Figure_4E
																Single cell assay to determination the phosphorylation level of Y1213 in the indicated Full length and VEGFR1(Tm-chimera)
				VEGFR1_Wt - VEGF												VEGFR1_Wt + VEGF																			VEGFR1-TMVEGFR2-VEGF
VEGFR1-mCherry	FITC		mCherry_Avg	FITC_Avg	mCherry_std	FITC_std		VEGFR1-mCherry	FITC	FITC/mCherry	Notation	mCherry Intensity region	Avg	SD		VEGFR1-mCherry	FITC		mCherry_Avg	FITC_Avg	mCherry_std	FITC_std		VEGFR1-mCherry	FITC	FITC/mCherry	Notation	mCherry Intensity region	Avg	SD		VEGFR1-mCherry	FITC		mCherry_Avg	FITC_Avg	mCherry_std	FITC_std		VEGFR1-mCherry	FITC	FITC/mCherry	Notation	mCherry Intensity region	Avg	SD		VEGFR1-mCherry	FITC
1347	490		1898.17	479.167	323.598	147.825		1347	490	0.363771	1	1-10000	0.207833	0.0984601		1737	900		2202.67	1604	382.966	532.917		1737	900	0.518135	1	1-10000	0.754435	0.247353		1357	550		1797.5	706.25	406.183	152.001		1357	550	0.405306	1	1-10000	0.230949	0.119879		1599	1455
1649	622		3117	862.571	439.537	220.387		1649	622	0.377198	2	10000-20000	0.134285	0.0443678		2196	2189		3945	3365.33	454.564	1037.52		2196	2189	0.996812	2	10000-20000	0.853972	0.261991		1456	732		3379.33	1041.33	741.473	178.58		1456	732	0.502747	2	10000-20000	0.191348	0.0690242		2001	2670
1891	197		5385.43	956.714	1098.46	206.031		1891	197	0.104178	3	20000-30000	0.142013	0.0367192		2675	1723		6732	5896.33	991.194	1820.49		2675	1723	0.644112	3	20000-30000	0.856595	0.190656		2041	943		6156.5	1106.17	448.779	198.867		2041	943	0.462028	3	20000-30000	0.22711	0.076275		2030	1948
2003	506		8573.88	1044.38	760.302	379.575		2003	506	0.252621						3256	4359		8613.8	5049.4	668.225	1213.37		3256	4359	1.33876						2336	600		8583.11	1357.11	744.853	661.136		2336	600	0.256849						2436	2132
2202	418		11550.2	1767.33	458.557	693.763		2202	418	0.189827						3417	2157		10936.3	7970.43	585.765	3593.46		3417	2157	0.631255						2541	862		11187.9	2068.3	638.85	717.798		2541	862	0.339237						2540	1890
2297	642		14058.4	1771	901.037	331.272		2297	642	0.279495						3974	2214		13881.1	13253.9	643.101	3414.48		3974	2214	0.557121						3253	1285		13699.7	3606.86	454.465	481.86		3253	1285	0.39502						2610	3130
2508	769		16695.8	2300.8	613.952	712.107		2508	769	0.306619						4245	4993		16116.8	13898.2	386.484	4690.48		4245	4993	1.17621						4344	977		16122.1	2540.75	885.378	918.101		4344	977	0.224908						2636	3551
2721	1243		18723.2	2159	754.913	371.501		2721	1243	0.456817						4365	3267		18716	15626.4	813.487	2303.88		4365	3267	0.748454						5466	742		18580.8	2903.6	769.635	1034.64		5466	742	0.135748						2808	3001
2867	1131		21210.2	2633	606.627	262.999		2867	1131	0.394489						4413	3202		21078.7	16191	413.752	2835.28		4413	3202	0.725584						5762	1283		21009.8	3135	743.977	609.483		5762	1283	0.222666						2958	1578
3020	615		24041	2866	664	449		3020	615	0.203642						5340	3333		24387.8	22596.8	723.325	4724.72		5340	3333	0.624157						6166	1010		23862.4	5802.88	750.237	1518.38		6166	1010	0.163801						2988	3632
3325	871		26132.3	4400.67	550.237	1356.98		3325	871	0.261955						7285	6970		26344	23119	570.43	4768.52		7285	6970	0.95676						6312	1176		26317.4	6417.8	437.95	1793.75		6312	1176	0.186312						3480	3092
3523	744		29676	4548.67	526.423	454.002		3523	744	0.211184						7571	7386							7571	7386	0.975565						6363	1078		27512.7	7051.67	431.097	819.831		6363	1078	0.169417						3495	3150
3855	665							3855	665	0.172503						7875	5969							7875	5969	0.757968						6870	1348							6870	1348	0.196215						4119	4572
4077	947							4077	947	0.232279						8146	5053							8146	5053	0.620304						7540	739							7540	739	0.0980106						4480	3359
4344	541							4344	541	0.12454						8424	3155							8424	3155	0.374525						7620	1704							7620	1704	0.223622						4489	4250
4370	973							4370	973	0.222654						8834	4427							8834	4427	0.501132						7698	635							7698	635	0.082489						4954	6233
5375	979							5375	979	0.18214						9790	6643							9790	6643	0.67855						8520	1951							8520	1951	0.228991						5294	7646
6036	1306							6036	1306	0.216368						10317	4533							10317	4533	0.439372						8859	2556							8859	2556	0.28852						6720	7263
6257	956							6257	956	0.152789						10500	6734							10500	6734	0.641333						8860	970							8860	970	0.109481						6866	6478
7239	995							7239	995	0.13745						10653	6756							10653	6756	0.634188						9109	1008							9109	1008	0.11066						7458	8984
7752	861							7752	861	0.111068						10730	6932							10730	6932	0.646039						9493	1976							9493	1976	0.208153						7669	7321
7794	955							7794	955	0.12253						10911	4204							10911	4204	0.385299						9549	675							9549	675	0.070688						7790	5142
7876	770							7876	770	0.0977654						11236	14569							11236	14569	1.29664						10331	3186							10331	3186	0.308392						8035	7752
8000	1197							8000	1197	0.149625						12207	12065							12207	12065	0.988367						10491	2531							10491	2531	0.241254						8344	8781
9008	1993							9008	1993	0.221248						13147	15248							13147	15248	1.15981						10639	1439							10639	1439	0.135257						8617	9302
9041	778							9041	778	0.0860524						13281	10103							13281	10103	0.760711						10888	1943							10888	1943	0.178453						9742	12885
9266	891							9266	891	0.096158						13310	10566							13310	10566	0.793839						10983	1056							10983	1056	0.0961486						9986	6748
9854	910							9854	910	0.0923483						13393	13652							13393	13652	1.01934						11066	1569							11066	1569	0.141786						10170	9804
10869	3125							10869	3125	0.287515						13569	14093							13569	14093	1.03862						11319	2523							11319	2523	0.2229						10500	6201
11132	1260							11132	1260	0.113187						13729	11424							13729	11424	0.832107						11846	3233							11846	3233	0.272919						10800	10302
11347	1226							11347	1226	0.108046						14236	14988							14236	14988	1.05282						11957	1647							11957	1647	0.137744						10807	9627
11881	2062							11881	2062	0.173554						14244	8655							14244	8655	0.607624						12359	1556							12359	1556	0.1259						11542	8447
12036	1130							12036	1130	0.093885						14902	21401							14902	21401	1.43612						13030	3657							13030	3657	0.28066						12038	8304
12036	1801							12036	1801	0.149634						15000	12409							15000	12409	0.827267						13300	2901							13300	2901	0.21812						12749	9546
12967	1729							12967	1729	0.133338						15664	12966							15664	12966	0.827758						13550	3979							13550	3979	0.293653						12887	10040
13019	1151							13019	1151	0.0884092						15853	18691							15853	18691	1.17902						13640	4245							13640	4245	0.311217						12957	8512
13099	2038							13099	2038	0.155584						16293	17293							16293	17293	1.06138						13851	3441							13851	3441	0.24843						13096	11521
14599	1463							14599	1463	0.100212						16657	6643							16657	6643	0.398811						13987	2996							13987	2996	0.214199						13470	11687
14763	1859							14763	1859	0.125923						17989	17331							17989	17331	0.963422						14540	4029							14540	4029	0.277098						13497	7201
14977	2176							14977	2176	0.145289						18004	16684							18004	16684	0.926683						15287	1989							15287	1989	0.130111						13586	10312
14985	1981							14985	1981	0.132199						18170	11291							18170	11291	0.621409						15291	1401							15291	1401	0.0916225						14359	17730
15973	2058							15973	2058	0.128842						19658	15299							19658	15299	0.778258						15344	2751							15344	2751	0.179288						14489	8000
16108	1476							16108	1476	0.0916315						19759	17527							19759	17527	0.887039						15620	2016							15620	2016	0.129065						14797	9980
16590	3323							16590	3323	0.200301						20760	16123							20760	16123	0.776638						15834	2845							15834	2845	0.179677						14997	9989
17369	1711							17369	1711	0.0985088						20813	19697							20813	19697	0.94638						16650	2087							16650	2087	0.125345						15954	14671
17439	2936							17439	2936	0.168358						21663	12753							21663	12753	0.5887						17461	4667							17461	4667	0.267281						16151	17313
17961	2250							17961	2250	0.125271						23416	27693							23416	27693	1.18265						17490	2570							17490	2570	0.146941						16241	18621
17990	1540							17990	1540	0.0856031						23793	17887							23793	17887	0.751776						17564	2108							17564	2108	0.120018						16286	14695
19325	2526							19325	2526	0.130712						24428	16507							24428	16507	0.675741						17999	4049							17999	4049	0.224957						16447	14300
19617	2320							19617	2320	0.118265						24876	23200							24876	23200	0.932626						18549	4055							18549	4055	0.21861						16886	15991
20487	2810							20487	2810	0.13716						25426	27697							25426	27697	1.08932						19036	2844							19036	2844	0.149401						17203	15474
20756	2873							20756	2873	0.138418						25730	29175							25730	29175	1.13389						19756	1462							19756	1462	0.0740028						17238	15427
21642	2649							21642	2649	0.122401						26121	21132							26121	21132	0.809004						20446	2803							20446	2803	0.137093						17962	13534
21956	2200							21956	2200	0.1002						26609	15993							26609	15993	0.601037						20497	2380							20497	2380	0.116115						18053	10453
23377	2417							23377	2417	0.103392						26782	18800							26782	18800	0.701964						20662	4200							20662	4200	0.203272						18129	12704
24705	3315							24705	3315	0.134183						27396	25917							27396	25917	0.946014						20997	3292							20997	3292	0.156784						18264	11874
25377	5796							25377	5796	0.228396																						22447	3000							22447	3000	0.133648						19157	11993
26348	4844							26348	4844	0.183847																						22697	5018							22697	5018	0.221086						19678	15962
26672	2562							26672	2562	0.0960558																						23070	8000							23070	8000	0.346771						19791	18626
28940	4556							28940	4556	0.157429																						23521	6674							23521	6674	0.283746						19965	20237
29947	5101							29947	5101	0.170334																						23556	5347							23556	5347	0.226991						19997	17232
30141	3989							30141	3989	0.132345																						23871	7246							23871	7246	0.303548						20287	20651
																																24556	5045							24556	5045	0.205449						20597	25344
																																24730	6310							24730	6310	0.255156						21119	15739
																																24898	2783							24898	2783	0.111776						21377	18181
																																25532	8323							25532	8323	0.325983						21725	11960
																																26297	5087							26297	5087	0.193444						22103	19052
																																26413	8659							26413	8659	0.327831						22571	21987
																																26472	5932							26472	5932	0.224086						22733	18397
																																26873	4088							26873	4088	0.152123						22770	19509
																																28062	6339							28062	6339	0.225893						23839	24473
																																27009	8200							27009	10200	0.377652						24856	14169
																																27467	6616							27467	6616	0.240871						25322	20645
																																									22733							25426	24312
																																									22770							26655	26010
																																									23839							26971	24990
																																									24856							27270	22960
																																									25322							27426	26989
																																									25426							27473	18133
																																									26655							28124	28990
																																									26971
																																									27270
																																									27426
																																									27473
																																									28124
[truncated: 1 more columns]

## Sheet: Figure_4F
	The diffusioncoefficient measured from FRAP studies of indicated constructs of VEGFR1 andVEGFR2 in the presence and absence of VEGF165
		VEGFR-VEGF	VEGFR1+VEGF		VEGFR1-TMVEGFR2-VEGF	VEGFR1-TMVEGFR2+VEGF		Column M	VEGFR1-TMVEGFR2-VEGF
		0.0281911	0.015524		0.018937	0.01659		vs.	vs.
		0.0268256	0.018828		0.015241	0.017476		Column A	VEGFR1-VEGF
		0.0392285	0.018209		0.020056	0.008681
		0.035225	0.022059		0.014994	0.009283		Unpaired t test
		0.0295324	0.023468		0.018927	0.015537		P value	0.0008
		0.0307956	0.020515		0.0237	0.017664		P value summary	***
		0.0312771	0.024113		0.017366	0.01159		Significantly different (P < 0.05)?	Yes
		0.0394521	0.014317		0.01659	0.014052		One- or two-tailed P value?	Two-tailed
		0.0415177	0.014291		0.017192	0.012245		t, df	t=3.566, df=51
		0.0286853	0.00702		0.022627	0.012199
		0.0499307	0.02675		0.023331	0.007935		How big is the difference?
		0.082512	0.010956		0.020857	0.007757		Mean of column A	0.0385
		0.0797519	0.026201		0.015451	0.010598		Mean of column M	0.02436
		0.0710059	0.02225		0.026335	0.012645		Difference between means (M - A) ± SEM	-0.01414 ± 0.003967
		0.03	0.009923		0.022613	0.017094		95% confidence interval	-0.02211 to -0.006181
		0.0264317	0.017613		0.024259	0.015965		R squared (eta squared)	0.1995
		0.0246575	0.008729		0.051799	0.013172
		0.032345	0.018898		0.037383			F test to compare variances
		0.018009	0.003455		0.033028			F, DFn, Dfd	3.047, 19, 32
		0.0246914	0.032698		0.032114			P value	0.0053
					0.033272			P value summary	**
		Column B	VEGFR1+VEGF		0.032698			Significantly different (P < 0.05)?	Yes
		vs.	vs.		0.031008
		Column A	VEGFR1-VEGF		0.059113			Data analyzed
					0.031332			Sample size, column A	20
		Unpaired t test			0.026946			Sample size, column M	33
		P value	<0.0001		0.02649
		P value summary	****		0.016386
		Significantly different (P < 0.05)?	Yes		0.015584
		One- or two-tailed P value?	Two-tailed		0.015287
		t, df	t=4.671, df=38		0.015145
					0.01397
		How big is the difference?			0.013809
		Mean of column A	0.0385
		Mean of column B	0.01779		Column N	VEGFR1-TMVEGFR2+VEGF
		Difference between means (B - A) ± SEM	-0.02071 ± 0.004434		vs.	vs.
		95% confidence interval	-0.02969 to -0.01174		Column M	VEGFR1-TMVEGFR2-VEGF
		R squared (eta squared)	0.3648
					Unpaired t test
		F test to compare variances			P value	<0.0001
		F, DFn, Dfd	6.217, 19, 19		P value summary	****
		P value	0.0002		Significantly different (P < 0.05)?	Yes
		P value summary	***		One- or two-tailed P value?	Two-tailed
		Significantly different (P < 0.05)?	Yes		t, df	t=4.322, df=48
		Data analyzed			How big is the difference?
		Sample size, column A	20		Mean of column M	0.02436
		Sample size, column B	20		Mean of column N	0.01297
					Difference between means (N - M) ± SEM	-0.01139 ± 0.002635
					95% confidence interval	-0.01669 to -0.006091
					R squared (eta squared)	0.2801
					F test to compare variances
					F, DFn, Dfd	9.748, 32, 16
					P value	<0.0001
					P value summary	****
					Significantly different (P < 0.05)?	Yes
					Data analyzed
					Sample size, column M	33
					Sample size, column N	17
