# Supplementary material for: Molecular basis of VEGFR1 autoinhibition at the plasma membrane
Source: Nat Commun. 2024 Feb 14;15:1346. doi: 10.1038/s41467-024-45499-2 (PMC10866885; doi:10.1038/s41467-024-45499-2)
Supplement: Supplementary file 4 — Source Data file [file 41467_2024_45499_MOESM4_ESM.zip › Fig_6.xlsx]

## Sheet: Figure_6B
VEGFR1-JMVEGFR2 - VEGF																			VEGFR1-JMVEGFR2 + VEGF																			VEGFR1_WT - VEGF
VEGFR1-mCherry	FITC		mCherry_Avg	FITC_Avg		mCherry_std	FITC_std		VEGFR1-mCherry	FITC		FITC/mCherry	Notation	mCherry Intensity region	Avg	SD			VEGFR1-mCherry	FITC		mCherry_Avg	FITC_Avg		mCherry_std	FITC_std					FITC/mCherry	Notation	mCherry Intensity region	Avg	SD			VEGFR1-mCherry	FITC		mCherry_Avg	FITC_Avg		mCherry_std	FITC_std
1161	524		1938.71	649.07		231.021	531.918		1161	524		0.451335	1	1-10000	0.143217	0.124064			806.01	1246.01		1672.74	2116.84		1056.15	553.871		806.01	1246.01		1.5459	1	1-10000	0.912168	0.350623			1317.82	1052		1797.91	705.639		480.09	346.359		1317.82	1052
1768	614		3917.15	260.575		256.393	654.7		1768	614		0.347285	2	10000-20000	0.330051	0.136759			1316.01	1539		3780.48	4025.92		686.181	607.652		1316.01	1539		1.16944	2	10000-20000	1.00897	0.278872			2278	359.28		3653.95	707.864		642.641	287.864		2278	359.28
2258	426		6054.52	714.241		537.785	676.318		2258	426		0.188663	3	20000-30000	0.609247	0.185705			1794	1103.02		6453.53	5574.29		2030.63	741.671		1794	1103.02		0.614838	3	20000-30000	0.914786	0.177265			2919.74	1181.23		6543.25	796.504		504.252	685.354		2919.74	1181.23
2567.86	1032.28		8587.33	1462.96		1065.28	722.713		2567.86	1032.28		0.402001							2094.89	2886.99		9188.47	6220.62		2279.49	738.368		2094.89	2886.99		1.37811							3068.24	503.88		8793.87	1089.54		620.768	513.94		3068.24	503.88
2594.39	463.664		11263	1992.47		818.604	824.21		2594.39	463.664		0.178718							2352.79	3809.2		11040	9908.31		4222.53	876.286		2352.79	3809.2		1.61901							3465.05	630.635		11253.5	1669.14		868.85	800.769		3465.05	630.635
2859.46	6.543		13863.9	5641.43		1944.02	640.004		2859.46	6.543		0.00228819							2911.99	4201.15		13331.6	13394		3923.6	666.605		2911.99	4201.15		1.4427							4341.82	861		13548.2	2430.92		1268.24	1174.08		4341.82	861
3293.74	913.916		16516.8	4846.23		1578.98	811.839		3293.74	913.916		0.27747							3390	3152.02		16008.6	17114.7		3271.96	583.151		3390	3152.02		0.929799							4474.91	362.574		16025.9	1538.28		929.848	1327.28		4474.91	362.574
3810.29	388.942		18813.2	7478.8		890.553	812.961		3810.29	388.942		0.102077							3520.58	3216		18380.8	20119.1		3534.78	613.261		3520.58	3216		0.913486							5969.1	2117.43		18254.3	1234		675.844	935.086		5969.1	2117.43
3959.02	470.2		21338.8	11548		3995.87	713.439		3959.02	470.2		0.118767							3728.58	4185.99		21293.3	20348.2		4664.47	479.089		3728.58	4185.99		1.12268							6150.76	207.986		21650	2833		812.429	446.751		6150.76	207.986
3979.84	137.429		23428.7	11875		4199.4	779.735		3979.84	137.429		0.0345313							4516.76	5169.12		23983.7	20727.6		3232.57	516.316		4516.76	5169.12		1.14443							6160.1	347.091		24767.8	3874.63		239.815	634.917		6160.1	347.091
4101.46	121.68		26098.8	17326.8		2351.73	489.21		4101.46	121.68		0.0296675							4614.96	4231.24		26420.5	25783.4		2647.65	653.463		4614.96	4231.24		0.916853							6711.18	1213.18		26552.8	3307.59		517.091	1927.77		6711.18	1213.18
4209.79	339.108		28177	23072.7		2768.72	786.22		4209.79	339.108		0.0805522							5028.03	2466.47		29020.8	24308.6		5780.28	1509.11		5028.03	2466.47		0.490544							6843.94	215.698		28951.3	4752		679.238	1245.61		6843.94	215.698
4354.31	17.875								4354.31	17.875		0.00410513							5352.19	5760.92								5352.19	5760.92		1.07637							7424.44	677.636								7424.44	677.636
4474	131.038								4474	131.038		0.0292888							5460.78	3065.92								5460.78	3065.92		0.561444							7778.06	565.848								7778.06	565.848
4497.39	120.737								4497.39	120.737		0.026846							5936.01	8039.02								5936.01	8039.02		1.35428							8291.43	819.015								8291.43	819.015
4872.13	15.763								4872.13	15.763		0.00323534							6135.31	3836.21								6135.31	3836.21		0.625267							8524.95	1274.59								8524.95	1274.59
5076.9	951.929								5076.9	951.929		0.187502							6140.88	7421.81								6140.88	7421.81		1.20859							8902.01	2190								8902.01	2190
5181.06	953.948								5181.06	953.948		0.184122							6377.1	8344.81								6377.1	8344.81		1.30856							8906.02	1090								8906.02	1090
5247.47	326.764								5247.47	326.764		0.0622707							6434.71	3105.92								6434.71	3105.92		0.482682							9366.39	1103.8								9366.39	1103.8
5644.07	463.092								5644.07	463.092		0.0820493							6681	8317								6681	8317		1.24487							9788.25	583.539								9788.25	583.539
5718.79	421.119								5718.79	421.119		0.0736378							7057.25	3213.93								7057.25	3213.93		0.455408							9804.96	2823.4								9804.96	2823.4
6201.56	124.989								6201.56	124.989		0.0201544							7121.18	6448.1								7121.18	6448.1		0.905482							11517.2	1396.19								11517.2	1396.19
6410.29	1416.19								6410.29	1416.19		0.220925							7196.34	4160.69								7196.34	4160.69		0.578167							11572.3	1848.86								11572.3	1848.86
6510.39	1188.47								6510.39	1188.47		0.18255							7226.46	5978.5								7226.46	5978.5		0.827307							12119.6	608.098								12119.6	608.098
6754.26	1732.84								6754.26	1732.84		0.256555							7267.03	7402.09								7267.03	7402.09		1.01859							12280	3605								12280	3605
6854.83	98.355								6854.83	98.355		0.0143483							7388.73	6053								7388.73	6053		0.819221							14816.5	1256.84								14816.5	1256.84
7000.1	178.95								7000.1	178.95		0.0255639							7866.74	3866.62								7866.74	3866.62		0.491515							15079.3	4170.03								15079.3	4170.03
7527.82	1880.75								7527.82	1880.75		0.24984							7999.24	9123.08								7999.24	9123.08		1.14049							15199.2	2290								15199.2	2290
7771.67	1535.05								7771.67	1535.05		0.197518							9000.9	11208.7								9000.9	11208.7		1.24528							15368.8	690.795								15368.8	690.795
8007.34	856.98								8007.34	856.98		0.107024							9235.22	5709.39								9235.22	5709.39		0.618219							16000	384.918								16000	384.918
8020.6	50.99								8020.6	50.99		0.00635738							9253.98	4025.78								9253.98	4025.78		0.435032							16972.7	653.951								16972.7	653.951
8186.29	1285.09								8186.29	1285.09		0.156981							9744.02	5514.08								9744.02	5514.08		0.565894							17535.6	1039.99								17535.6	1039.99
8527.52	85.219								8527.52	85.219		0.00999341							9755.92	5114.84								9755.92	5114.84		0.524281							17684.1	487.332								17684.1	487.332
8701.08	2394.71								8701.08	2394.71		0.27522							9884	5164								9884	5164		0.522461							17792	2556								17792	2556
9182.82	2940.49								9182.82	2940.49		0.320217							9956.19	6259.12								9956.19	6259.12		0.628666							17931	1051.82								17931	1051.82
9237.04	497.838								9237.04	497.838		0.0538958							10027.8	4879.98								10027.8	4879.98		0.486646							18331.5	2026.45								18331.5	2026.45
9436.23	3441.58								9436.23	3441.58		0.36472							10262	3971.78								10262	3971.78		0.387038							19532.8	48.428								19532.8	48.428
9862.2	1123.85								9862.2	1123.85		0.113955							10346	8897.07								10346	8897.07		0.859956							20356	2550								20356	2550
10099.5	962.476								10099.5	962.476		0.0952995							10889	10947.1								10889	10947.1		1.00534							21777	2300.01								21777	2300.01
10302.2	2011.01								10302.2	2011.01		0.195203							11205.1	11643								11205.1	11643		1.03908							21867	3466								21867	3466
10704.4	2928.01								10704.4	2928.01		0.273533							11990.3	17410.2								11990.3	17410.2		1.45202							22600	3016								22600	3016
11585.9	653.19								11585.9	653.19		0.0563779							12560	11609								12560	11609		0.924283							24440	4087								24440	4087
11748.7	2086.68								11748.7	2086.68		0.177609							12667	13086.9								12667	13086.9		1.03315							24856	4524								24856	4524
12014.1	2852.05								12014.1	2852.05		0.237391							12805.3	20678.2								12805.3	20678.2		1.61481							25007.2	3012.9								25007.2	3012.9
12386.4	2453.88								12386.4	2453.88		0.198111							12871	14329.9								12871	14329.9		1.11335							25726	1347								25726	1347
13002.9	7995.8								13002.9	7995.8		0.614924							12930.1	15234.2								12930.1	15234.2		1.17819							26558.9	3897.25								26558.9	3897.25
13362.8	6491.19								13362.8	6491.19		0.485765							13207.5	7502.35								13207.5	7502.35		0.568036							26806.4	1786.93								26806.4	1786.93
13376.2	2497								13376.2	2497		0.186675							13221	15343								13221	15343		1.1605							27119.9	6199.17								27119.9	6199.17
13377.4	5586.03								13377.4	5586.03		0.417573							13387.3	6941.56								13387.3	6941.56		0.518519							28329	3440								28329	3440
14155.9	2932.16								14155.9	2932.16		0.207134							14008	13088								14008	13088		0.93432							28628.8	6426								28628.8	6426
14239	8236								14239	8236		0.578411							14886.9	14341.7								14886.9	14341.7		0.963376							29896.2	4390								29896.2	4390
14389.9	5703.96								14389.9	5703.96		0.396386							15464.5	18664.2								15464.5	18664.2		1.20691
15007.2	5689.34								15007.2	5689.34		0.379107							15568.7	15973.2								15568.7	15973.2		1.02598
15393	5446.3								15393	5446.3		0.353817							15594.8	9930.5								15594.8	9930.5		0.636782
15703.2	5416.14								15703.2	5416.14		0.344906							15861.9	19800.7								15861.9	19800.7		1.24831
16957.2	4650.93								16957.2	4650.93		0.274274							15903	16592.2								15903	16592.2		1.04334
17097.1	6732.49								17097.1	6732.49		0.393781							16430	18555.2								16430	18555.2		1.12935
17433.3	1985.29								17433.3	1985.29		0.11388							17237.2	20286.6								17237.2	20286.6		1.17691
17738	7775.98								17738	7775.98		0.43838							17536.2	17403.5								17536.2	17403.5		0.99243
17868.9	8111.01								17868.9	8111.01		0.453919							17538.2	18226								17538.2	18226		1.03922
17989	7623.87								17989	7623.87		0.423807							18524	20949								18524	20949		1.13091
18147.5	7680.82								18147.5	7680.82		0.423245							18815	17271								18815	17271		0.917937
19203	6973.01								19203	6973.01		0.363121							18870.2	19355								18870.2	19355		1.02569
19322	6569								19322	6569		0.339975							19001	27510								19001	27510		1.44782
19458.4	9329.13								19458.4	9329.13		0.479441							20547.9	24544								20547.9	24544		1.19448
19698.6	7178.4								19698.6	7178.4		0.364412							21031	22714								21031	22714		1.08002
19893.4	6067.99								19893.4	6067.99		0.305025							21356.4	12881								21356.4	12881		0.603145
20257.5	9154.73								20257.5	9154.73		0.451919							21573.9	24636.2								21573.9	24636.2		1.14194
20381.4	7965.26								20381.4	7965.26		0.39081							21957	16966								21957	16966		0.772692
20665.8	12307.1								20665.8	12307.1		0.595529							23168	15110.2								23168	15110.2		0.652201
20761.7	6704.4								20761.7	6704.4		0.322922							23625	21992								23625	21992		0.930879
20847	14683								20847	14683		0.704322							24201.9	24995.9								24201.9	24995.9		1.03281
20956.7	10165.6								20956.7	10165.6		0.485078							24331.6	20109.9								24331.6	20109.9		0.826494
20967	17791								20967	17791		0.848524							24592.2	21430								24592.2	21430		0.871416
21332	8649.21								21332	8649.21		0.405457							25280	25251.2								25280	25251.2		0.998858
21667.4	17987								21667.4	17987		0.830139							25813	23995.5								25813	23995.5		0.929589
22010.9	16439								22010.9	16439		0.746858							26144.1	27995.3								26144.1	27995.3		1.07081
22075.6	4242.76								22075.6	4242.76		0.192192							26566	23238								26566	23238		0.874727
22238	13137								22238	13137		0.590746							26880.2	23033.3								26880.2	23033.3		0.85689
22258.7	10814.2								22258.7	10814.2		0.485842							27090	26030								27090	26030		0.96087
22323.9	11632.3								22323.9	11632.3		0.521067							27170.4	30940.4								27170.4	30940.4		1.13876
22608.6	9502.12								22608.6	9502.12		0.420287							27351	15943								27351	15943		0.582904
22657.9	13877								22657.9	13877		0.612458							27928.8	33013								27928.8	33013		1.18204
22903.4	16337.6								22903.4	16337.6		0.713329							28563.9	25034.8								28563.9	25034.8		0.87645
22961	10900								22961	10900		0.474718							29625.6	20597								29625.6	20597		0.695242
23055	20498								23055	20498		0.889091							31634.6	26955.3								31634.6	26955.3		0.852084
23083.8	8576.97								23083.8	8576.97		0.371559
23322.3	10358.5								23322.3	10358.5		0.444147
24313	14715								24313	14715		0.605232
24491.9	5860.01								24491.9	5860.01		0.239263
24890.3	8124.38								24890.3	8124.38		0.326408
25043.4	16191								25043.4	16191		0.646517
25696	14621								25696	14621		0.568999
25960.9	16877								25960.9	16877		0.650094
26006	20892.9								26006	20892.9		0.803388
26116	16579.3								26116	16579.3		0.634833
26220.7	20109.9								26220.7	20109.9		0.766946
26466.3	13571.7								26466.3	13571.7		0.512792
26669.1	19743.2								26669.1	19743.2		0.740305
26711	17355								26711	17355		0.649732
27106.1	23720.8								27106.1	23720.8		0.875107
27112.2	17530.2								27112.2	17530.2		0.646582
27990	24290								27990	24290		0.86781
28506	21096								28506	21096		0.740055
29413	22910								29413	22910		0.778907
28766	25673								28766	25673		0.892477
28346	26289								28346	26289		0.927432
[truncated: 18 more columns]

## Sheet: Figure_6C
		VEGFR1-TMJMVEGFR2 - VEGF															VEGFR1-TMJMVEGFR2 + VEGF																	VEGFR1_wt - VEGF
VEGFR1-mCherry	FITC		mCherry_Avg	FITC_Avg	mCherry_std	FITC_std		VEGFR1-mCherry	FITC	FITC/mCherry	Notation	mCherry Intensity region	Avg	SD			VEGFR1-mCherry	FITC		mCherry_Avg	FITC_Avg	mCherry_std	FITC_std		VEGFR1-mCherry	FITC	FITC/mCherry	Notation	mCherry Intensity region	Avg	SD			VEGFR1-mCherry	FITC		mCherry_Avg	FITC_Avg	mCherry_std	FITC_std		VEGFR1-mCherry	FITC	FITC/mCherry	Notation	mCherry Intensity region	Avg	SD
811	586							811	586	0.722565	1	1-10000	0.296449	0.129847			668	4567							668	4567	6.83683	1	1-10000	1.47324	0.399691			960	598		1555.2	1161.03	429.769	442.394		960	598	0.622917	1	1-10000	0.35841	0.25518
1317	458							1317	458	0.34776	2	10000-20000	0.643391	0.280639			1798	4159							1798	4159	2.31313	2	10000-20000	1.6206	0.343595			1746.24	1206.3		3700.32	1345.2	598.478	667.06		1746.24	1206.3	0.690799	2	10000-20000	0.195252	0.0869477
1442	676		1190	573.333	272.809	89.4477		1442	676	0.468793	3	20000-30000	0.945209	0.237269			1898.33	2353.68		1592.08	3594.17	538.469	850.377		1898.33	2353.68	1.23987	3	20000-30000	1.37902	0.179552			1959.36	1678.8		6334.08	820.5	569.28	343.5		1959.36	1678.8	0.85681	3	20000-30000	0.183066	0.0805646
3029.97	984.376		4130.1	1202.1	668.571	303.169		3029.97	984.376	0.324879							2004	3297		3574.83	6120.55	760.593	2318.67		2004	3297	1.64521							2869.44	1458		8915.36	1679.37	837.091	848.647		2869.44	1458	0.508113
3612	729		5742.45	1635.32	515.732	488.443		3612	729	0.201827							2484.11	5935.06		6008.17	8329.79	599.775	1886.51		2484.11	5935.06	2.38921							3648	455.7		11140.5	2830.94	767.526	1092.09		3648	455.7	0.124918
4113	1494		9068.03	2213.45	866.844	1127.34		4113	1494	0.363239							2981.75	5224.49		8846.12	11838.6	864.184	3228.68		2981.75	5224.49	1.75215							3723.84	2314.2		13661.7	2560.83	929.281	256.152		3723.84	2314.2	0.621455
4219.62	1146.8		11697.1	3453.23	580.571	834.079		4219.62	1146.8	0.271779							2982.71	3947.59		10847.5	19439.7	764.57	5135.09		2982.71	3947.59	1.32349							4560	1152.9		16256.2	2650.5	549.205	1283.5		4560	1152.9	0.252829
4895.34	1639.95		13523.9	10359.4	674.085	3532.82		4895.34	1639.95	0.335002							3083.14	3986.33		13389.5	23001.6	721.613	4559.58		3083.14	3986.33	1.29295							5764.8	477		19020.7	2960.32	528.654	978.854		5764.8	477	0.0827435
4910.69	1218.48		16276.7	9829.06	910.463	2165.31		4910.69	1218.48	0.248129							3089.95	3507.61		16203.6	25935.9	781.185	4330.85		3089.95	3507.61	1.13517							6903.36	1164		20760.5	2877.43	447.667	1130.33		6903.36	1164	0.168614
5003.72	2036.66		18461.7	14661.9	534.89	5082.19		5003.72	2036.66	0.40703							4109.01	8242.79		18318.5	25537.8	510.894	5336.21		4109.01	8242.79	2.00603							7873.98	995.75		23745.8	5021	640.903	1973.43		7873.98	995.75	0.126461
5161.58	1804.33		21371.7	16402.1	797.614	4100.23		5161.58	1804.33	0.349569							4253.58	4891.02		21255.5	31053.4	922.935	4288.8		4253.58	4891.02	1.14986							8312	937		25758.6	5065.73	846.933	1892.55		8312	937	0.112729
5202	1353		23773.5	24232.6	710.068	4331.85		5202	1353	0.260092							4518.22	9392.08		23492.7	31930	772.563	4331.91		4518.22	9392.08	2.07871							9707.52	1742.1		28513.8	7340	385.005	1965.78		9707.52	1742.1	0.179459
5527.89	2278.71		26151.6	27473.1	472.241	5517.98		5527.89	2278.71	0.41222							4671	9958		27149.4	36043.2	1690.07	2914.31		4671	9958	2.13188							9767.92	3042.61							9767.92	3042.61	0.31149
5534	2100							5534	2100	0.379472							4881.26	4981.56							4881.26	4981.56	1.02055							10219.7	3823							10219.7	3823	0.374082
5802.68	701.795							5802.68	701.795	0.120943							5275.2	5669.75							5275.2	5669.75	1.07479							10490	1980							10490	1980	0.188751
5998.68	1986.57							5998.68	1986.57	0.331168							5335.84	12073.5							5335.84	12073.5	2.26271							11141.8	4079.1							11141.8	4079.1	0.366109
6257.68	1765.17							6257.68	1765.17	0.28208							5571.35	8781.93							5571.35	8781.93	1.57626							11455.7	1205.7							11455.7	1205.7	0.105249
6408.23	1041.93							6408.23	1041.93	0.162592							5769.18	9883.39							5769.18	9883.39	1.71314							12395.5	3066.9							12395.5	3066.9	0.24742
6528	1285							6528	1285	0.196844							5863.33	7924.6							5863.33	7924.6	1.35155							12595.2	2713.5							12595.2	2713.5	0.215439
7599	1043							7599	1043	0.137255							5897.05	9460.76							5897.05	9460.76	1.60432							13530	2200							13530	2200	0.162602
7795.29	1538.87							7795.29	1538.87	0.19741							6006	7689							6006	7689	1.28022							14860	2769							14860	2769	0.186339
8091.42	1810.75							8091.42	1810.75	0.223786							6008	8796							6008	8796	1.46405							15505.6	4431.68							15505.6	4431.68	0.285811
9061	4244							9061	4244	0.468381							6099.36	7847.63							6099.36	7847.63	1.28663							16143	2228							16143	2228	0.138016
9239.68	1597.47							9239.68	1597.47	0.172892							6216.77	7082.76							6216.77	7082.76	1.1393							16329.6	895.2							16329.6	895.2	0.0548207
9472.59	1898.93							9472.59	1898.93	0.200466							6471.89	11842.7							6471.89	11842.7	1.82987							17046.7	3047.1							17046.7	3047.1	0.17875
9571.3	1368.47							9571.3	1368.47	0.142976							6691.42	8377.98							6691.42	8377.98	1.25205							18329	3149							18329	3149	0.171804
9926	1807							9926	1807	0.182047							6814.87	7324.99							6814.87	7324.99	1.07485							18794	2422							18794	2422	0.128871
9934	4500							9934	4500	0.45299							7221.03	7210.39							7221.03	7210.39	0.998527							19191.4	1822.5							19191.4	1822.5	0.0949646
9990	2326							9990	2326	0.232833							7300.6	11213.6							7300.6	11213.6	1.53598							19768.3	4447.8							19768.3	4447.8	0.224996
10624.1	2843.05							10624.1	2843.05	0.267604							8631.91	9071.04							8631.91	9071.04	1.05087							20160	2041							20160	2041	0.10124
11172	3331							11172	3331	0.298156							9041.46	10866.6							9041.46	10866.6	1.20186							20233	2089.3							20233	2089.3	0.103262
11458.8	5009.55							11458.8	5009.55	0.43718							9490.96	18119.8							9490.96	18119.8	1.90917							20276.2	4074.9							20276.2	4074.9	0.20097
12019.9	2113.01							12019.9	2113.01	0.175793							9765.67	9922.05							9765.67	9922.05	1.01601							20350.1	4423.2							20350.1	4423.2	0.217355
12130.4	3620.2							12130.4	3620.2	0.298439							9950	12887							9950	12887	1.29518							20492.2	5348.1							20492.2	5348.1	0.260983
12224	3924							12224	3924	0.321008							10442	28353							10442	28353	2.71528							20697.6	3021.3							20697.6	3021.3	0.145973
12250.2	3331.84							12250.2	3331.84	0.271981							10477.1	16610.7							10477.1	16610.7	1.58542							20948.2	1850.1							20948.2	1850.1	0.088318
12709.4	7112.16							12709.4	7112.16	0.5596							11228.5	20494.9							11228.5	20494.9	1.82525							21015.4	1870							21015.4	1870	0.0889825
13110.3	6234.31							13110.3	6234.31	0.475526							12140	18853							12140	18853	1.55297							21046.1	2098.8							21046.1	2098.8	0.099724
13185	7269							13185	7269	0.551308							12329	18917							12329	18917	1.53435							21071	1967.3							21071	1967.3	0.0933651
13287	14743							13287	14743	1.10958							12667	24318							12667	24318	1.91979							21149.8	2344.5							21149.8	2344.5	0.110852
14210	13598							14210	13598	0.956932							12908.2	14064.9							12908.2	14064.9	1.08961							21686.4	3400.7							21686.4	3400.7	0.156813
14642	13200							14642	13200	0.901514							13092.5	22073.1							13092.5	22073.1	1.68593							22748	4785							22748	4785	0.210348
15104.5	8934.53							15104.5	8934.53	0.591514							13491	29620							13491	29620	2.19554							23040	3237							23040	3237	0.140495
15434	8989							15434	8989	0.582415							13978.8	25316.5							13978.8	25316.5	1.81107							23616	2415.3							23616	2415.3	0.102274
15545	11041							15545	11041	0.710261							14109	22489							14109	22489	1.59395							23700.5	6621.6							23700.5	6621.6	0.279387
15712.8	6200.56							15712.8	6200.56	0.394617							14540.2	27214.6							14540.2	27214.6	1.87169							24068.2	5289.6							24068.2	5289.6	0.219776
15901	13895							15901	13895	0.873844							14796	26623							14796	26623	1.79934							24369	8723							24369	8723	0.357955
16339.3	7336.73							16339.3	7336.73	0.449023							15233	16432							15233	16432	1.07871							24678.7	4075.5							24678.7	4075.5	0.165142
17468	10789							17468	10789	0.617644							15537	27556							15537	27556	1.77357							24891.8	2425.5							24891.8	2425.5	0.0974416
17489	11373.7							17489	11373.7	0.650336							15542.9	25683							15542.9	25683	1.6524							25476	6766							25476	6766	0.265583
17497	9902							17497	9902	0.565926							16187	22000							16187	22000	1.35912							26907.8	6005.7							26907.8	6005.7	0.223195
17773.9	11576.5							17773.9	11576.5	0.651322							16233.9	26001.9							16233.9	26001.9	1.6017							28109	5540							28109	5540	0.19709
17886.9	7055.89							17886.9	7055.89	0.394473							16663	23000							16663	23000	1.3803							28154	9966							28154	9966	0.353982
17980.3	8321.31							17980.3	8321.31	0.4628							16865	33958							16865	33958	2.01352							28835	5349							28835	5349	0.185504
18004	24190							18004	24190	1.34359							16888	25326							16888	25326	1.49964							28957	8505							28957	8505	0.293711
18135.9	9688.9							18135.9	9688.9	0.534238							17072.7	29895							17072.7	29895	1.75105
18213	12855							18213	12855	0.705815							17221	28820							17221	28820	1.67354
18353	16540							18353	16540	0.901215							17290	16829							17290	16829	0.973337
18412	17540							18412	17540	0.95264							18062.5	33179.8							18062.5	33179.8	1.83695
18457	21533							18457	21533	1.16666							18168	21164.5							18168	21164.5	1.16493
18548	16649							18548	16649	0.897617							18421	28540							18421	28540	1.54932
18624	16623							18624	16623	0.892558							18629	31014							18629	31014	1.66482
19161	13053							19161	13053	0.681227							18669	25100							18669	25100	1.34447
19265.4	9085.06							19265.4	9085.06	0.471573							18990.3	22937.1							18990.3	22937.1	1.20783
19649	20556							19649	20556	1.04616							19100.3	29285.5							19100.3	29285.5	1.53324
20054	22688							20054	22688	1.13135							20859	27198							20859	27198	1.3039
20229	15902							20229	15902	0.786099							20906	22674							20906	22674	1.08457
20411.7	14644							20411.7	14644	0.717431							21564	34447							21564	34447	1.59743
21311	12351							21311	12351	0.57956							21667	31880							21667	31880	1.47136
21518	20441							21518	20441	0.94995							21833	36419							21833	36419	1.66807
21880.6	11039							21880.6	11039	0.504511							22003	31237							22003	31237	1.41967
21938	10443							21938	10443	0.476023							22112	35287							22112	35287	1.59583
21996	20875							21996	20875	0.949036							22194	35334							22194	35334	1.59205
22008	19276							22008	19276	0.875863							22866	31120							22866	31120	1.36097
22371.1	16362.1							22371.1	16362.1	0.731395							23010	22869							23010	22869	0.993872
22509	26142							22509	26142	1.1614							23593	34527							23593	34527	1.46344
22866	24530							22866	24530	1.07277							24104	28358							24104	28358	1.17649
23136	23796							23136	23796	1.02853							24195	36200							24195	36200	1.49618
23287	24625							23287	24625	1.05746							24487	32456							24487	32456	1.32544
23290	33019							23290	33019	1.41773							25205	34576							25205	34576	1.37179
23409	25366							23409	25366	1.0836							25487	32331							25487	32331	1.26853
23870	23873							23870	23873	1.00013							29662	34975							29662	34975	1.17912
24161	17929							24161	17929	0.742064							28339	37453							28339	37453	1.32161
24287	23347							24287	23347	0.961296							27054	40881							27054	40881	1.51109
24391	28853							24391	28853	1.18294
24430	27486							24430	27486	1.12509
24450	15597							24450	15597	0.637914
24969	20461							24969	20461	0.819456
25431	24157							25431	24157	0.949904
25729	34876							25729	34876	1.35551
25765	28712							25765	28712	1.11438
26227	33658							26227	33658	1.28333
26600	17350							26600	17350	0.652256
26630	25346							26630	25346	0.951784
26679	28213							26679	28213	1.0575

## Sheet: Figure_6D
	delSSS-VEGF								delSSS+VEGF									Triple_mutant - VEGF											Triple_mutant + VEGF									delSSS_triple_mutant - VEGF										delSSS_triple_mutant + VEGF
delSSS_VEGFR1 _mCherry	FITC		mCherry_Avg	FITC_Avg	mCherry_std	FITC_std			delSSS_VEGFR1_mCherry	FITC		mCherry_Avg	FITC_Avg	mCherry_std	FITC_std			K1079Q/K1142S/R1146T_Triple_mutant _mCherry	FITC		mCherry_Avg	FITC_Avg	mCherry_std	FITC_std			K1079Q/K1142S/R1146T_Triple_mutant_mCherry	FITC		mCherry_Avg	FITC_Avg	mCherry_std	FITC_std			∆SSS_K1079Q/K1142S/R1146T_Triple_mutant _mCherry	FITC		mCherry_Avg	FITC_Avg	mCherry_std	FITC_std			∆SSS_K1079Q/K1142S/R1146T_Triple_mutant _mCherry	FITC		mCherry_Avg	FITC_Avg
1075	32		1469	42	335.983	13.4412			2095	1545		2193	3172	98	1627			1416	465		1800.67	394	347.057	184.548			1560	1842		1886.33	1841.67	261.05	290.265			917	151		1992.33	253	804.546	192.054			1156	2267		1840.67	2801
1436	61		3267.67	31.3333	780.931	12.1198			2291	4799		4003.67	5701	730.156	224.964			1729	141		3880.14	904.429	817.518	296.82			1900	1486		3614.18	2730.64	693.316	961.825			2208	86		4605	453.333	471.884	74.4237			1996	2101		3981.17	5069
1896	33		6237.38	224.462	555.29	302.036			3200	5748		6338.14	8241.57	380.514	2478.76			2257	576		6698	1546.43	644.502	376.926			2199	2197		6090.3	4583.1	758.081	830.366			2852	522		5888.67	528.667	544.86	352.634			2370	4035		6450	5493.8
2512	15		8211.16	661	474.822	512.947			3844	5950		8622.8	9250	474.186	2636.78			2729	884		8321.73	1626.91	702.604	813.871			2606	1365		9187	5935.33	661.429	416.834			4009	470		9419.33	1420	792.508	932.263			2885	2904		8428.6	9150.4
2948	44		10905.5	1272	726.062	770.858			4967	5405		11717	14885.7	797.085	6185.02			2967	369		11517.6	2127.33	847.865	593.29			2754	1390		11122.6	6816.8	787.53	776.906			4643	355		11477.8	2399.5	632.913	1878.22			3396	4753		11406	12594.3
4343	35		13190.8	995.75	640.126	485.733			5574	9900		13844.3	10974	204.281	2536.29			3534	660		14121	2704.8	912.07	653.662			2978	2341		13479.1	11313.9	462.328	1543.7			5163	535		13927	4310.75	724.844	2761.46			3995	3881		14227.3	12840
5387	308		16493.6	2007	794.37	852.554			6084	9923		15814.2	12714.3	716.532	917.289			3688	956		16183.7	2813.67	635.957	755.722			3208	2044		16475.4	13170.2	849.945	3109.37			5297	69		16134.5	6860.33	716.497	2595.61			4453	4262		18693.3	19154
5480	58		20370.4	4270.4	1771.14	1892.69			6286	3295		18669	18463.4	791.571	5869.92			4491	1334		19068.6	4370.2	418.765	1321.07			3417	2411		18214.7	17878	599.076	2919.36			5757	926		18328.1	11987	582.463	2195.65			4508	4643		20982.8	22845.4
5820	67		24938	7307.75	225.494	1516.71			6470	7806		21157.1	23165.6	437.46	4959.69			4821	938		20863.5	7375.5	827.837	2169.39			3425	3214		21036.7	17381.3	780.526	1061.38			6612	591		21172.7	12413.4	823.864	3912.35			4650	9971		24214.5	22583.8
5828	131		26226.2	9108.38	423.69	3489.22			6503	6290		23665.5	25213.4	440.845	3227.31			4931	1190		23860	6855.17	496.202	2144.17			3653	3089		23956	18241.5	890.523	3095.37			8392	186		23416.6	12936.5	674.84	3919.59			5266	3455		25884.1	29094
5839	23		29723.6	11379.6	1297.53	2909.31			6629	9535		26473.2	29907	624.736	3974.17			5600	1543		25832.5	10278	581.03	1729.73			4181	2948		26045.5	19915	612.5	211			9545	2439		25891.5	16418.1	469.222	4783.3			5733	5320		29789.7	28471.8
5932	325								6821	10942								6033	1922		28074.7	13833	465.654	3292.47			4251	2897		28376.3	24400	342.583	1333.28			10321	1635		29802.8	19814.7	1449.13	4439.97			6828	6715
6107	1213								7863	12130								6496	1523								4487	4948								10517	1455								7176	5813
6425	229								8277	7430								6832	781								4796	3390								10538	3548								7247	6166
6545	96								8908	12066								7116	1461								5056	3568								11312	11								7646	7703
6753	59								8964	5348								7286	2056								5178	5852								11467	469								8110	8267
6955	117								9102	9276								7523	1539								5274	4646								11677	5026								8325	6366
6962	251								10709	7427								7660	3433								5454	2953								11830	3362								8802	13355
7053	41								11784	22572								7670	2229								5984	4670								12093	4738								9260	10061
7350	727								12658	14658								7692	953								6500	4703								12388	587								10000	13474
7643	496								13600	9656								7782	1038								6593	4053								13292	718								12056	8535
7979.77	45								13833	8744								7789	986								6707	4932								13335	2575								12162	15774
8050	1100								14100	14522								7826	2114								7014	4815								13995	6536								13086	11667
8084	72								15017	12596								8509	728								7143	5639								15086	7414								13356	13397
8112	1319								15057	12198								8690	936								8643	6470								15355	9500								16240	13456
8326	213								15270	12522								8924	2281								8800	5453								15509	2238								17138	10613
8425	672								16339	11875								9345	1100								10118	5883								15805	5811								17787	29376
8457	1128								16425	12399								9652	2098								10207	6961								15910	10044								18551	21354
8719	16								16777	14696								10081	2542								10364	5945								17072	6136								18580	11265
9177	1483								17683	13187								10514	1939								11072	8069								17156	7433								18690	11757
9763	137								17983	13762								10731	2295								11671	6039								17526	13230								18800	16522
10439	1510								18135	19557								11291	1320								12299	7070								17830	7903								18960	23249
10476	2354								18385	12008								11808	3247								12894	11159								18030	10198								19032	24304
11462	388								18932	19913								11998	2548								12992	13523								18058	14732								19447	22300
11492	1512								19663	20418								12313	1667								13013	10167								18371	12783								19948	20800
11801	1731								19902	30399								12439	2250								13534	9172								18448	9961								20553	21791
12127	450								20511	22605								12483	1338								13536	12010								18873	13451								20804	25454
13309	1738								20589	21183								12572	1721								13696	12573								19489	13638								20845	22098
13511	1092								21198	26592								13577	3144								13831	9232								20163	6332								21043	22879
13816	703								21202	14427								14792	2994								14337	12675								20266	10859								21669	22005
15107	1438								21342	20100								14795	3488								15411	11542								20368	9847								23166	19379
16121	1404								21388	30951								14869	2177								15596	11391								20549	8038								24182	20770
16877	1487								21870	26301								15336	3713								15666	11240								20604	14189								24454	25197
17171	3642								23146	24279								15476	2793								15864	8604								21505	16853								25056	24989
17192	2064								23264	27989								15579	2810								17218	17940								21778	8992								25196	36512
17311	2025								23360	30513								15800	3239								17327	17333								21870	16701								25303	33138
20058	5179								23385	19700								16237	3414								17344	11867								22196	14306								25423	29286
20737	2123								23685	25436								16543	2086								17377	15445								22428	18017								25566	26701
20985	5187								23784	25170								16680	3775								17630	21619								22606	18519								25916	23600
22761	6838								24341	21610								16690	1917								17976	17520								22609	9180								26799	34861
24669	5147								24359	27010								17312	1576								19038	14495								22851	15870								26986	19560
24770	8984								25880	27897								18388	3431								20098	16101								22865	21226								27858	30532
25096	6654								25944	32059								18774	5124								21003	17343								22978	11105								28101	21721
25217	8446								26101	37486								19313	6136								22009	18700								23196	7368								30039	28039
25736	10098								26350	28071								19429	4786								22581	12806								23356	15324								30471	29041
25807	15293								26930	24969								19439	2374								23354	21814								23475	10028								30610	25319
25938	5926								27634	28960								20012	5340								23579	18366								23924	10374								31659	36179
25959	7222																	20131	6200								24372	15911								23979	13731
26302	8074																	21320	6963								24530	19423								24544	11702
26490	4700																	21991	10999								25320	21129								24616	10811
26509	13811																	23134	3000								25433	20126								25228	17868
27069	7743																	23333	5538								26658	19704								25416	14361
27841	13143																	23933	8733								27894	22746								25485	13628
28062	14989																	23958	6758								28578	24443								25714	14375
28946	5531																	24211	7629								28657	26011								25760	13346
29503	8596																	24591	9473																	25801	26351
30852	12445																	25158	9999																	25971	14613
31203	10071																	25365	8017																	26068	10935
31458	13696																	25380	7491																	26145	23946
																		25561	12129																	26162	19706
																		25577	12237																	27057	11470
29924	12566																	25669	8337																	27731	14448
																		25776	10284																	28337	22287
																		25840	10467																	29312	18417
																		26000	13027																	29457	20138
																		26535	9761																	29592	15114
																		27297	11309																	29857	21012
																		27477	13126																	30594	14660
																		27633	19327																	31220	30041
																		27671	16961																	31423	18445
																		28100	15437																	32617	16072
																		28251	11976
																		28693	10143																	27534	24206
																		28698	9861																	29959	22936
[truncated: 14 more columns]

## Sheet: Figure_6E
		The diffusioncoefficient measured from FRAP studies of indicated constructs of VEGFR1 in the presence and absence of VEGF165
	VEGFR1-TMgPA	VEGFR1-TMgPA(G83I)		VEGFR1-JMVEGFR2-VEGF	VEGFR1-JMVEGFR2+VEGF		VEGFR1-TMJMVEGFR2-VEGF	VEGFR1-TMJMVEGFR2+VEGF
	0.015025	0.053731		0.030278	0.02157		0.013363	0.008358
	0.025862	0.059211		0.025605	0.020443		0.012672	0.017299
	0.028081	0.04077		0.023062	0.019007		0.019293	0.007258
	0.017299	0.029032		0.01626	0.017647		0.023256	0.009471
	0.01978	0.022915		0.01479	0.01763		0.02746	0.012028
	0.014168	0.021277		0.014724	0.012766		0.024341	0.010336
	0.031196	0.033333		0.011487	0.012632		0.022656	0.021077
	0.024523	0.034918		0.010357	0.012504		0.0299	0.016705
	0.019221	0.03183		0.02864	0.008673		0.022742	0.007248
	0.020293	0.028391		0.02449	0.008337		0.007508	0.009882
	0.016476	0.027735		0.018957	0.006		0.027885	0.019704
	0.021596	0.026786		0.017333	0.005955		0.02507	0.014944
	0.029752	0.025017		0.01397	0.009677		0.010089	0.021965
	0.022277	0.024983		0.013657	0.009852		0.009258	0.018443
	0.029032	0.022857		0.013564	0.009574		0.029197	0.014063
	0.019802	0.017143		0.024324	0.008139		0.023762	0.008471
	0.027671	0.061433		0.023545	0.014224		0.011854	0.006591
	0.022195	0.037895		0.023092	0.01419		0.022556
	0.022346			0.022032			0.015551
	0.024691			0.021831			0.027068
	0.01605			0.021648
	0.015471			0.023545
	0.013413			0.022444
	0.011385
	Column Q	VEGFR1-TMgPA(G83I)		Column P	VEGFR1-JMVEGFR2+VEGF		Column I	VEGFR1-TMJMVEGFR2+VEGF
	vs.	vs.		vs.	vs.		vs.	vs.
	Column E	VEGFR1-TMgPA		Column O	VEGFR1-JMVEGFR2-VEGF		Column H	VEGFR1-TMJMVEGFR2-VEGF
	Unpaired t test			Unpaired t test			Unpaired t test
	P value	0.0002		P value	<0.0001		P value	0.0018
	P value summary	***		P value summary	****		P value summary	**
	Significantly different (P < 0.05)?	Yes		Significantly different (P < 0.05)?	Yes		Significantly different (P < 0.05)?	Yes
	One- or two-tailed P value?	Two-tailed		One- or two-tailed P value?	Two-tailed		One- or two-tailed P value?	Two-tailed
	t, df	t=4.128, df=40		t, df	t=4.398, df=39		t, df	t=3.371, df=35
	How big is the difference?			How big is the difference?			How big is the difference?
	Mean of column E	0.02115		Mean of column O	0.01998		Mean of column H	0.02027
	Mean of column Q	0.03329		Mean of column P	0.01271		Mean of column I	0.01317
	Difference between means (Q - E) ± SEM	0.01214 ± 0.002942		Difference between means (P - O) ± SEM	-0.007272 ± 0.001653		Difference between means (I - H) ± SEM	-0.007107 ± 0.002108
	95% confidence interval	0.006197 to 0.01809		95% confidence interval	-0.01062 to -0.003927		95% confidence interval	-0.01139 to -0.002827
	R squared (eta squared)	0.2987		R squared (eta squared)	0.3315		R squared (eta squared)	0.2451
	F test to compare variances			F test to compare variances			F test to compare variances
	F, DFn, Dfd	5.316, 17, 23		F, DFn, Dfd	1.280, 22, 17		F, DFn, Dfd	1.918, 19, 16
	P value	0.0003		P value	0.6093		P value	0.1934
	P value summary	***		P value summary	ns		P value summary	ns
	Significantly different (P < 0.05)?	Yes		Significantly different (P < 0.05)?	No		Significantly different (P < 0.05)?	No
	Data analyzed			Data analyzed			Data analyzed
	Sample size, column E	24		Sample size, column O	23		Sample size, column H	20
	Sample size, column Q	18		Sample size, column P	18		Sample size, column I	17

## Sheet: Figure_6F
		SAME EXP condition SETUP CONTROL			SAME EXP condition SETUP CONTROL			SAME EXP condition SETUP CONTROL			SAME EXP condition SETUP CONTROL			SAME EXP condition SETUP CONTROL
		WT	VEGFR1-JMVEGFR2		wt	Triple_mutant(3M)		wt	Δsss		wt	ΔSSS_3M		wt	VEGFR1-TMJMVEGFR2
	Replicate#1	0.5732	1.049		0.65	0.87		0.65	0.778289		0.65	0.821053		0.75	1.6
	Replicate#2	0.5688	0.901		0.84	0.92		0.84	1.14947		0.84	1.09421		0.96	1.4
	Replicate#3	0.656	0.9		0.8	0.82		0.8	1.1375		0.8	1.2		0.86	1.2
			Normalized with respective wild type control			Normalized with respective wild type control			Normalized with respective wild type control			Normalized with respective wild type control			Normalized with respective wild type control
Normalized	Replicate#1	1	1.83008			1.33846			1.19737			1.26316			2.13333
with respective wt control	Replicate#2	1	1.58404			1.09524			1.36842			1.30263			1.45833
	Replicate#3	1	1.37195			1.025			1.42187			1.5			1.39535
		Column B	VEGFR1-JMVEGFR2		Column C	Triple_mutant(3M)		Column D	Δsss		Column E	ΔSSS_3M		Column F	VEGFR1-TMJMVEGFR2
		vs.	vs.		vs.	vs.		vs.	vs.		vs.	vs.		vs.	vs.
		Column A	WT		Column A	WT		Column A	WT		Column A	WT		Column A	WT
		Unpaired t test			Unpaired t test			Unpaired t test			Unpaired t test			Unpaired t test
		P value	0.0108		P value	0.1827		P value	0.0101		P value	0.0172		P value	0.0286
		P value summary	*		P value summary	ns		P value summary	*		P value summary	*		P value summary	*
		Significantly different (P < 0.05)?	Yes		Significantly different (P < 0.05)?	No		Significantly different (P < 0.05)?	Yes		Significantly different (P < 0.05)?	Yes		Significantly different (P < 0.05)?	Yes
		One- or two-tailed P value?	Two-tailed		One- or two-tailed P value?	Two-tailed		One- or two-tailed P value?	Two-tailed		One- or two-tailed P value?	Two-tailed		One- or two-tailed P value?	Two-tailed
		t, df	t=4.498, df=4		t, df	t=1.610, df=4		t, df	t=4.862, df=4		t, df	t=4.849, df=4		t, df	t=2.804, df=4
		How big is the difference?			How big is the difference?			How big is the difference?			How big is the difference?			How big is the difference?
		Mean of column A	1		Mean of column A	1		Mean of column A	1		Mean of column A	1		Mean of column A	1
		Mean of column B	1.595		Mean of column C	1.153		Mean of column D	1.329		Mean of column E	1.355		Mean of column F	1.662
		Difference between means (B - A) ± SEM	0.5954 ± 0.1324		Difference between means (C - A) ± SEM	0.1529 ± 0.09497		Difference between means (D - A) ± SEM	0.3292 ± 0.06771		Difference between means (E - A) ± SEM	0.3553 ± 0.07326		Difference between means (F - A) ± SEM	0.6623 ± 0.2362
		95% confidence interval	0.2278 to 0.9629		95% confidence interval	-0.1108 to 0.4166		95% confidence interval	0.1412 to 0.5172		95% confidence interval	0.1519 to 0.5587		95% confidence interval	0.006547 to 1.318
		R squared (eta squared)	0.8349		R squared (eta squared)	0.3932		R squared (eta squared)	0.8553		R squared (eta squared)	0.8546		R squared (eta squared)	0.6628
		F test to compare variances			F test to compare variances			F test to compare variances			F test to compare variances			F test to compare variances
		F, DFn, Dfd	Infinity, 2, 2		F, DFn, Dfd	Infinity, 2, 2		F, DFn, Dfd	Infinity, 2, 2		F, DFn, Dfd	Infinity, 2, 2		F, DFn, Dfd	Infinity, 2, 2
		P value	<0.0001		P value	<0.0001		P value	<0.0001		P value	<0.0001		P value	<0.0001
		P value summary	****		P value summary	****		P value summary	****		P value summary	****		P value summary	****
		Significantly different (P < 0.05)?	Yes		Significantly different (P < 0.05)?	Yes		Significantly different (P < 0.05)?	Yes		Significantly different (P < 0.05)?	Yes		Significantly different (P < 0.05)?	Yes
		Data analyzed			Data analyzed			Data analyzed			Data analyzed			Data analyzed
		Sample size, column A	3		Sample size, column A	3		Sample size, column A	3		Sample size, column A	3		Sample size, column A	3
		Sample size, column B	3		Sample size, column C	3		Sample size, column D	3		Sample size, column E	3		Sample size, column F	3

## Sheet: Figure_6G
					Replicate #1											Replicate #2												Replicate #3
		Lane		Intensity		int density		pY/Load					Lane		Intensity		int density		pY/Load					Lane		Intensity		int density		pY/Load
	1213pY	1		34.981		3212300		0.153007					1		63.637		420230		0.436896					8		77.818		269023		0.424701
		2		113.125		4276112		0.504347					2		161.323		780963		1.11709					9		108.964		444251		0.58557
		3		172.498		6520412		0.780424					3		193.46		648671		1.37805					10		220.515		1240618		1.31058
		4		172.603		6524401		0.761318					4		181.694		575690		1.25875					11		220.96		1243120		1.1816
		5		155.924		5704930		0.657494					5		177.97		596732		1.23847					12		195.227		704528		1.06598
		6		113.174		4277983		0.526249					6		131.525		474533		1.0383					13		143.432		694427		0.762174
		7		69.123		3406665		0.33005					7		80.033		318647		0.784483					14		83.69		470840		0.520697
	Load	8		228.624		5728401							1		145.657		1131176							1		183.23		889398
		9		224.3		5620054							2		144.413		1121515							2		186.082		903243
		10		221.031		5538165							3		140.387		1090247							3		168.258		816723
		11		226.716		5680588							4		144.345		1120982							4		187.001		907703
		12		237.149		5942002							5		143.702		1015028							5		183.143		888978
		13		215.058		5388495							6		126.674		983754							6		188.188		913463
		14		209.432		5703033							7		102.02		559305							7		160.727		780169
		Time(min)		pY/Load	Normalized pY/Load								Time(min)		pY/Load	Normalized pY/Load								Time(min)		pY/Load		Normalized pY/Load
		0		0.153007	19.6056								0		0.436896	31.704								0		0.424701		32.4057
		2		0.504347	64.6247								2		1.11709	81.0636								2		0.58557		44.6803
		5		0.780424	100								5		1.37805	100								5		1.31058		100
		10		0.761318	97.5518								10		1.25875	91.3428								10		1.1816		90.1586
		15		0.657494	84.2482								15		1.23847	89.871								15		1.06598		81.3368
		30		0.526249	67.4311								30		1.0383	75.3454								30		0.762174		58.1556
		60		0.33005	42.2911								60		0.784483	56.9272								60		0.520697		39.7303

## Sheet: Figure_6H
			Figure 6H_Left panel									Figure 6H_Right panel
		A	B	C							A	B	C
		VEGFR1	VEGFR1-TMJMVEGFR2	VEGFR2		Column B	VEGFR1-TMJMVEGFR2				VEGFR1	VEGFR1-TMJMVEGFR2	VEGFR2		Column B	VEGFR1-TMJMVEGFR2
	Replicate#1	0.0592	0.1228	0.190876		vs.	vs.			Replicate#1	19.37	39.51	49.99		vs.	vs.
	Replicate#2	0.08666	0.1802	0.16518		Column A	VEGFR1			Replicate#2	15.05	68.2	58.8		Column A	VEGFR1
	Replicate#3	0.07953	0.1823	0.138102						Replicate#3	8.505	38.12	71.89
						Unpaired t test									Unpaired t test
						P value	0.0149								P value	0.0291
						P value summary	*								P value summary	*
						Significantly different (P < 0.05)?	Yes								Significantly different (P < 0.05)?	Yes
						One- or two-tailed P value?	Two-tailed								One- or two-tailed P value?	Two-tailed
						t, df	t=4.095, df=4								t, df	t=3.330, df=4
						How big is the difference?									How big is the difference?
						Mean of column A	0.07513								Mean of column A	14.31
						Mean of column B	0.1618								Mean of column B	48.61
						Difference between means (B - A) ± SEM	0.08664 ± 0.02116								Difference between means (B - A) ± SEM	34.30 ± 10.30
						95% confidence interval	0.02789 to 0.1454								95% confidence interval	5.706 to 62.90
						R squared (eta squared)	0.8074								R squared (eta squared)	0.735
						F test to compare variances									F test to compare variances
						F, DFn, Dfd	5.614, 2, 2								F, DFn, Dfd	9.635, 2, 2
						P value	0.3024								P value	0.1881
						P value summary	ns								P value summary	ns
						Significantly different (P < 0.05)?	No								Significantly different (P < 0.05)?	No
						Data analyzed									Data analyzed
						Sample size, column A	3								Sample size, column A	3
						Sample size, column B	3								Sample size, column B	3
