# Supplementary material for: Molecular basis of VEGFR1 autoinhibition at the plasma membrane
Source: Nat Commun. 2024 Feb 14;15:1346. doi: 10.1038/s41467-024-45499-2 (PMC10866885; doi:10.1038/s41467-024-45499-2)
Supplement: Supplementary file 4 — Source Data file [file 41467_2024_45499_MOESM4_ESM.zip › Figure_S1.xlsx]

## Sheet: Sheet1
																		Lane	Intensity	Int. density		Intensity	Time(min)	pY/Load		Normalized pY/Load	%Normalized pY/Load
																	pY	1	1.254	29584		1.254	0	0.00859369		0.0569103	5.69103																					Lane	Intensity
																		2	8.296	59674		8.296	2	0.0507121		0.335833	33.5833
																		3	21.219	629504		21.219	5	0.127753		0.846023	84.6023																				pY	1	56.309
																		4	25.507	662980		25.507	10	0.151004		1	100																					2	103.201
																		5	10.084	637970		10.084	30	0.0613341		0.406175	40.6175																					3	139.916
																		6	5.9	556697		5.9	60	0.0432425		0.286366	28.6366																					4	129.892
																																																5	128.284
																																																6	110.417
																	VEGFR1 load	1	145.921	2563537
																		2	163.59	2873942
																		3	166.094	2917945
																		4	168.916	2967512																											VEGFR2 load	1	240.402
																		5	164.411	2888375																												2	212.546
																		6	136.44	2396985																												3	214.624
																																																4	224.379
																																																5	214.296
																																																6	210.612
																		Lane	Intensity	Int. density		Intensity	Time(min)	pY/Load		Normalized pY/Load	%Normalized pY/Load
																																																Lane	Intensity
																	pY	1	48.66	1810152		19.742	0	0.680196		0.15726	15.726
																		2	91.714	3411755		62.796	2	2.50643		0.57948	57.948																				pY	1	84.151
																		3	142.163	4747491		113.245	5	4.3253		1	100																					2	149.022
																		4	131.858	3670913		102.94	10	3.42928		0.792841	79.2841																					3	178.883
																		5	67.791	2245240		38.873	30	1.29559		0.299539	29.9539																					4	165.826
																		6	48.936	1620768		20.018	60	0.673145		0.15563	15.563																					5	135.493
																		7	28.918	787032																												6	102.574
																	VEGFR1 load	1	169.5	4295818		29.024																									pY background	1	64.646
																		2	188.913	4787819		25.054																										2	79.315
																		3	183.665	4654817		26.182																										3	80.629
																		4	181.833	4608367		30.018																										4	74.678
																		5	158.744	4023201		30.004																										5	61.96
																		6	140.653	3564697		29.738																										6	45.924
																	VEGFR1 load background	7	140.476	3560222
																		8	163.859	4152854
																		9	157.483	3737814																											VEGFR2 load	1	208.613
																		10	151.815	3594161																												2	217.802
																		11	128.74	3060044																												3	218.787
																		12	110.915	2481562																												4	214.742
																																																5	204.997
																																																6	220.768
																		Lane	Intensity	Int. density		Intensity	Time(min)	pY/Load		Normalized pY/Load	%Normalized pY/Load
																		1	0.139	117		0.139	0	0.000717353		0.00278204	0.278204
																		2	14.679	12330		14.679	2	0.0733125		0.284321	28.4321
																		3	47.523	41654		47.523	5	0.257851		1	100
																		4	46.418	38492		46.418	10	0.249076		0.965967	96.5967
																		5	7.417	30614		7.417	30	0.0431		0.167151	16.7151
																		6	3.303	21344		3.303	60	0.0201604		0.0781862	7.81862
																																																Lane	Intensity
																																															pY	1	48.09
																		1	193.768	155596																												2	106.255
																		2	200.225	136954																												3	152.348
																		3	184.304	138228																												4	141.027
																		4	186.361	134521																												5	120.613
																		5	172.088	122871																												6	104.914
																		6	163.836	116979
																																															VEGFR2 load	7	175.643
																																																8	180.444
																																																9	182.959
																																																10	188.372
																																																11	175.94
																																																12	177.275
[truncated: 6 more columns]
