# Supplementary material for: Molecular basis of VEGFR1 autoinhibition at the plasma membrane
Source: Nat Commun. 2024 Feb 14;15:1346. doi: 10.1038/s41467-024-45499-2 (PMC10866885; doi:10.1038/s41467-024-45499-2)
Supplement: Supplementary file 4 — Source Data file [file 41467_2024_45499_MOESM4_ESM.zip › Figure_S2.xlsx]

## Sheet: Figure_S2C
					Single cell analysis for determination of Y1213 phosphorylation versus VEGFR1 expression levels in RAW264.7
							VEGFR1-VEGF														VEGFR1+VEGF
	VEGFR1-mCherry	FITC		VEGFR1-mCherry	FITC		mCherry_Avg	FITC_Avg	mCherry_std	FITC_std		VEGFR1-mCherry	FITC	FITC/mCherry	Notation	mCherry Intensity region	Avg	SD			VEGFR1-mCherry	FITC		VEGFR1-mCherry	FITC		mCherry_Avg	FITC_Avg	mCherry_std	FITC_std		VEGFR1-mCherry	FITC	FITC/mCherry	Notation	mCherry Intensity region	Avg	SD
	4687	2311		1022.56	142.503		1503.38	643.496	606.682	564.779		1022.56	142.503	0.139359	1	1-10000	0.287924	0.179004			4213.14	6265.08		393.365	885.21							393.365	885.21	2.25035	1	1-10000	1.49449	0.548952
	4180	809		1223.2	414.421		3828.5	1047.53	772.346	691.65		1223.2	414.421	0.338802	2	10000-20000	0.197282	0.102815			16072.8	21008		410.722	677.762							410.722	677.762	1.65017	2	10000-20000	1.26464	0.321835
	12977	3200		1223.2	414.421		6256.6	1308.84	823.309	700.721		1223.2	414.421	0.338802	3	20000-30000	0.262601	0.0661798			4616.12	5350.13		631.902	1308.53		1469.61	2891.97	601.187	1765.47		631.902	1308.53	2.07078	3	20000-30000	1.29258	0.187502
	4779.36	1643.19		2544.56	1602.64		8687.62	1134.61	651.422	785.773		2544.56	1602.64	0.629829							4040.78	3738.52		883.98	2269.08		3595.08	4734.03	639.977	1394.89		883.98	2269.08	2.56689
	3552	1604.34		2811.89	117.826		11207	2063.27	717.676	1024.63		2811.89	117.826	0.0419028							3781.38	4352.42		1085.89	2481.35		6213.9	7226.72	686.315	827.852		1085.89	2481.35	2.28508
	9069.99	2495		2837.52	431.816		13491.2	3352.75	416.346	1175		2837.52	431.816	0.152181							17424	24035		1317.27	2941.15		9180.21	11569.5	731.604	2775.12		1317.27	2941.15	2.23276
	21108	7354		3018	1731		16050.3	3480.33	470.298	795.125		3018	1731	0.573559							13171	9929		1378.99	1444.21		11051.4	15931.3	875.035	4648.93		1378.99	1444.21	1.04729
	11068	4330		3159	1801.8		19088.2	5097.47	699.253	1020.36		3159	1801.8	0.57037							6005	7106		1515.24	2576.31		13768.3	15806.3	834.862	3149.66		1515.24	2576.31	1.70027
	10802	3632		3173.21	483.124		20744.6	6457.43	793.736	1411.93		3173.21	483.124	0.152251							9927	11224		1794	1076.37		16302.7	22663.1	867.517	2465.52		1794	1076.37	0.599982
	6035	2412		3552	1604.34		22967.5	6892.5	623.5	532.5		3552	1604.34	0.451673							4123	4442		1877	4296		18852.6	25461.2	742.522	2581.41		1877	4296	2.28876
	14146	2614		4180	809							4180	809	0.193541							2000	3313		1881.52	3009.07		20829.3	25591.9	569.381	3147.65		1881.52	3009.07	1.59927
	11149	2176		4468.96	586.813							4468.96	586.813	0.131309							1877	4296		1978.72	6712.92							1978.72	6712.92	3.39256
	6088	2010		4483.01	707.654							4483.01	707.654	0.157852							9630.79	10499.8		2000	3313							2000	3313	1.6565
	14171	1823		4687	2311							4687	2311	0.493066							4803.32	8927.08		2004.64	2947.9							2004.64	2947.9	1.47054
	15310	3951		4779.36	1643.19							4779.36	1643.19	0.343809							2737.9	3249.78		2168.87	3542.88							2168.87	3542.88	1.63352
	23591	7425		4792.03	342.818							4792.03	342.818	0.0715392							14107.5	16766.5		2191.57	6789.78							2191.57	6789.78	3.09814
	18269	3868		5254.16	534.555							5254.16	534.555	0.101739							4779.36	5643.19		2737.9	3249.78							2737.9	3249.78	1.18696
	1223.2	414.421		5484.03	806.481							5484.03	806.481	0.14706							3511.76	6114.9		2773.1	3092.21							2773.1	3092.21	1.11507
	2544.56	1602.64		6035	2412							6035	2412	0.399669							9069.99	9123.63		2823.26	3688.5							2823.26	3688.5	1.30647
	1223.2	414.421		6088	2010							6088	2010	0.330158							9291.13	10635.9		2883.35	4369.82							2883.35	4369.82	1.51554
	3159	1801.8		7191.41	694.026							7191.41	694.026	0.0965077							3739.76	3386.96		2909.44	4933.38							2909.44	4933.38	1.69564
	2837.52	431.816		7487	1396							7487	1396	0.186457							4373.66	5831.76		2928.71	3722.26							2928.71	3722.26	1.27095
	1022.56	142.503		7560.92	690.162							7560.92	690.162	0.0912801							8619.17	10426.3		2949.75	5049.03							2949.75	5049.03	1.71168
	10764.7	1195.56		9011	709							9011	709	0.0786816							1317.27	2941.15		2958.81	3179.98							2958.81	3179.98	1.07475
	7191.41	694.026		9069.99	2495							9069.99	2495	0.275083							2191.57	6789.78		2963.55	5087.28							2963.55	5087.28	1.71662
	2811.89	117.826		9108.55	644.283							9108.55	644.283	0.0707339							14906	13667		2986.25	3575.57							2986.25	3575.57	1.19734
	7560.92	690.162		10113	2528							10113	2528	0.249975							12562	12700		3120.27	5087.45							3120.27	5087.45	1.63045
	5254.16	534.555		10344	1923							10344	1923	0.185905							9770	15401		3174.56	2908.69							3174.56	2908.69	0.91625
	11304.5	1276.78		10764.7	1195.56							10764.7	1195.56	0.111063							14906	15096		3511.76	6114.9							3511.76	6114.9	1.74126
	3173.21	483.124		10802	3632							10802	3632	0.336234							7084.14	7716.97		3627.21	4984.74							3627.21	4984.74	1.37426
	4483.01	707.654		10996	1138							10996	1138	0.103492							7811.18	9363.53		3631.97	2072.21							3631.97	2072.21	0.570548
	9108.55	644.283		11068	4330							11068	4330	0.391218							9206.27	16980.2		3667.54	6930.03							3667.54	6930.03	1.88956
	5484.03	806.481		11149	2176							11149	2176	0.195174							18149.8	24999.3		3739.76	3386.96							3739.76	3386.96	0.905661
	12055.5	1706.68		11304.5	1276.78							11304.5	1276.78	0.112944							7258.96	8745.53		3781.38	4352.42							3781.38	4352.42	1.15101
	4792.03	342.818		12055.5	1706.68							12055.5	1706.68	0.14157							3667.54	6930.03		3841.86	6120.25							3841.86	6120.25	1.59304
	4468.96	586.813		12326	919							12326	919	0.0745578							1794	1076.37		3885.99	5063.62							3885.99	5063.62	1.30304
	18464	4699		12354	1871							12354	1871	0.151449							5910.6	7475.9		3955.29	4668.51							3955.29	4668.51	1.18032
	10113	2528		12977	3200							12977	3200	0.24659							20494.4	29109.3		4040.78	3738.52							4040.78	3738.52	0.925197
	19561	5554		13104	2341							13104	2341	0.178648							3841.86	6120.25		4123	4442							4123	4442	1.07737
	3018	1731		13250	4995							13250	4995	0.376981							5587.69	6703.92		4213.14	6265.08							4213.14	6265.08	1.48703
	19790	5003		13351	3909							13351	3909	0.292787							1978.72	6712.92		4373.66	5831.76							4373.66	5831.76	1.33338
	19664	4787		13431	5263							13431	5263	0.391855							18366	23640		4456.32	5451.51							4456.32	5451.51	1.22332
	9011	709		13500	2677							13500	2677	0.198296							10912.7	11743.1		4616.12	5350.13							4616.12	5350.13	1.15901
	13104	2341		14146	2614							14146	2614	0.184787							3120.27	5087.45		4779.36	5643.19							4779.36	5643.19	1.18074
	12354	1871		14171	1823							14171	1823	0.128643							410.722	677.762		4803.32	8927.08							4803.32	8927.08	1.85852
	20038	3690		15310	3951							15310	3951	0.258067							3885.99	5063.62		5176.81	7774.08							5176.81	7774.08	1.50171
	10344	1923		15571	2539							15571	2539	0.16306							2949.75	5049.03		5587.69	6703.92							5587.69	6703.92	1.19977
	16649	2599		16150	4697							16150	4697	0.290836							2909.44	4933.38		5760	7466							5760	7466	1.29618
	15571	2539		16161	3090							16161	3090	0.191201							6167.58	5901.87		5910.6	7475.9							5910.6	7475.9	1.26483
	16161	3090		16461	4006							16461	4006	0.243363							7912.9	7419.39		6005	7106							6005	7106	1.18335
	16461	4006		16649	2599							16649	2599	0.156105							6974.34	6150.22		6167.58	5901.87							6167.58	5901.87	0.956918
	13431	5263		17702	4021							17702	4021	0.227149							4456.32	5451.51		6974.34	6150.22							6974.34	6150.22	0.881835
	13351	3909		17899	5454							17899	5454	0.30471							1881.52	3009.07		7084.14	7716.97							7084.14	7716.97	1.08933
	13250	4995		18269	3868							18269	3868	0.211725							1378.99	1444.21		7258.96	8745.53							7258.96	8745.53	1.20479
	19620	6480		18464	4699							18464	4699	0.254495							3627.21	4984.74		7811.18	9363.53							7811.18	9363.53	1.19873
	7487	1396		18490	4000							18490	4000	0.216333							2823.26	3688.5		7912.9	7419.39							7912.9	7419.39	0.937632
	19558	6877		18660	5340							18660	5340	0.286174							2986.25	3575.57		8619.17	10426.3							8619.17	10426.3	1.20966
	18870	6100		18870	6100							18870	6100	0.323264							2963.55	5087.28		9069.99	9123.63							9069.99	9123.63	1.00591
	13500	2677		19001	3103							19001	3103	0.163307							2168.87	3542.88		9206.27	16980.2							9206.27	16980.2	1.84441
	20365	6477		19558	6877							19558	6877	0.351621							3174.56	2908.69		9291.13	10635.9							9291.13	10635.9	1.14473
	18490	4000		19561	5554							19561	5554	0.283932							2883.35	4369.82		9630.79	10499.8							9630.79	10499.8	1.09024
	22344	6360		19563	5960							19563	5960	0.304657							2928.71	3722.26		9770	15401							9770	15401	1.57636
	17702	4021		19620	6480							19620	6480	0.330275							1515.24	2576.31		9840.89	11580.7							9840.89	11580.7	1.17679
	20029	6000		19664	4787							19664	4787	0.24344							3955.29	4668.51		9903	14610							9903	14610	1.47531
	21440	7044		19669	6340							19669	6340	0.322335							3631.97	2072.21		9927	11224							9927	11224	1.13065
	16150	4697		19771	4231							19771	4231	0.214							9840.89	11580.7		10235	12332							10235	12332	1.20489
	19948	4840		19790	5003							19790	5003	0.252804							2773.1	3092.21		10549	23405							10549	23405	2.21869
	19669	6340		19948	4840							19948	4840	0.242631							883.98	2269.08		10912.7	11743.1							10912.7	11743.1	1.0761
	19771	4231		20029	6000							20029	6000	0.299566							393.365	885.21		12509	16245							12509	16245	1.29866
	17899	5454		20029	8633							20029	8633	0.431025							631.902	1308.53		12562	12700							12562	12700	1.01099
	19001	3103		20038	3690							20038	3690	0.18415							1085.89	2481.35		12834	15934							12834	15934	1.24155
	18660	5340		20365	6477							20365	6477	0.318046							2958.81	3179.98		13010.4	12161.5							13010.4	12161.5	0.934756
	20029	8633		21108	7354							21108	7354	0.348399							2004.64	2947.9		13088	20850							13088	20850	1.59306
	22203	6004		21440	7044							21440	7044	0.328545							5176.81	7774.08		13171	9929							13171	9929	0.753853
	10996	1138		22203	6004							22203	6004	0.270414							17099	19599		13360	19965							13360	19965	1.49439
	12326	919		22344	6360							22344	6360	0.28464							15583	20002		14092	18757							14092	18757	1.33104
	19563	5960		23591	7425							23591	7425	0.314739							16736	22900		14107.5	16766.5							14107.5	16766.5	1.18848
																					21484	23956		14197	16029							14197	16029	1.12904
																					19409.6	21201.3		14906	13667							14906	13667	0.916879
																					13010.4	12161.5		14906	15096							14906	15096	1.01275
																					20986.4	22008		14986	17821							14986	17821	1.18918
																					10549	23405		15111	22007							15111	22007	1.45636
																					17561	24407		15216	27665							15216	27665	1.81815
																					15216	27665		15583	20002							15583	20002	1.28358
																					19665	29776		16072.8	21008							16072.8	21008	1.30705
																					5760	7466		16736	22900							16736	22900	1.36831
																					19200	23875		17099	19599							17099	19599	1.14621
																					19602	27827		17180	24089							17180	24089	1.40215
																					17180	24089		17424	24035							17424	24035	1.37942
																					20158	31155		17561	24407							17561	24407	1.38984
																					20649	24004		17900	29330							17900	29330	1.63855
																					17900	29330		18149.8	24999.3							18149.8	24999.3	1.37739
																					21775	26100		18366	23640							18366	23640	1.28716
																					10235	12332		19129	23998							19129	23998	1.25453
																					14986	17821		19200	23875							19200	23875	1.24349
																					13088	20850		19409.6	21201.3							19409.6	21201.3	1.09231
																					14092	18757		19544	25558							19544	25558	1.30772
																					20258	22811		19602	27827							19602	27827	1.4196
																					19129	23998		19665	29776							19665	29776	1.51416
																					9903	14610		20158	31155							20158	31155	1.54554
																					15111	22007		20258	22811							20258	22811	1.12602
																					13360	19965		20494.4	29109.3							20494.4	29109.3	1.42035
																					19544	25558		20649	24004							20649	24004	1.16248
																					12834	15934		20986.4	22008							20986.4	22008	1.04868
																					14197	16029		21484	23956							21484	23956	1.11506
																					12509	16245		21775	26100							21775	26100	1.19862

## Sheet: Figure_S2_D-E
	Figure_S2D																																	Figure_S2E
				COS-7 VEGFR1-VEGF immunofluorescence microscopy																		COS-7 VEGFR1+VEGF immunofluorescence microscopy															COS-7 VEGFR2-VEGF immunofluorescence microscopy
	VEGFR1-mCherry	FITC		mCherry avg	FITC avg	mCherry STDEV	FITC STDEV		VEGFR1-mCherry	FITC	FITC/mCherry	Notation	mCherry Intensity region	Avg	SD			VEGFR1-mCherry	FITC		mCherry avg		mCherry STDEV	FITC STDEV		VEGFR1-mCherry	FITC	FITC/mCherry	Notation	mCherry Intensity region	Avg	SD		VEGFR2-mCherry	FITC		mCherry avg	FITC avg	mCherry STDEV	FITC STDEV		VEGFR2-mCherry	FITC	FITC/mCherry	Notation	mCherry Intensity region	Avg	SD
	62.1451	41.4464		81.0099	36.8287	10.0721	13.8534		62.1451	41.4464	0.66693	1	1-250	0.306414	0.173572			34.1378	58.8588		65.491	56.1558	19.2615	24.4043		34.1378	58.8588	1.72416	1	1-250	0.907868	0.364504					62.8631	48.9425	24.1941	42.9997					1	1-250	0.732261	0.521353
	79.6145	31.3902		143.058	40.5888	26.0685	23.2965		79.6145	31.3902	0.394277	2	250-500	0.204624	0.0728682			35.9396	46.9037		150.875	126.704	26.0163	58.4114		35.9396	46.9037	1.30507	2	250-500	0.834227	0.273116		11.1728	9.29047		140.528	86.4556	30.8954	36.5303		11.1728	9.29047	0.831528	2	250-500	0.886269	0.337112
	85.3194	44.7197		239.391	45.8445	29.062	19.9295		85.3194	44.7197	0.524144	3	500-750	0.230476	0.0719253			37.0106	33.8091		242.729	221.843	29.0733	76.7731		37.0106	33.8091	0.913498	3	500-750	0.693688	0.130365		15.5014	6.73547		222.642	159.345	14.2476	77.5919		15.5014	6.73547	0.434507	3	500-750	1.25325	0.372818
	87.6394	13.0277		347.987	73.3926	26.0017	20.0869		87.6394	13.0277	0.148651	4	750-1000	0.232913	0.0636378			40	33		341.123	278.203	28.0663	99.5595		40	33	0.825	4	750-1000	0.6814	0.131529		18.9462	2.62984		344.822	345.91	28.9602	138.87		18.9462	2.62984	0.138806	4	750-1000	1.48263	0.363957
	90.3313	53.5597		448.442	97.8852	26.8715	41.5427		90.3313	53.5597	0.592925							46.2691	88.7517		434.96	393.139	32.6693	52.5649		46.2691	88.7517	1.91816						19.8822	32.8284		465.167	319.518	17.12	67.1602		19.8822	32.8284	1.65114
	109.711	46.5505		565.042	88.6341	26.0135	23.2796		109.711	46.5505	0.424302							51.7566	43.9113		549.765	380.379	27.2909	95.9609		51.7566	43.9113	0.84842						26.2799	19.0732		542.199	662.997	22.4504	173.953		26.2799	19.0732	0.725769
	110	45		655	179.429	26.7261	39.6912		110	45	0.409091							54.7222	42.1693		633.375	431.625	19.1503	51.259		54.7222	42.1693	0.770606						31.9166	100.918		666.303	849.813	18.5387	326.455		31.9166	100.918	3.16195
	118.163	13.1874		771.491	182.579	23.4068	64.8553		118.163	13.1874	0.111603							54.8293	71.6443		761.476	521.731	24.9973	130.349		54.8293	71.6443	1.30668						39.7906	68.7893		747.398	865.733	30.698	216.58		39.7906	68.7893	1.72878
	130	44		861.1	199.4	29.8746	49.8522		130	44	0.338462							57.208	42.7466		874.74	606.72	46.3262	56.8251		57.208	42.7466	0.747214						39.8159	2.23366		867.836	1307.39	27.5802	207.707		39.8159	2.23366	0.0560997
	130.084	16.624		948.143	227	20.5942	27.1293		130.084	16.624	0.127795							58.3346	20.9253							58.3346	20.9253	0.358711						43.2546	20.6137		925.192	1579.05	30.1168	204.163		43.2546	20.6137	0.476566
	133	69							133	69	0.518797							65.2479	46.1689							65.2479	46.1689	0.707592						45.7123	33.8686							45.7123	33.8686	0.740907
	144.038	29.5652							144.038	29.5652	0.20526							67.0597	33.3708							67.0597	33.3708	0.497628						52.4886	2.15945							52.4886	2.15945	0.0411413
	144.704	21.139							144.704	21.139	0.146084							68	53							68	53	0.779412						52.6416	51.8071							52.6416	51.8071	0.984148
	153	57							153	57	0.372549							69.4373	41.3014							69.4373	41.3014	0.594801						53.1333	49.0175							53.1333	49.0175	0.922537
	167	8							167	8	0.0479042							70.5612	70.112							70.5612	70.112	0.993635						53.9756	51.9367							53.9756	51.9367	0.962226
	182	90							182	90	0.494505							78.5267	65.6881							78.5267	65.6881	0.836506						55.5218	30.7582							55.5218	30.7582	0.553983
	195	47							195	47	0.241026							80.1992	62.4994							80.1992	62.4994	0.779303						58.189	53.1491							58.189	53.1491	0.913388
	203	42							203	42	0.206897							85.566	64.7459							85.566	64.7459	0.756678						58.6784	22.8339							58.6784	22.8339	0.389136
	207	68							207	68	0.328502							87.7055	135.466							87.7055	135.466	1.54456						61.3673	76.0009							61.3673	76.0009	1.23846
	207.695	2.39526							207.695	2.39526	0.0115325							88.483	65.4029							88.483	65.4029	0.739157						65.0862	64.8091							65.0862	64.8091	0.995742
	219	42							219	42	0.191781							90.7775	61.0265							90.7775	61.0265	0.672265						65.1164	29.427							65.1164	29.427	0.451913
	234	59							234	59	0.252137							91	30							91	30	0.32967						67.0883	41.0681							67.0883	41.0681	0.612149
	236	69							236	69	0.292373							93.5217	80.0804							93.5217	80.0804	0.856276						70.3043	76.2107							70.3043	76.2107	1.08401
	259	32							259	32	0.123552							106.109	79.0558							106.109	79.0558	0.745041						73.3334	45.1582							73.3334	45.1582	0.615793
	268.216	33.0493							268.216	33.0493	0.123219							111.597	97.9013							111.597	97.9013	0.877273						73.8688	48.5397							73.8688	48.5397	0.657108
	273	43							273	43	0.157509							118.55	80.6643							118.55	80.6643	0.680424						76.3161	19.9392							76.3161	19.9392	0.261272
	287	68							287	68	0.236934							120.456	67.423							120.456	67.423	0.559733						76.7648	55.6036							76.7648	55.6036	0.724337
	302	66							302	66	0.218543							128.387	72.5163							128.387	72.5163	0.564827						78.4021	8.0606							78.4021	8.0606	0.102811
	329.808	64.1209							329.808	64.1209	0.194419							134.714	183.691							134.714	183.691	1.36357						79.8621	191.318							79.8621	191.318	2.39561
	331	101							331	101	0.305136							136.398	64.1378							136.398	64.1378	0.470227						80.3385	58.4607							80.3385	58.4607	0.727681
	337	55							337	55	0.163205							148.64	179.122							148.64	179.122	1.20507						81.616	40.6991							81.616	40.6991	0.498666
	339	67							339	67	0.19764							151.074	244.397							151.074	244.397	1.61773						83.1907	39.9506							83.1907	39.9506	0.48023
	344	97							344	97	0.281977							152.728	67.4111							152.728	67.4111	0.441381						86.6201	0.55185							86.6201	0.55185	0.00637092
	357	75							357	75	0.210084							153.513	108.653							153.513	108.653	0.707776						87.6109	35.432							87.6109	35.432	0.404424
	362	56							362	56	0.154696							157.884	60.2408							157.884	60.2408	0.38155						89.9766	58.2831							89.9766	58.2831	0.647758
	380	107							380	107	0.281579							158.67	145.009							158.67	145.009	0.913901						90.5818	102.693							90.5818	102.693	1.1337
	398.059	45.8054							398.059	45.8054	0.115072							169.027	152.592							169.027	152.592	0.902766						92	87							92	87	0.945652
	404.953	19.0433							404.953	19.0433	0.0470258							170.374	187.809							170.374	187.809	1.10233						96.988	39.4418							96.988	39.4418	0.406667
	414.463	40.8083							414.463	40.8083	0.0984607							177.093	164.472							177.093	164.472	0.928733						98.9467	29.992							98.9467	29.992	0.303113
	429	122							429	122	0.284382							181.407	89.2827							181.407	89.2827	0.492169						99.3813	201.477							99.3813	201.477	2.02731
	445	56							445	56	0.125843							192	120							192	120	0.625						100.913	50.9274							100.913	50.9274	0.504666
	445	112							445	112	0.251685							198	243							198	243	1.22727						101.643	92.8672							101.643	92.8672	0.913664
	449	122							449	122	0.271715							209.526	99.8214							209.526	99.8214	0.476415						101.853	141.073							101.853	141.073	1.38506
	452	101							452	101	0.223451							212.197	195.744							212.197	195.744	0.922466						101.854	116.77							101.854	116.77	1.14644
	465	144							465	144	0.309677							214.07	151.077							214.07	151.077	0.705734						107.564	95.5099							107.564	95.5099	0.887934
	486	144							486	144	0.296296							218.006	272.015							218.006	272.015	1.24774						108.093	40.8287							108.093	40.8287	0.377717
	494	118							494	118	0.238866							218.312	179.623							218.312	179.623	0.822784						111.563	67.3554							111.563	67.3554	0.603741
	521	65							521	65	0.12476							219.305	330.948							219.305	330.948	1.50908						113.211	71.8783							113.211	71.8783	0.634905
	559.211	90.1704							559.211	90.1704	0.161246							229.719	356.642							229.719	356.642	1.55251						121.047	35.3174							121.047	35.3174	0.291765
	562	64							562	64	0.113879							232.055	320.17							232.055	320.17	1.37972						124.559	54.1718							124.559	54.1718	0.43491
	591	97							591	97	0.164129							234	220							234	220	0.940171						127.349	110.039							127.349	110.039	0.864071
	592	127							592	127	0.214527							239.613	248.912							239.613	248.912	1.03881						129.323	22.5048							129.323	22.5048	0.17402
	615	134							615	134	0.217886							241.169	234.33							241.169	234.33	0.971644						130	80							130	80	0.615385
	635	170							635	170	0.267717							245.804	207.949							245.804	207.949	0.845996						140.767	123.759							140.767	123.759	0.879177
	640	141							640	141	0.220312							252.807	323.548							252.807	323.548	1.27982						144.392	85.3517							144.392	85.3517	0.59111
	646	158							646	158	0.244582							275.183	126.814							275.183	126.814	0.460834						148.038	27.2832							148.038	27.2832	0.184298
	668	244							668	244	0.365269							288.387	144.672							288.387	144.672	0.501659						150.675	105.885							150.675	105.885	0.702736
	689	232							689	232	0.33672							297.963	232.369							297.963	232.369	0.77986						153.837	168.804							153.837	168.804	1.09729
	692	177							692	177	0.25578							298.281	126.694							298.281	126.694	0.424747						160.655	82.8167							160.655	82.8167	0.515494
	730	210							730	210	0.287671							301.284	259.65							301.284	259.65	0.861813						164.168	134.686							164.168	134.686	0.820414
	740	132							740	132	0.178378							304	262							304	262	0.861842						170.047	88.6348							170.047	88.6348	0.521237
	746	227							746	227	0.30429							313.994	224.604							313.994	224.604	0.715312						173.994	51.5827							173.994	51.5827	0.296462
	763	153							763	153	0.200524							326.202	431.675							326.202	431.675	1.32334						188.167	61.4826							188.167	61.4826	0.326745
	783	266							783	266	0.339719							329.632	397.131							329.632	397.131	1.20477						189.055	114.358							189.055	114.358	0.604891
	784	139							784	139	0.177296							333	417							333	417	1.25225						193.75	118.548							193.75	118.548	0.611862
	789	179							789	179	0.226869							340.037	179.047							340.037	179.047	0.52655						197.209	105.411							197.209	105.411	0.534515
	791	303							791	303	0.383059							349	194							349	194	0.555874						204.005	91.494							204.005	91.494	0.448488
	791.909	80.7854							791.909	80.7854	0.102014							349.702	134.701							349.702	134.701	0.385188						204.754	61.8161							204.754	61.8161	0.301904
	797	136							797	136	0.17064							375.209	173.592							375.209	173.592	0.462654						216.835	218.24							216.835	218.24	1.00648
	806	206							806	206	0.255583							380.42	378.04							380.42	378.04	0.993743						219	30							219	30	0.136986
	826	142							826	142	0.171913							391	287							391	287	0.734015						219.846	136.863							219.846	136.863	0.622544
	837	239							837	239	0.285544							400	450							400	450	1.125						221.762	190.514							221.762	190.514	0.859092
	846	100							846	100	0.118203							400.697	389.009							400.697	389.009	0.970831						229	260							229	260	1.13537
	857	227							857	227	0.264877							403	341							403	341	0.846154						236.335	234.031							236.335	234.031	0.990251
	880	160							880	160	0.181818							404	433							404	433	1.07178						252.242	211.15							252.242	211.15	0.837093
	881	241							881	241	0.273553							408	500							408	500	1.22549						308.31	145.772							308.31	145.772	0.472811
	885	220							885	220	0.248588							440	369							440	369	0.838636						318.206	121.664							318.206	121.664	0.382344
	896	186							896	186	0.207589							443	313							443	313	0.706546						329	202							329	202	0.613982
	897	273							897	273	0.304348							445	410							445	410	0.921348						396.703	322.668							396.703	322.668	0.813374
	916	200							916	200	0.218341							467	330							467	330	0.706638						376	436							376	436	1.15957
	931	233							931	233	0.250269							484	403							484	403	0.832645						340	439							340	439	1.29118
	945	259							945	259	0.274074							489.867	386.519							489.867	386.519	0.789028						357	459							357	459	1.28571
	947	256							947	256	0.270327							504.391	288.807							504.391	288.807	0.572587						365	566							365	566	1.55068
	953	248							953	248	0.260231							526	326							526	326	0.619772						303	369							303	369	1.21782
	958	207							958	207	0.216075							527	358							527	358	0.679317						355	398							355	398	1.12113
	987	186							987	186	0.18845							531.07	243.133							531.07	243.133	0.457817						449.247	193.918							449.247	193.918	0.431651
																		549	500							549	500	0.910747						450.806	389.21							450.806	389.21	0.863365
																		554	530							554	530	0.956679						456.68	362.227							456.68	362.227	0.793174
																		556	446							556	446	0.802158						475	324							475	324	0.682105
																		566	297							566	297	0.524735						494.099	328.233							494.099	328.233	0.664306
																		587	330							587	330	0.562181						517.225	745.21							517.225	745.21	1.44078
																		597.19	484.846							597.19	484.846	0.811878						567	843							567	843	1.48677
																		611	385							611	385	0.630115						562	686							562	686	1.22064
																		618	391							618	391	0.632686						522.572	377.779							522.572	377.779	0.722922
																		622	434							622	434	0.697749						637	606							637	606	0.951334
																		628	459							628	459	0.730892						650	502							650	502	0.772308
																		633	539							633	539	0.851501						658.704	821.323							658.704	821.323	1.24688
																		633	380							633	380	0.600316						659	637							659	637	0.966616
																		645	399							645	399	0.618605						665.272	794.471							665.272	794.471	1.19421
																		677	466							677	466	0.688331						677	909							677	909	1.34269
																		726	441							726	441	0.607438						684.451	1635.71							684.451	1635.71	2.38981
																		737	651							737	651	0.883311						699	893							699	893	1.27754
																		737	537							737	537	0.72863						700	1090							700	1090	1.55714
																		773	690							773	690	0.892626						715	865							715	865	1.20979
																		783	381							783	381	0.48659						724.816	747.963							724.816	747.963	1.03193
																		786.331	329.119							786.331	329.119	0.41855						727	902							727	902	1.24072
																		788	623							788	623	0.790609						756.76	938.822							756.76	938.822	1.24058
																		819.659	621.476							819.659	621.476	0.758213						757.556	856.637							757.556	856.637	1.13079
																		822	604							822	604	0.734793						764.416	484.426							764.416	484.426	0.633721
																		826	591							826	591	0.715496						785.034	644.747							785.034	644.747	0.821298
																		860	600							860	600	0.697674						796	1262							796	1262	1.58543
																		865	696							865	696	0.804624						821.849	1211.73							821.849	1211.73	1.47439
																		896	570							896	570	0.636161						839	1007							839	1007	1.20024
																		908	595							908	595	0.655286						855	1486							855	1486	1.73801
																		913	688							913	688	0.75356						875	1604							875	1604	1.83314
																		963	495							963	495	0.514019						894	1246							894	1246	1.39374
																																		894	1497							894	1497	1.6745
																																		896	1100							896	1100	1.22768
																																		900	1689.28							900	1689.28	1.87698
																																		903	1582.84							903	1582.84	1.75287
																																		905	1485							905	1485	1.64088
																																		910	1887							910	1887	2.07363
																																		921.828	1711.58							921.828	1711.58	1.85672
																																		924	1324							924	1324	1.4329
																																		940	1715							940	1715	1.82447
																																		997.708	1237.7							997.708	1237.7	1.24054

## Sheet: Figure_S2_G-H
	Figure S2G
		1213Y phosphorylation rate										1175Y phosphorylation rate								Unpaired t test	1213pY vs 1175pY
			1213pY level										1175pY level
																				Column C	VEGFR2
	time(min)	Replicate#1	Replicate#2	Replicate#3							time(min)	Replicate#1	Replicate#2	Replicate#3						vs.	vs.
	0	0.145729	0.127513	0.072964							0	0.452555	0.349336	0.31658						Column A	VEGFR1
	2	0.47644	0.475648	0.346275							2	1.05691	1.13314	0.742963
	5	0.593137	0.769262	0.499424							5	1.43478	1.23196	1.02584						Unpaired t test
	10	0.801047	1.03528	0.90922																P value	0.0066
																				P value summary	**
											Best-fit values									Significantly different (P < 0.05)?	Yes
	Slope	0.0592	0.08666	0.07953							Slope	0.1909	0.1652	0.1381						One- or two-tailed P value?	Two-tailed
	Y-intercept	0.2525	0.2336	0.119							Y-intercept	0.536	0.5194	0.3729						t, df	t=5.174, df=4
	X-intercept	-4.265	-2.696	-1.496							X-intercept	-2.808	-3.144	-2.7
	1/slope	16.89	11.54	12.57							1/slope	5.239	6.054	7.241						How big is the difference?
																				Mean of column A	0.07513
	Std. Error										Std. Error									Mean of column C	0.1647
	Slope	0.01526	0.01644	0.007906							Slope	0.04819	0.09817	0.03252						Difference between means (C - A) ± SEM	0.08959 ± 0.01732
	Y-intercept	0.08664	0.09335	0.0449							Y-intercept	0.1498	0.3052	0.1011						95% confidence interval	0.04151 to 0.1377
																				R squared (eta squared)	0.87
	95% Confidence Intervals										95% Confidence Intervals
	Slope	-0.006446 to 0.1248	0.01593 to 0.1574	0.04551 to 0.1135							Slope	-0.4215 to 0.8032	-1.082 to 1.413	-0.2751 to 0.5513						F test to compare variances
	Y-intercept	-0.1203 to 0.6253	-0.1680 to 0.6353	-0.07422 to 0.3122							Y-intercept	-1.368 to 2.440	-3.359 to 4.398	-0.9117 to 1.657						F, DFn, Dfd	3.430, 2, 2
	X-intercept	-infinity to 1.147	-34.36 to 1.239	-6.279 to 0.7140							X-intercept	-infinity to +infinity	-infinity to +infinity	-infinity to +infinity						P value	0.4515
																				P value summary	ns
	Goodness of Fit										Goodness of Fit									Significantly different (P < 0.05)?	No
	R squared	0.8827	0.9329	0.9806							R squared	0.9401	0.739	0.9475
	Sy.x	0.1149	0.1238	0.05956							Sy.x	0.1715	0.3494	0.1157						Data analyzed
																				Sample size, column A	3
	Is slope significantly non-zero?										Is slope significantly non-zero?									Sample size, column C	3
	F	15.06	27.79	101.2							F	15.69	2.831	18.04
	DFn, DFd	1, 2	1, 2	1, 2							DFn, DFd	1, 1	1, 1	1, 1
	P value	0.0605	0.0342	0.0097							P value	0.1574	0.3414	0.1472
	Deviation from zero?	Not Significant	Significant	Significant							Deviation from zero?	Not Significant	Not Significant	Not Significant
	Equation	Y = 0.05920*X + 0.2525	Y = 0.08666*X + 0.2336	Y = 0.07953*X + 0.1190							Equation	Y = 0.1909*X + 0.5360	Y = 0.1652*X + 0.5194	Y = 0.1381*X + 0.3729
	Data										Data
	Number of X values	0	0	0							Number of X values	3	3	3
	Maximum number of Y replicates	0	0	0							Maximum number of Y replicates	1	1	1
	Total number of values	0	0	0							Total number of values	3	3	3
	Number of missing values	0	0	0							Number of missing values	0	0	0
	Figure S2H
			1213Y phosphorylation halflife										1175Y phosphorylation halflife
																				Table Analyzed	veg1_veg2_dpY_halflife
																				Column B	Data Set-B
	time(min)	Replicate#1	Replicate#2	Replicate#3							time(min)	Replicate#1	Replicate#2	Replicate#3						vs.	vs.
	0	80.1047	103.528	90.922							0	100	100	100						Column A	Data Set-A
	5	62.5	76.5124	59.5236							5	82.5641	99.4687	100.277
	20	36.4583	35.0117	16.3724							10	70.7295	77.9675	96.3191						Unpaired t test
	50	16.0622	20.1979	10.1265							25	63.6123	63.0645	68.6353						P value	0.0029
											55	46.6155	57.9742	64.7354						P value summary	**
																				Significantly different (P < 0.05)?	Yes
																				One- or two-tailed P value?	Two-tailed
	Best-fit values	Replicate#1	Replicate#2	Replicate#3							Best-fit values	Replicate#1	Replicate#2	Replicate#3						t, df	t=6.465, df=4
	Y0	Unstable	Unstable	Unstable							Y0	Unstable	Unstable	Unstable
	Plateau	0.09205	0.1177	0.05327							Plateau	27.68	30.46	31.77						How big is the difference?
	K	0.03579	0.04606	0.0815							K	0.01387	0.01179	0.009642						Mean of column A	14.31
	Half Life	19.37	15.05	8.505							Half Life	49.99	58.8	71.89						Mean of column B	60.23
	Tau	27.94	21.71	12.27							Tau	72.11	84.83	103.7						Difference between means (B - A) ± SEM	45.92 ± 7.103
	Span	Unstable	Unstable	Unstable							Span	Unstable	Unstable	Unstable						95% confidence interval	26.20 to 65.64
	95% CI (profile likelihood)										95% CI (profile likelihood)									R squared (eta squared)	0.9126
	Y0	(Very wide)	(Very wide)	(Very wide)							Y0	(Very wide)	(Very wide)	(Very wide)
	Plateau	???	???	???							Plateau	???	???	???						F test to compare variances
	K	??? to 0.3467	???	???							K	??? to 0.03926	??? to 0.04112	??? to 0.02680						F, DFn, Dfd	4.058, 2, 2
	Half Life	1.999 to ???	???	???							Half Life	17.65 to ???	16.86 to ???	25.87 to ???						P value	0.3954
	Tau	2.885 to ???	???	???							Tau	25.47 to ???	24.32 to ???	37.32 to ???						P value summary	ns
	Goodness of Fit										Goodness of Fit									Significantly different (P < 0.05)?	No
	Degrees of Freedom	1	1	1							Degrees of Freedom	2	2	2
	R squared	0.9901	0.9661	0.9825							R squared	0.8905	0.8211	0.8564						Data analyzed
	Sum of Squares	0.002369	0.0148	0.007625							Sum of Squares	176.2	278.1	180.9						Sample size, column A	3
	Sy.x	0.04867	0.1216	0.08732							Sy.x	9.387	11.79	9.511						Sample size, column B	3
	Constraints										Constraints
	K	K > 0	K > 0	K > 0							K	K > 0	K > 0	K > 0
	Number of points										Number of points
	# of X values	4	4	4							# of X values	5	5	5
	# Y values analyzed	4	4	4							# Y values analyzed	5	5	5
