# Supplementary material for: Molecular basis of VEGFR1 autoinhibition at the plasma membrane
Source: Nat Commun. 2024 Feb 14;15:1346. doi: 10.1038/s41467-024-45499-2 (PMC10866885; doi:10.1038/s41467-024-45499-2)
Supplement: Supplementary file 4 — Source Data file [file 41467_2024_45499_MOESM4_ESM.zip › Figure_S3.xlsx]

## Sheet: Fig_S3_D-E_CtoR
			lane no		mean intensity		pY/Load																					lane no		mean intensity		pY/Load
Exp-1	1213PY	VEGFR1-Wt	1		42.864																				Exp-1	1175pY	VEGFR2-Wt	1		100.114		0.682664
		VEGFR1-Wt	2		167.358		0.217374																				VEGFR2-Wt	2		190.851		1.44263
		C471R	3		44.823		0.841096																				C482R	3		188.101		1.30548
		C471R	4		176.679		0.211635																				C482R	4		192.403		1.42029
							0.834182
	VEGFR1-Load	VEGFR1-Wt	1		197.19																					VEGFR2-Load	VEGFR2-Wt	1		146.652
		VEGFR1-Wt	2		198.976																						VEGFR2-Wt	2		132.294
		C471R	3		211.794																						C482R	3		144.086
		C471R	4		211.799																						C482R	4		135.467
			lane no		mean intensity		pY/Load																					lane no		mean intensity		pY/Load
Exp-2	1213PY	VEGFR1-Wt	1		58.215																				Exp-2	1175pY	VEGFR2-Wt	1		75.128		0.5246
		VEGFR1-Wt	2		180.884		0.263166																				VEGFR2-Wt	2		173.114		1.23543
		C471R	3		65.145		0.950895																				C482R	3		158.325		1.2035
		C471R	4		190.214		0.284089																				C482R	4		168.452		1.33465
							0.955225
	VEGFR1-Load	VEGFR1-Wt	1		221.21																					VEGFR2-Load	VEGFR2-Wt	1		143.21
		VEGFR1-Wt	2		190.225																						VEGFR2-Wt	2		140.125
		C471R	3		229.312																						C482R	3		131.554
		C471R	4		199.13																						C482R	4		126.214
			lane no		mean intensity		pY/Load																					lane no		mean intensity		pY/Load
Exp-3	1213PY	VEGFR1-Wt	1		32.145																				Exp-3	1175pY	VEGFR2-Wt	1		95.128		0.683342
		VEGFR1-Wt	2		160.225		0.133265																				VEGFR2-Wt	2		220.114		1.486
		C471R	3		40.145		0.76216																				C482R	3		170.325		1.12386
		C471R	4		184.214		0.199417																				C482R	4		198.452		1.35727
							0.854607
	VEGFR1-Load	VEGFR1-Wt	1		241.211																					VEGFR2-Load	VEGFR2-Wt	1		139.21
		VEGFR1-Wt	2		210.225																						VEGFR2-Wt	2		148.125
		C471R	3		201.312																						C482R	3		151.554
		C471R	4		215.554																						C482R	4		146.214

## Sheet: Fig_S3_F-G_delECD
Figure_S3F															Figure_S3G
	Lane		intensity			pY/Load
1213pY	1		157.634		Full_length-vegf	0.249914
	2		146.417		Full_length+vegf	0.833339
	3		119.339		delECD_kinase_dead	0.00626786
	4		148.98		delECD_wt	0.156336										Lane		intensity			pY/Load
															1175pY	1		54.0007		Full_length-vegf	0.25
																2		155.086		Full_length+vegf	0.68
VEGFR1	5		39.395													3		127.862		delECD_wt	0.685
	6		122.015
	7		0.748
	8		23.291												VEGFR2	4		216.003
																5		228.068
																6		186.66
	Lane		intensity			pY/Load
1213pY	1		38.714		Full_length-vegf	0.338753
	2		127.483		Full_length+vegf	1.28671
	3		0.295		delECD_kinase_dead	0.00395761										Lane		intensity			pY/Load
	4		21.101		delECD_wt	0.211118									1175pY	1		89.815		Full_length-vegf	0.47063
																2		161.441		Full_length+vegf	0.855181
																3		101.997		delECD_wt	1.24587
VEGFR1	5		114.284
	6		99.077												VEGFR2	4		190.84
	7		74.54													5		188.78
	8		99.949													6		81.868
																Lane		intensity			pY/Load
	Lane		intensity			pY/Load									1175pY	1		60.4808		Full_length-vegf	0.28
1213pY	1		39.877		Full_length-vegf	0.291829										2		191.577		Full_length+vegf	0.84
	2		151.957		Full_length+vegf	0.982434										3		205.326		delECD_wt	1.1
	3		14.963		delECD_kinase_dead	0.105478
	4		66.728		delECD_wt	0.517725
															VEGFR2	4		216.003
																5		228.068
VEGFR1	5		136.645													6		186.66
	6		154.674
	7		141.859
	8		128.887
