# Supplementary material for: Molecular basis of VEGFR1 autoinhibition at the plasma membrane
Source: Nat Commun. 2024 Feb 14;15:1346. doi: 10.1038/s41467-024-45499-2 (PMC10866885; doi:10.1038/s41467-024-45499-2)
Supplement: Supplementary file 4 — Source Data file [file 41467_2024_45499_MOESM4_ESM.zip › Figure_S4.xlsx]

## Sheet: Figure_S4E-G
	Figure_S4E			FRAP profile of indicated constructs in the absence or presence VEGF165
									VEGFR2-VEGF																					C482R-VEGF
									Fluorescence Intensity																					Fluorescence Intensity
Time(min)	Cell1	Cell2	Cell3	Cell4	Cell5	Cell6	Cell7	Cell8	Cell9	Cell10	Cell11	Cell12	Cell13	Cell14	Cell15	Cell16	Cell17	Cell18	Cell19	Cell20		Time(min)	Cell1	Cell2	Cell3	Cell4	Cell5	Cell6	Cell7	Cell8	Cell9	Cell10	Cell11	Cell12	Cell13	Cell14	Cell15	Cell16	Cell17	Cell18			Time(min)	Cell1	Cell2	Cell3	Cell4	Cell5	Cell6
0	23.7383	8.56127	27.6465	19.9279	15.8417	20.5162	11.277	14.165	14.3067	12.136	15.9021	25.2414	11.1822	11.6749	9.8183	28.3468	17.7356	15.9368	10.3448	20.8862		0	13.6856	12.8346	17.6078	10.771	19.6214	11.1612	39.604	12.893	11.8765	9.90066	32.9257	12.5178	10.0768	12.5122	6.9856	7.57794	8.90062	8.57749			0	23.7383	8.56127	27.6465	19.9279	15.8417	20.5162
0.5	22.5461	10.8229	25.4827	18.7793	9.97888	23.3957	14.439	14.278	21.8547	14.9032	18.3363	27.252	13.2775	19.7801	10.1715	33.2141	21.9201	16.7226	16.5734	22.4552		0.5	21.8457	12.4495	24.1524	21.3918	15.6021	23.208	17.705	9.55348	13.326	14.3041	30.1199	19.2098	24.9459	13.1803	9.10517	7.88228	9.97312	8.22344			0.5	22.5461	10.8229	25.4827	18.7793	9.97888	23.3957
1	11.5418	16.1653	25.3393	23.7246	17.2329	25.6688	16.2211	5.9291	24.0974	17.4247	25.6088	28.7055	17.3548	19.4452	14.3954	39.5945	29.0795	20.5733	12.0913	21.2169		1	12.3185	15.9356	22.4573	8.51052	18.5829	18.9962	21.6725	14.6382	10.4601	15.4723	30.5595	13.061	35.3013	16.59	10.3357	9.65902	9.62348	13.5027			1	11.5418	16.1653	25.3393	23.7246	17.2329	25.6688
1.5	18.5254	18.3069	28.9826	25.776	13.3911	26.4122	18.9495	16.8822	28.7732	16.6099	27.2181	34.2409	17.6971	20.1366	9.9599	41.7214	29.182	22.7533	17.2926	25.1287		1.5	24.3249	10.6834	24.8739	21.5314	15.974	11.7322	25.7926	18.3784	9.20087	12.7073	31.9822	8.18433	34.1399	17.5531	9.02668	8.57327	10.3099	15.5303			1.5	18.5254	18.3069	28.9826	25.776	13.3911	26.4122
2	24.1484	15.3667	20.6136	24.0641	17.3484	26.4471	20.2243	27.6457	28.3957	20.1471	26.1247	36.4191	16.435	20.9771	13.7902	45.6117	33.1507	22.9878	17.6476	23.3086		2	21.8553	13.0419	24.7544	25.6912	19.4455	11.91	36.5652	13.7851	18.6017	12.0981	28.878	19.9514	27.1579	19.7255	9.94473	9.70453	10.8068	12.2262			2	24.1484	15.3667	20.6136	24.0641	17.3484	26.4471
2.5	13.9329	27.3793	42.5502	22.1952	12.8907	16.9796	20.5214	19.7013	25.4826	21.8518	27.7274	33.3906	17.4369	22.8342	10.6735	40.3081	32.5236	26.2429	17.8834	32.4607		2.5	27.1448	17.1172	27.0547	30.2868	30.054	17.4515	45.5545	14.4159	24.1098	10.149	35.3336	18.7598	30.1552	15.0445	12.1321	10.1571	10.9339	14.1457			2.5	13.9329	27.3793	42.5502	22.1952	12.8907	16.9796
3	23.8919	16.8045	24.5399	33.789	17.6108	23.7773	16.4143	36.849	35.6341	23.8111	28.118	37.8612	16.9866	26.5599	17.4666	50.3947	37.4674	25.6785	20.0289	26.1875		3	24.0253	14.0411	22.325	23.6367	21.6981	21.3286	49.0588	16.8174	14.0289	11.7745	35.626	17.9321	21.8771	15.7354	12.8227	10.2774	13.5655	17.0558			3	23.8919	16.8045	24.5399	33.789	17.6108	23.7773
3.5	27.4727	17.497	32.5917	25.8384	21.1458	17.2807	18.6746	23.039	34.2741	25.7237	28.8653	36.9636	19.4093	29.9931	15.4558	45.6317	34.3734	29.0888	22.5142	27.4653		3.5	26.5748	15.9202	18.7881	21.6837	24.6882	24.9244	52.9239	17.3397	28.23	24.3994	32.5437	18.452	19.5499	21.268	16.7422	13.1561	12.5182	17.8587			3.5	27.4727	17.497	32.5917	25.8384	21.1458	17.2807
4	19.3993	21.2596	29.217	23.8757	17.4132	32.7598	22.2042	45.1713	33.5297	27.3761	32.4899	38.306	20.6799	31.321	15.8794	49.8774	42.6731	27.7647	27.3211	27.5979		4	25.3075	25.401	36.8132	26.9061	24.5158	24.6689	34.5625	8.33053	20.7959	18.508	34.3502	33.5433	29.7283	20.2119	13.9875	11.0274	13.4913	20.7376			4	19.3993	21.2596	29.217	23.8757	17.4132	32.7598
4.5	25.3865	21.5597	35.1208	28.5935	18.2734	25.8526	26.919	35.6135	35.2073	25.8229	31.8469	41.0708	22.9547	29.8821	18.3985	52.6431	39.3637	28.9521	23.4347	25.5405		4.5	23.4513	22.9264	17.1429	34.8816	21.0389	35.6815	34.1665	15.9573	27.5832	28.9704	28.9703	17.2423	35.5623	20.2172	12.2505	12.8456	14.8439	15.6028			4.5	25.3865	21.5597	35.1208	28.5935	18.2734	25.8526
5	33.6521	30.9656	32.5401	21.2221	25.9747	19.4663	22.2338	37.0973	33.1254	29.0189	34.5522	43.4889	19.6107	32.7865	16.5715	57.5302	35.5765	33.1738	25.9804	28.9494		5	22.1745	16.6578	29.2784	31.9211	19.9382	18.1897	44.7574	16.7781	20.6642	14.8902	30.4875	55.7965	24.4578	19.432	13.6962	12.6033	13.3284	19.6089			5	33.6521	30.9656	32.5401	21.2221	25.9747	19.4663
5.5	30.6711	23.698	23.8025	37.5999	21.8975	27.3941	28.1144	37.3836	33.6425	26.1337	30.7144	43.0892	22.9769	34.5973	19.8194	57.3663	36.5434	32.9152	27.8457	33.8662		5.5	19.0918	18.4271	33.7077	25.2684	28.9326	26.4782	36.3964	24.2095	17.8832	31.1453	35.5168	38.2284	29.2321	19.8558	16.2997	15.0167	16.0892	20.932			5.5	30.6711	23.698	23.8025	37.5999	21.8975	27.3941
6	33.8773	22.9606	36.5273	39.1268	22.8304	29.4702	24.2369	31.0423	39.6324	29.2016	34.3963	41.9514	22.2611	37.2565	20.2305	59.0079	43.7486	33.5818	25.0749	29.1343		6	29.5219	28.8494	28.1395	39.9035	18.6409	36.3632	51.6607	27.3578	21.6917	26.6833	33.0196	36.7571	31.3268	18.9806	12.8206	15.1724	13.6278	19.95			6	33.8773	22.9606	36.5273	39.1268	22.8304	29.4702
6.5	23.5399	24.487	21.4987	28.2222	20.4807	25.2293	27.7082	31.5314	33.4462	35.139	36.3122	46.9607	24.2538	36.5382	21.9327	62.4653	50.0374	34.3914	29.114	35.4651		6.5	29.1369	13.1941	32.7914	29.5657	32.7476	22.7458	31.2542	17.6791	23.9122	30.7917	33.8989	31.6247	37.8002	26.0349	15.165	15.5419	14.0654	22.4089			6.5	23.5399	24.487	21.4987	28.2222	20.4807	25.2293
7	29.5004	32.8325	36.9246	22.2517	21.6562	31.3625	24.3029	40.349	38.2428	29.8014	33.303	44.9069	25.2496	39.9246	24.8513	59.8647	45.7235	33.9848	24.5426	28.65		7	28.9455	19.1307	23.6207	35.2109	32.0612	36.981	33.2074	19.611	26.7167	37.4285	34.2968	37.4051	42.1388	18.2125	16.5141	14.2803	16.6979	29.3907			7	29.5004	32.8325	36.9246	22.2517	21.6562	31.3625
7.5	26.2396	25.8247	34.7212	29.0974	30.4046	33.8132	31.9626	34.4417	32.343	31.9926	35.9994	45.9545	25.6749	33.4141	20.5724	64.3104	39.3447	37.5002	30.057	30.1638		7.5	28.0085	28.5204	26.6727	43.2506	35.5209	43.0759	30.5808	13.9348	35.0818	39.3291	30.0249	30.807	42.3302	23.0456	16.8444	11.8443	16.2263	19.5116			7.5	26.2396	25.8247	34.7212	29.0974	30.4046	33.8132
8	36.954	34.6189	37.608	34.2683	20.6163	30.8085	29.5429	38.8398	38.7206	39.4884	34.8223	50.2779	24.5571	44.2957	26.6953	58.3145	44.5849	37.6351	27.0509	33.1809		8	24.9382	32.4843	43.2513	40.3826	38.0548	32.9343	39.7074	18.0129	25.0089	22.5112	35.3829	32.4339	47.4316	23.0252	21.7341	12.8609	14.8934	19.7457			8	36.954	34.6189	37.608	34.2683	20.6163	30.8085
8.5	25.5018	35.9575	24.2904	30.3096	19.4328	17.9898	42.0416	34.9953	31.5684	40.5942	39.2279	44.1464	24.9635	43.6372	21.9497	68.6631	42.9463	30.5479	29.3049	32.0921		8.5	25.4888	29.4918	24.7353	36.7736	42.0264	37.693	51.5224	17.3452	31.8258	39.1143	37.8369	42.7032	35.9971	23.3396	19.3956	14.7013	17.4255	22.2469			8.5	25.5018	35.9575	24.2904	30.3096	19.4328	17.9898
9	27.621	31.83	29.8649	37.3677	26.2619	35.0039	28.662	35.9915	36.3865	36.697	38.6227	48.0196	26.8448	40.3989	24.3773	63.2289	52.7386	32.5468	27.3275	35.1306		9	21.5361	24.267	32.1803	34.7901	31.8343	29.0783	53.8813	19.7359	33.4964	42.5826	37.7117	30.3418	33.8575	29.8162	15.6591	14.2484	16.1332	23.5138			9	27.621	31.83	29.8649	37.3677	26.2619	35.0039
9.5	41.264	31.5034	24.1755	44.3869	30.1149	40.1007	28.5975	27.1425	37.1121	38.7407	43.4642	48.709	26.3316	41.7625	21.8535	61.8043	52.1153	35.6337	26.1607	34.4096		9.5	27.393	27.9632	16.0363	38.0975	43.7001	35.1364	55.7933	20.6038	31.5804	29.8535	35.3744	50.1752	41.4857	25.9798	18.4026	16.5476	16.7523	20.9487			9.5	41.264	31.5034	24.1755	44.3869	30.1149	40.1007
10	30.7233	33.5643	21.3282	37.656	24.8726	34.5989	39.7133	30.7693	40.775	37.9858	38.0843	50.4217	30.4858	45.1039	23.2059	57.4303	50.98	34.9936	29.95	33.546		10	32.7017	20.7258	35.4487	28.1649	48.4665	41.82	39.6468	16.5701	30.9903	42.7827	36.4516	43.3986	41.3089	29.4802	19.2331	18.6815	16.9733	23.4111			10	30.7233	33.5643	21.3282	37.656	24.8726	34.5989
10.5	33.8882	34.7289	35.2049	38.0737	18.9857	36.4275	33.3832	50.0602	43.9683	42.6215	39.1353	48.5211	28.7673	45.6481	24.0056	59.4158	49.9546	36.508	35.6695	33.6671		10.5	33.1584	21.2813	29.573	44.6134	44.4437	45.3034	56.2771	18.9728	32.2105	44.2674	35.2636	25.9754	50.1353	24.2321	22.1092	16.1662	19.5248	26.3921			10.5	33.8882	34.7289	35.2049	38.0737	18.9857	36.4275
11	46.4166	34.9222	27.4313	32.9126	22.336	36.3251	35.3473	39.4571	40.2386	39.8077	39.1015	49.7429	29.5746	43.1048	25.1728	64.9628	55.7907	34.7895	28.5133	36.8359		11	37.3071	29.9	30.4417	46.7777	39.097	37.1782	55.4434	25.2897	36.3935	37.8148	38.1677	40.1865	48.4179	27.8314	22.0681	15.9568	18.7796	24.8815			11	46.4166	34.9222	27.4313	32.9126	22.336	36.3251
11.5	48.0988	42.3783	34.0207	43.4927	35.6196	36.1736	37.4815	49.0184	47.348	38.2289	36.7816	53.272	30.5902	53.3249	26.0238	64.5542	55.2855	38.8077	33.7543	39.6711		11.5	33.3577	31.4587	37.4715	45.7462	38.4756	43.9337	37.8631	32.9224	29.1417	24.6382	33.8587	54.8826	46.6748	27.7401	19.9683	16.1752	17.2572	22.877			11.5	48.0988	42.3783	34.0207	43.4927	35.6196	36.1736
12	35.2994	49.6063	30.1818	37.7207	28.3784	31.5074	37.1631	49.0142	42.6023	44.6971	39.2253	47.9968	31.232	51.8981	28.9341	66.4143	55.0324	40.2703	35.3893	37.8359		12	34.7353	30.2931	30.1458	43.3707	42.2404	43.6579	37.4004	19.5102	38.1553	44.1753	36.6248	49.6108	34.5383	28.4595	21.3864	17.7496	16.9059	28.9663			12	35.2994	49.6063	30.1818	37.7207	28.3784	31.5074
12.5	50.5176	31.5084	37.5592	40.4849	30.4098	39.864	31.4135	38.92	42.7453	39.0573	45.4549	46.8009	30.8527	57.7102	26.0205	58.9133	58.9327	37.76	31.6531	36.1494		12.5	33.1233	36.0946	32.4027	46.0767	52.5988	45.208	30.1599	23.4192	38.6391	18.3621	41.8359	53.0948	40.6707	31.5887	19.8581	13.9745	16.6964	25.1746			12.5	50.5176	31.5084	37.5592	40.4849	30.4098	39.864
13	41.6533	47.1021	27.9035	35.6088	31.1852	28.8281	36.5598	35.1084	40.2375	37.9479	47.6011	49.7604	30.8192	53.2518	30.3476	70.3556	55.995	38.178	38.1407	43.2136		13	31.2172	37.8571	30.1075	50.4674	40.0506	45.9851	58.4799	23.1504	34.8772	41.1886	37.1694	46.4162	40.8072	30.8165	22.3638	14.3399	20.926	28.3153			13	41.6533	47.1021	27.9035	35.6088	31.1852	28.8281
13.5	18.8387	55.1073	29.4166	31.6453	37.4754	23.5965	35.1393	63.1991	48.0779	46.0441	46.8818	53.0995	30.5136	56.1428	30.6882	68.7487	56.4416	38.1227	31.3231	42.7978		13.5	29.2639	27.2686	32.573	42.1554	59.3329	45.1159	40.9617	22.3949	34.6535	36.3939	39.6354	39.0298	29.4407	29.6552	22.8056	18.8298	21.4246	25.3148			13.5	18.8387	55.1073	29.4166	31.6453	37.4754	23.5965
14	53.4513	50.7718	33.8039	42.4463	30.3664	29.6494	30.8402	38.8327	44.1525	37.0301	47.0366	51.4795	30.687	55.0359	30.3062	71.0123	65.643	37.0465	31.2256	36.525		14	32.3157	26.8376	22.4852	46.6072	45.195	43.4072	59.2698	23.5439	33.9941	48.7355	43.3618	53.974	36.2306	31.1969	22.7465	17.8026	18.4594	22.2994			14	53.4513	50.7718	33.8039	42.4463	30.3664	29.6494
14.5	33.3224	44.2116	38.4985	39.0667	32.3735	37.6741	40.7722	59.938	46.8072	38.0579	47.0316	51.9704	33.1304	55.9589	29.9262	75.21	60.3419	38.0264	38.8371	41.5582		14.5	31.2329	22.8489	37.4883	51.7268	52.8686	46.8	65.2459	24.745	37.2488	27.5173	40.0309	41.5992	57.6889	29.8269	21.1304	17.8322	20.4535	26.2707			14.5	33.3224	44.2116	38.4985	39.0667	32.3735	37.6741
15	55.1804	40.3611	29.4723	45.4243	37.9229	41.8037	33.5716	55.3582	48.8118	41.1288	42.3151	53.0637	34.017	53.6136	33.1211	69.0635	64.3528	41.217	37.8365	44.1371		15	37.4237	35.9153	34.9161	54.6816	50.6793	40.1378	46.1066	24.4095	42.6641	37.4824	35.1235	48.5513	53.3817	29.8163	26.1397	19.9644	20.6149	22.4814			15	55.1804	40.3611	29.4723	45.4243	37.9229	41.8037
15.5	53.5679	45.2467	27.3473	36.6815	31.1911	29.7167	37.6018	41.6947	41.1643	48.0747	48.9053	51.8856	31.3458	61.537	31.2483	69.2879	63.0619	37.8488	36.076	45.517		15.5	39.9204	32.7938	28.8047	43.5824	49.5643	53.6317	50.678	22.8867	44.0772	37.9622	37.9092	45.6121	55.8682	34.0098	26.3148	17.292	19.9966	28.9365			15.5	53.5679	45.2467	27.3473	36.6815	31.1911	29.7167
16	38.4088	50.1378	39.7457	38.2626	35.88	29.881	28.5399	54.2685	46.9481	50.2144	37.8744	57.0703	31.2191	55.7214	30.2841	77.3886	64.4616	42.6694	33.3979	39.5957		16	30.6204	34.4292	31.2724	46.419	39.6266	57.8985	53.2584	27.5616	27.883	28.3629	42.7322	64.2315	45.3935	30.2439	22.9769	16.6572	20.7567	26.8975			16	38.4088	50.1378	39.7457	38.2626	35.88	29.881
16.5	64.3551	39.3693	24.6542	40.2432	32.804	22.8224	42.0284	51.9265	47.6694	42.0925	43.4345	50.4133	30.4489	55.7745	33.5271	73.0344	66.6941	40.4777	42.8177	41.8489		16.5	36.7436	31.0084	25.0202	41.8259	49.6919	47.9443	64.7206	26.2168	35.1871	32.2352	42.8716	42.4705	38.6504	34.5464	25.5222	17.2303	22.9656	34.1654			16.5	64.3551	39.3693	24.6542	40.2432	32.804	22.8224
17	59.8886	58.1801	33.5595	36.3631	37.0004	50.382	33.514	35.4335	46.1893	49.3073	49.4845	53.8111	33.9661	59.3054	29.9503	74.5763	68.4723	41.7288	34.584	42.9817		17	40.5732	37.4974	40.2015	48.4778	53.6262	58.8568	58.6888	24.3846	35.8968	45.6495	38.5931	60.5476	48.5111	28.0644	28.2972	18.3389	20.5302	28.8455			17	59.8886	58.1801	33.5595	36.3631	37.0004	50.382
17.5	40.0889	44.6229	33.7117	33.2414	34.4367	46.5374	39.512	52.5961	50.75	47.3718	44.586	54.8555	34.8377	57.9536	34.3331	78.1811	60.8472	43.5646	36.4744	45.3976		17.5	42.0499	28.0759	31.3196	49.8493	47.1334	57.3326	54.3978	31.2792	38.4492	44.7506	41.9717	38.4222	41.746	30.2837	27.4994	18.2407	20.1215	33.9398			17.5	40.0889	44.6229	33.7117	33.2414	34.4367	46.5374
18	36.0282	37.8387	27.769	34.5506	35.6268	27.9994	38.0228	61.999	48.2714	47.859	44.9382	57.5346	36.4534	59.0104	34.4292	77.1203	70.1437	40.801	41.0892	45.7442		18	41.8427	40.2958	37.9919	53.2014	52.7458	49.9001	60.4132	28.0146	47.2772	40.9301	45.5506	59.6118	47.4364	33.7202	23.6244	21.3059	20.0345	33.6504			18	36.0282	37.8387	27.769	34.5506	35.6268	27.9994
18.5	25.0507	57.6424	36.8268	50.7555	31.7867	41.0864	31.7202	68.1777	50.1343	47.6062	46.5191	54.3443	37.0094	58.2664	32.992	74.4379	72.0583	43.7345	31.8108	41.8711		18.5	31.0748	31.4127	39.9545	57.696	42.99	66.8606	62.5463	26.2161	42.2511	26.406	41.5938	46.9441	45.2326	31.7683	27.7714	19.4412	20.1881	35.4404			18.5	25.0507	57.6424	36.8268	50.7555	31.7867	41.0864
19	59.2869	50.7629	36.0091	32.2935	34.7632	33.6859	38.8391	58.0055	50.4397	44.7825	50.0899	54.8369	33.4521	59.5815	38.6447	75.0178	70.7443	42.2407	41.9754	38.9776		19	40.0286	29.6012	39.1673	46.4695	55.98	41.3872	63.4569	24.0135	49.1942	42.0663	45.584	58.3925	49.9357	33.6881	26.0884	18.8857	20.3467	28.3132			19	59.2869	50.7629	36.0091	32.2935	34.7632	33.6859
19.5	52.8286	35.2964	36.898	41.2899	36.0183	38.6839	48.1828	44.366	50.7365	44.7321	45.0498	55.8736	35.2942	62.9979	34.4329	71.6976	61.2194	39.7547	35.67	53.6013		19.5	29.5591	38.9724	28.8827	50.1461	43.5935	43.5848	59.1497	27.5612	41.5446	35.588	43.1463	49.2313	58.8131	33.9349	31.1652	22.4114	20.7561	31.1425			19.5	52.8286	35.2964	36.898	41.2899	36.0183	38.6839
20	42.843	43.7857	28.0396	42.4213	34.4933	46.55	46.1393	57.6808	48.9103	45.8238	49.6087	60.7022	37.0883	58.5171	33.0594	72.3134	66.4588	42.2486	32.6787	45.5314		20	31.9864	26.0764	34.6271	47.6906	54.0781	42.5115	54.0685	33.7134	38.1069	38.6147	47.5311	44.5438	44.6242	34.6752	31.0971	21.781	22.5051	30.2666			20	42.843	43.7857	28.0396	42.4213	34.4933	46.55
20.5	38.6874	56.2906	40.4486	43.8292	43.9061	41.9102	41.3353	55.0531	55.4119	44.2753	50.4576	52.7022	38.778	61.7598	34.1801	71.4798	58.8984	43.2812	35.5455	44.3612		20.5	35.4278	38.2774	27.933	50.696	47.7455	53.2156	54.7705	32.6767	41.2865	40.1338	36.398	71.7793	32.1903	33.7007	32.2159	23.3039	21.2447	34.1034			20.5	38.6874	56.2906	40.4486	43.8292	43.9061	41.9102
21	59.9158	44.7043	33.0672	41.3828	36.6797	37.0156	37.7725	62.2962	50.3609	53.4799	47.351	53.9759	39.5654	57.8459	36.7378	77.8627	66.8678	46.5776	40.7209	41.3934		21	34.3118	37.0884	53.7591	56.9845	47.0633	52.953	59.3115	20.6571	47.8986	38.1116	46.1767	58.3435	41.3309	34.5201	26.1303	21.9129	24.4011	34.5759			21	59.9158	44.7043	33.0672	41.3828	36.6797	37.0156
21.5	41.1176	52.9932	34.4895	36.182	37.7485	37.8859	41.6519	43.2165	47.4149	59.3833	50.2265	57.7267	35.1217	58.9251	41.3086	83.7682	75.0001	42.3557	35.4803	36.7138		21.5	40.3054	40.846	32.6485	62.602	53.8855	51.84	66.9784	30.6497	43.5425	44.6704	46.1273	63.4781	48.6293	35.5438	29.9445	20.7388	23.399	31.5264			21.5	41.1176	52.9932	34.4895	36.182	37.7485	37.8859
22	51.3254	68.1401	27.7966	40.4355	45.1279	36.9499	34.7197	47.4286	48.8648	50.5297	51.9846	56.6106	36.8397	66.4283	38.9604	71.005	71.9508	39.7446	39.9683	41.1613		22	42.8995	37.6012	44.3254	53.1446	43.987	57.8713	59.7472	28.9149	44.8491	60.9039	47.2664	39.323	54.1147	36.4867	35.017	22.4157	22.8414	37.4242			22	51.3254	68.1401	27.7966	40.4355	45.1279	36.9499
22.5	37.5156	49.5383	31.0527	39.5519	34.0288	42.0918	41.1529	63.6713	55.3036	60.8846	44.6391	60.7017	38.2884	61.7636	36.8965	76.4702	72.8748	35.6666	41.7665	51.5307		22.5	37.202	42.2738	44.8126	55.709	54.6324	51.3233	49.6387	31.378	41.9408	48.5864	44.8872	75.2376	63.2426	34.8612	27.7995	20.751	20.3468	29.232			22.5	37.5156	49.5383	31.0527	39.5519	34.0288	42.0918
23	53.8579	53.084	35.638	39.5423	43.5997	49.7395	37.6398	53.8492	41.2242	67.0371	49.7672	62.1682	40.0382	71.0542	33.7467	75.7484	64.3029	46.7693	38.8485	47.5261		23	41.3177	45.873	32.1402	47.8078	49.1087	44.7267	49.1517	35.6362	39.3817	51.6371	47.1967	49.2895	35.6294	36.3537	29.5565	24.7905	21.6381	35.6498			23	53.8579	53.084	35.638	39.5423	43.5997	49.7395
23.5	60.3408	51.3801	35.1581	44.1157	47.4768	29.9745	46.5013	58.2748	45.7824	60.8107	45.6421	60.6245	40.8284	68.0352	35.9082	73.3575	65.975	40.7023	41.481	47.4463		23.5	39.5839	37.0627	29.2943	63.7545	60.97	45.6475	44.7856	34.1407	38.2474	39.6125	46.1969	60.9583	68.6671	31.2807	26.6862	24.2244	19.8517	34.347			23.5	60.3408	51.3801	35.1581	44.1157	47.4768	29.9745
24	43.6352	56.5628	48.5967	40.4742	49.0648	54.1378	39.8374	52.4173	52.4366	51.3038	50.7475	60.6491	40.0587	65.3888	39.4424	75.2368	64.4636	48.0769	43.8588	45.5853		24	46.4604	34.9272	42.7602	46.2395	55.174	48.3158	71.8765	32.3361	42.4639	50.929	46.6303	51.9694	46.8	40.3714	29.7418	22.8539	21.1298	35.9726			24	43.6352	56.5628	48.5967	40.4742	49.0648	54.1378
24.5	53.1692	65.6778	46.3068	37.7178	50.3488	42.8404	42.9506	67.9803	47.9774	59.1678	50.2481	68.7641	39.4566	74.1486	35.1396	78.8711	71.5449	39.6113	39.615	49.3471		24.5	46.0137	55.0787	32.0431	56.0712	58.472	59.9834	44.8802	29.9796	40.9582	33.6524	43.8141	46.7157	45.7698	35.5117	33.7858	22.5836	21.7268	36.9372			24.5	53.1692	65.6778	46.3068	37.7178	50.3488	42.8404
25	57.1345	56.2375	41.8678	43.6331	46.9779	53.928	35.3832	59.0617	46.3814	61.4537	56.9871	58.5887	41.3982	67.4464	36.2737	82.591	76.3491	41.6027	40.9641	44.8719		25	37.4764	37.5609	31.382	62.783	51.9228	61.2598	54.9902	34.4547	43.9303	31.4045	44.9284	54.8137	58.4209	39.9221	35.0759	26.6419	21.3762	34.542			25	57.1345	56.2375	41.8678	43.6331	46.9779	53.928
25.5	42.7571	51.4789	44.1895	41.0043	45.5044	50.2716	55.6996	48.8223	53.9052	56.8065	50.6732	61.6183	40.6681	68.04	36.7405	85.7922	63.8613	43.2688	43.3875	43.8217		25.5	36.9368	44.8815	36.5747	42.8077	63.6302	42.7056	56.2035	35.9075	45.1231	38.9651	47.9008	66.4309	63.2876	32.834	27.1623	25.8676	21.1496	32.005			25.5	42.7571	51.4789	44.1895	41.0043	45.5044	50.2716
26	58.8333	53.0649	44.7235	45.2705	54.7643	38.6198	34.5147	73.292	56.3039	53.0369	49.2465	59.8962	45.0104	63.4919	34.6377	84.9091	69.8019	47.1414	39.2374	43.6411		26	43.1424	44.2652	33.5705	60.5342	49.2235	38.4077	67.8369	35.2815	39.3527	52.7634	46.8547	81.3466	33.5299	42.0897	32.6967	25.2037	23.1561	30.9206			26	58.8333	53.0649	44.7235	45.2705	54.7643	38.6198
26.5	51.7851	52.0752	39.4342	53.8856	48.5505	48.7246	50.1081	56.0564	49.5293	50.944	54.8198	61.3348	39.8081	67.1137	39.5689	79.5734	70.6619	45.1899	42.6041	46.7203		26.5	37.1005	47.4218	42.9907	63.3905	44.0009	59.8759	65.904	36.3903	47.2349	59.1346	46.3634	59.2226	40.2814	36.6718	37.6188	24.9412	23.8526	32.872			26.5	51.7851	52.0752	39.4342	53.8856	48.5505	48.7246
27	46.5964	56.2161	36.2642	40.5126	54.7161	40.9218	31.0277	67.5148	54.7267	56.4624	55.6402	62.7005	39.905	69.4273	38.0178	77.8938	69.0747	46.2011	34.4104	41.3398		27	44.2613	42.1747	38.1228	64.9599	55.5309	49.2242	50.8882	33.6751	45.2921	41.2293	42.7726	67.8802	53.496	37.0348	35.5534	23.3903	24.9571	34.6067			27	46.5964	56.2161	36.2642	40.5126	54.7161	40.9218
27.5	31.0601	55.6271	49.6311	47.0408	49.5508	46.0976	45.6123	63.3489	51.6173	54.3325	58.1221	64.5302	39.6694	74.033	38.5911	76.4291	66.8672	45.0364	35.7152	40.3373		27.5	41.9111	44.0101	35.4324	61.3588	56.281	49.2655	63.5636	32.0404	48.4341	51.8638	40.8424	54.6994	55.977	39.1198	31.0996	24.3159	23.2889	35.6886			27.5	31.0601	55.6271	49.6311	47.0408	49.5508	46.0976
28	41.383	53.9105	48.5718	45.3172	47.6229	33.3318	44.2103	75.0948	60.0413	55.5553	56.6167	59.9874	39.6559	74.4601	32.207	80.2706	74.1472	45.83	38.0323	44.1991		28	42.9182	35.799	31.3677	60.992	55.7554	49.2492	60.7144	38.2605	42.7019	51.9608	47.7893	60.6186	50.3338	37.0339	30.5278	24.8823	23.6224	37.8424			28	41.383	53.9105	48.5718	45.3172	47.6229	33.3318
28.5	40.6196	57.7635	51.7886	46.0101	42.3677	48.7998	51.4175	60.1298	56.7742	56.979	49.86	63.4928	43.6394	69.9295	42.4012	76.6979	70.9644	49.8735	34.0635	40.2687		28.5	43.7138	39.6881	33.1201	61.9158	61.052	58.4662	77.2728	26.5163	38.8212	46.812	45.1958	47.9085	50.1063	34.8319	34.8946	22.5989	22.7309	36.4383			28.5	40.6196	57.7635	51.7886	46.0101	42.3677	48.7998
29	64.2333	68.1104	43.9753	50.3334	49.0487	55.3702	40.1675	67.2437	54.5447	56.9555	55.8747	64.456	46.2427	77.9982	41.1244	81.2098	72.7766	45.9211	41.6531	53.2274		29	52.6593	39.4288	41.6009	54.9584	54.6957	46.7992	80.365	38.1554	47.835	50.8105	44.6691	49.7395	35.1534	36.248	37.0521	24.8507	23.5018	34.3001			29	64.2333	68.1104	43.9753	50.3334	49.0487	55.3702
29.5	53.73	60.6074	35.6143	47.2746	43.9614	49.7076	44.2609	88.1167	59.4054	58.1928	53.2861	64.4473	41.0456	68.7463	39.0141	75.9414	68.9792	44.4964	44.9555	39.2623		29.5	49.9427	35.7662	41.7578	64.3994	59.6172	66.5392	71.3356	37.8507	40.7177	60.2151	44.8191	60.1209	47.0696	38.7517	34.1626	24.6663	25.5079	35.4382			29.5	53.73	60.6074	35.6143	47.2746	43.9614	49.7076
30	56.6649	59.2489	38.3212	48.8716	41.8951	41.6066	37.6077	63.2848	55.6352	63.2356	55.8611	63.3955	40.4445	69.1957	39.0432	74.9766	73.1803	46.546	42.8166	44.4971		30	40.9573	46.3979	38.6843	53.8807	72.2631	59.3519	62.8501	31.0523	41.1823	50.6571	45.4869	49.6918	59.6467	37.7431	29.3397	24.6194	24.3091	35.3067			30	56.6649	59.2489	38.3212	48.8716	41.8951	41.6066
30.5	59.6404	64.8054	31.8064	44.6151	44.855	46.6213	40.6299	58.1993	52.5006	56.0053	58.342	62.2918	38.521	67.0256	41.4065	82.4934	74.4605	47.3714	39.5802	45.1244		30.5	44.0717	59.5342	44.0926	64.6856	72.7973	61.5002	58.626	37.465	53.4562	51.6635	48.1606	72.7875	66.3909	38.6302	33.7759	28.3094	22.8999	39.4304			30.5	59.6404	64.8054	31.8064	44.6151	44.855	46.6213
31	81.9556	64.0996	46.5937	47.8803	38.9128	43.1642	41.2381	75.0748	62.4044	55.2344	59.6522	69.4186	44.2287	64.8521	41.0601	78.0077	71.974	48.5414	36.2392	43.8757		31	53.4283	43.4902	42.732	65.1952	66.4513	57.8633	70.3987	30.6942	48.595	38.8741	46.4384	70.7127	67.0912	37.1739	32.6421	23.8024	23.4515	38.8728			31	81.9556	64.0996	46.5937	47.8803	38.9128	43.1642
31.5	62.3997	67.2211	40.0939	37.2166	48.6437	53.7707	58.7303	50.3638	58.4393	65.7572	56.3107	59.8053	45.5011	71.6704	40.3928	81.3982	69.6774	44.4878	37.114	46.0125		31.5	50.1044	44.0505	45.6732	62.1905	57.0457	64.5397	76.3947	34.3633	48.0546	45.056	44.3519	73.384	62.7582	34.8383	32.6923	24.1193	22.2906	36.57			31.5	62.3997	67.2211	40.0939	37.2166	48.6437	53.7707
32	53.502	74.0493	46.3813	45.3203	56.3551	50.9076	46.638	65.8567	61.9397	61.7008	54.244	63.8451	47.3447	67.6154	40.7165	82.0716	69.1508	48.2452	43.2145	40.4479		32	44.3145	46.5677	38.1344	61.4712	64.3124	68.6112	50.9103	25.737	47.3342	49.1629	47.5945	54.2219	54.7943	35.538	35.9967	22.9987	24.259	35.0758			32	53.502	74.0493	46.3813	45.3203	56.3551	50.9076
32.5	70.6212	56.9493	39.0691	49.423	34.3031	62.4619	46.8847	49.5258	59.4846	56.815	58.8292	65.0807	43.7507	74.1126	42.9405	84.2162	62.6577	45.0762	46.5174	43.1907		32.5	46.2016	56.3446	45.5039	60.9506	63.9717	67.9249	76.2169	26.5273	44.274	36.2036	47.035	66.4774	74.1983	38.8555	36.7074	23.2679	24.0465	31.3508			32.5	70.6212	56.9493	39.0691	49.423	34.3031	62.4619
33	66.8394	63.1521	48.9362	51.5522	47.5	44.9373	46.3925	73.8493	56.2378	64.1461	55.2529	70.5171	44.0718	68.7962	37.6108	75.8822	68.0519	47.6186	37.511	56.8879		33	44.0946	46.3211	42.9059	53.2693	60.0651	64.2078	66.4484	35.3659	42.9341	50.064	49.3609	68.2973	35.2379	35.5329	33.1255	21.8541	23.305	41.7899			33	66.8394	63.1521	48.9362	51.5522	47.5	44.9373
33.5	72.4204	67.2784	39.2922	44.9456	35.629	45.9012	41.9079	61.2374	58.8547	52.7996	56.8194	60.7161	49.3456	63.9841	41.39	84.1162	68.9454	47.6142	40.8944	48.4012		33.5	43.051	40.7927	36.3871	61.0727	65.4865	52.754	67.5924	34.3314	50.8361	52.0388	49.4603	68.2282	51.3672	37.5063	32.5271	25.431	26.0637	34.241			33.5	72.4204	67.2784	39.2922	44.9456	35.629	45.9012
34	63.1675	61.9815	25.8416	48.9072	53.3297	44.1276	38.3167	64.1779	62.0145	60.3224	55.3482	64.242	43.2606	66.5263	39.1769	77.1476	71.4992	45.0964	43.1554	45.5835		34	42.1413	54.8411	37.56	75.2178	58.9354	70.3532	57.9382	36.9002	54.9024	66.6018	50.3928	53.6097	51.2923	37.2705	36.4751	27.9588	23.2294	37.9733			34	63.1675	61.9815	25.8416	48.9072	53.3297	44.1276
34.5	69.1542	72.866	34.0693	48.3937	56.46	38.929	40.023	58.996	59.7119	58.9658	59.3199	66.6266	44.827	76.4856	46.5104	86.3431	66.7821	51.1406	45.3354	48.5107		34.5	45.7141	54.2497	29.0953	68.1	57.4166	51.5702	58.4421	40.2022	53.4143	55.8947	45.6643	66.7139	60.4158	43.2087	30.6466	24.3411	25.3375	41.7076			34.5	69.1542	72.866	34.0693	48.3937	56.46	38.929
35	69.1065	78.6451	37.1664	50.7098	59.4229	54.4171	33.7525	81.0848	61.4266	53.6658	57.3227	70.6058	45.7386	74.1366	42.3811	78.9495	78.9043	50.6029	47.3189	43.6936		35	49.3558	40.8537	41.7144	62.4019	54.9254	53.4135	77.1589	34.4389	47.9533	44.2506	50.7157	89.5005	60.4856	41.3751	32.9558	28.337	27.2535	44.1934			35	69.1065	78.6451	37.1664	50.7098	59.4229	54.4171
35.5	69.1425	61.3135	44.3708	35.4178	50.8552	56.7423	45.9639	67.1494	67.6453	61.6431	57.6111	72.4615	46.6729	69.2849	44.3959	73.6857	80.4539	47.4677	42.4998	54.0803		35.5	47.4819	57.1341	44.7876	58.9519	60.0928	48.3929	72.7421	31.9796	52.6447	45.3437	43.4574	50.022	56.9117	39.4668	33.5992	26.1208	25.6414	31.5426			35.5	69.1425	61.3135	44.3708	35.4178	50.8552	56.7423
36	65.8639	79.3717	52.4922	45.9211	48.2192	42.8461	42.2888	79.3745	57.1749	52.7667	58.3378	69.2225	44.4292	77.2811	41.1642	77.1225	73.6614	52.473	42.2638	51.1782		36	57.6506	45.9788	45.0401	52.4321	70.515	62.0635	85.8289	37.1791	52.8779	44.698	49.5111	67.7195	63.5596	41.2196	37.0673	28.1548	26.4699	40.2703			36	65.8639	79.3717	52.4922	45.9211	48.2192	42.8461
36.5	49.1974	56.1732	46.439	43.1738	52.6632	39.4162	57.1997	68.0469	58.7942	54.8608	56.5065	68.2649	44.106	71.6298	43.7836	73.4232	73.2492	51.8063	39.8392	50.1552		36.5	44.9962	57.7228	37.0559	53.2187	76.2798	64.1473	71.6367	41.7515	58.0643	42.9044	49.2309	58.4591	64.1258	42.8697	37.8093	29.6327	25.6789	43.7724			36.5	49.1974	56.1732	46.439	43.1738	52.6632	39.4162
37	57.1073	61.2275	42.7876	52.8913	45.5018	57.1403	57.8532	63.3036	72.0007	59.3731	55.8294	67.5864	48.2318	74.2808	43.8168	79.7193	78.0524	52.6304	48.343	52.0934		37	53.0759	59.0419	32.476	63.3971	57.6357	48.8275	72.0782	30.5354	55.4984	55.202	46.6221	68.3336	46.7428	45.3433	37.4836	30.4237	25.7308	44.292			37	57.1073	61.2275	42.7876	52.8913	45.5018	57.1403
37.5	65.9547	61.605	41.3193	59.0161	50.779	50.8181	53.4106	62.196	64.2768	62.2149	56.2983	69.2195	48.4008	80.5157	44.8416	80.2033	74.9365	48.5741	40.9441	44.7869		37.5	45.6052	41.6212	35.8565	71.3076	67.4256	70.2235	70.9822	44.456	53.6955	73.0862	43.7837	50.0803	59.2296	36.6583	37.7265	28.3091	28.5459	36.3502			37.5	65.9547	61.605	41.3193	59.0161	50.779	50.8181
38	46.3981	59.6169	33.0724	40.2691	49.7872	55.5728	46.0373	59.0922	68.2809	66.3966	57.7522	67.0329	48.9661	73.3058	45.4255	79.739	78.4683	50.9161	44.3362	42.2274		38	46.0141	46.8153	48.188	55.8696	56.4593	75.4507	69.2461	41.1875	53.5957	48.5924	48.6411	72.5592	55.1204	36.3342	36.7571	27.4504	26.5649	45.1345			38	46.3981	59.6169	33.0724	40.2691	49.7872	55.5728
38.5	49.9558	51.7576	46.3118	44.358	63.0065	55.6937	47.8433	76.7784	64.7577	62.5638	51.8129	70.5076	45.5782	79.1906	42.2819	83.7617	90.6096	49.6455	47.6718	51.7612		38.5	46.5251	46.2949	39.7462	59.3814	56.1898	65.4732	69.7141	37.7294	53.1911	54.9827	51.4662	71.1622	62.6826	41.4921	38.723	27.2786	27.0344	36.9532			38.5	49.9558	51.7576	46.3118	44.358	63.0065	55.6937
39	71.8752	61.4941	44.6942	51.336	51.5244	48.6314	48.1438	80.4501	66.7865	62.1164	55.7886	70.4607	48.8931	79.6726	45.6308	83.5789	85.0101	51.4743	47.017	53.8339		39	51.2843	56.1068	36.6656	57.1379	73.8057	65.3126	65.6719	31.4444	52.547	54.4705	47.96	73.4247	58.0603	44.4761	32.8554	33.0556	27.7903	40.2953			39	71.8752	61.4941	44.6942	51.336	51.5244	48.6314
39.5	74.784	66.6697	41.6263	47.611	50.1353	49.838	49.7759	69.9666	70.2585	68.6642	52.6319	74.8925	47.4148	72.5295	44.5013	82.3224	86.1123	51.9232	48.7619	53.8751		39.5	51.1447	52.3935	26.0394	67.162	66.4286	72.3597	72.8685	44.9153	46.3273	64.6268	47.3734	54.428	82.2495	40.599	34.7242	27.7921	27.6775	43.6403			39.5	74.784	66.6697	41.6263	47.611	50.1353	49.838
40	65.1694	54.1027	49.9281	37.3255	64.8368	54.6049	37.0403	59.6006	67.8166	64.3811	53.8356	68.857	47.5229	72.9473	41.0886	79.9859	93.8165	50.9122	41.6541	55.9224		40	62.7659	48.5546	37.6005	63.4597	62.2077	70.0038	60.2601	31.568	49.3738	58.1803	43.8271	57.2893	45.0045	38.6969	39.9446	27.7032	24.8772	44.8513			40	65.1694	54.1027	49.9281	37.3255	64.8368	54.6049
40.5	45.9739	68.712	44.9027	47.1799	64.9136	52.3253	47.5924	82.9895	70.5448	63.5348	58.9979	68.1504	51.2075	83.7452	43.9118	82.8794	89.4714	51.1318	48.6982	51.8271		40.5	45.9527	59.05	34.9616	72.1234	67.0909	66.9162	54.1651	32.9908	57.31	63.8788	44.1728	50.4488	43.2347	50.5068	36.9882	24.3917	27.868	47.3754			40.5	45.9739	68.712	44.9027	47.1799	64.9136	52.3253
41	49.8685	61.622	34.2372	58.012	57.1639	53.972	60.8207	71.8521	67.6205	67.4798	55.3102	65.7779	44.8098	74.8564	42.8323	87.1769	90.9079	52.1521	46.3592	52.1231		41	47.8414	59.4994	39.7716	66.9929	75.9263	63.055	79.3394	37.0502	44.5685	57.8744	42.8472	75.6873	62.3681	48.8747	37.9885	27.223	28.4519	32.9889			41	49.8685	61.622	34.2372	58.012	57.1639	53.972
41.5	61.6444	75.7439	49.3122	40.6906	56.9935	54.276	42.6095	83.5668	67.4572	68.2038	54.0003	71.6176	49.1623	67.4395	45.0813	80.8373	83.3342	55.2736	55.3165	50.4282		41.5	47.6693	52.5161	34.0233	69.8711	75.2034	61.4355	72.8136	48.0165	42.0437	55.1016	40.4258	59.5772	61.1621	47.964	35.5069	25.6423	26.6251	40.726			41.5	61.6444	75.7439	49.3122	40.6906	56.9935	54.276
42	63.2233	56.247	38.8137	52.6834	53.9478	63.963	50.1865	77.6611	62.1938	62.7686	55.8014	68.4053	48.7832	75.5216	51.2412	83.463	91.3398	53.6257	57.6815	48.0573		42	51.9031	53.3775	44.9237	65.0263	68.766	70.8531	91.0542	38.7429	66.2476	49.2112	49.8141	59.5956	54.1783	45.7959	35.4187	26.7303	26.808	39.9303			42	63.2233	56.247	38.8137	52.6834	53.9478	63.963
42.5	44.5346	59.7229	41.6438	46.2426	62.812	64.3772	53.887	63.0385	67.3445	61.9254	57.765	69.8127	46.7198	65.6116	50.3583	81.8348	88.9276	54.8708	47.2021	46.7057		42.5	54.4224	51.3293	46.0147	75.8104	58.625	67.8717	64.1335	36.9185	53.4164	53.1479	48.7676	79.1665	65.5354	45.9202	36.7878	24.5245	27.2568	39.43			42.5	44.5346	59.7229	41.6438	46.2426	62.812	64.3772
43	54.2697	71.2035	47.5504	53.0753	57.3492	53.4966	46.5295	56.137	67.9348	64.6039	58.8739	68.9195	48.9747	65.674	46.5158	74.5457	83.0402	54.5093	39.9868	57.5898		43	46.9964	54.5423	25.4695	77.1728	63.6417	70.1665	81.3183	28.5693	49.2303	71.0209	42.9157	64.0973	52.5785	51.1517	35.7925	22.6393	27.4301	44.8831			43	54.2697	71.2035	47.5504	53.0753	57.3492	53.4966
43.5	68.8826	80.3203	43.0597	43.9823	62.0404	52.2204	47.0626	74.6213	72.2803	68.8765	55.673	72.8885	49.5534	66.2799	50.5247	78.898	91.1035	59.5998	45.9206	61.428		43.5	43.3096	49.8144	38.2717	60.5713	70.2928	60.2411	66.0901	46.5944	51.8632	68.0678	44.634	51.3332	57.3161	44.8259	38.854	23.4377	29.251	41.9857			43.5	68.8826	80.3203	43.0597	43.9823	62.0404	52.2204
44	65.4745	64.7508	49.9994	60.7149	55.1292	54.99	49.0643	66.117	67.2961	68.4126	59.3515	71.7017	51.7084	71.3256	45.5764	77.13	92.8906	59.0329	51.924	55.2454		44	50.3116	41.399	51.299	60.9172	64.825	65.1245	72.7861	37.8592	65.9042	52.5423	38.3512	61.2692	60.6676	43.1115	39.892	25.2005	27.6789	45.0698			44	65.4745	64.7508	49.9994	60.7149	55.1292	54.99
44.5	52.7248	73.0089	50.8806	42.7922	59.0335	49.7339	49.731	66.0971	71.9052	67.9017	50.9311	73.1075	50.8584	73.276	46.02	85.0276	95.698	52.9051	46.3612	51.8308		44.5	49.8141	51.9253	47.725	61.0453	64.2524	73.8575	93.2917	37.8131	54.2286	61.464	51.364	49.4093	65.7827	49.3234	38.5058	25.1281	30.6697	48.1779			44.5	52.7248	73.0089	50.8806	42.7922	59.0335	49.7339
45	62.7226	61.4098	55.6979	46.9619	67.4434	57.2424	56.9437	84.691	69.778	63.8127	59.8537	72.7124	47.3445	70.1967	43.0709	84.589	87.0718	57.1769	48.8575	45.0592		45	54.9449	52.7963	48.1711	61.3217	65.9909	71.5499	85.7608	34.2909	57.9283	64.4604	44.3537	63.8834	60.6073	44.12	40.4307	26.7521	27.0911	45.6924			45	62.7226	61.4098	55.6979	46.9619	67.4434	57.2424
45.5	65.0451	62.0643	49.511	46.4905	53.5893	47.3237	57.1024	73.8837	69.1909	71.3582	57.9695	71.7606	47.4763	63.3944	38.688	82.0188	85.7239	58.2009	51.0559	46.5673		45.5	50.0656	48.8288	39.8747	68.4343	69.6192	76.6678	68.5964	39.5615	59.8784	60.7598	43.7781	63.6467	57.8682	45.6358	43.9467	31.5911	26.9759	42.0994			45.5	65.0451	62.0643	49.511	46.4905	53.5893	47.3237
46	70.555	55.766	47.6666	61.0813	54.6215	60.0934	57.9814	72.3453	71.2044	72.7467	54.4218	66.709	49.1985	70.0072	46.1279	73.4202	85.8681	61.2664	48.9872	47.0531		46	47.123	59.6429	43.1725	57.0548	64.6565	69.9057	76.5748	33.6983	61.006	57.6601	45.5566	43.4494	54.6816	46.2451	38.8653	23.267	27.3265	43.9895			46	70.555	55.766	47.6666	61.0813	54.6215	60.0934
46.5	69.3144	89.0057	49.0979	44.9178	53.3898	47.825	39.0923	68.3405	63.2214	62.5839	60.8111	76.9306	50.8784	69.5063	42.0733	83.5536	84.9033	57.8384	44.8917	48.5183		46.5	43.5237	44.6429	38.3958	73.5567	73.6875	56.2627	91.031	43.0383	62.7596	49.5012	48.6391	67.4704	36.1607	48.6061	40.1092	27.9135	30.1698	44.1602			46.5	69.3144	89.0057	49.0979	44.9178	53.3898	47.825
47	67.7539	60.9617	53.3507	64.4572	63.5033	41.9577	56.7794	74.8601	73.1159	63.197	60.2865	71.032	49.856	60.2418	46.7666	80.9295	82.4158	60.5722	48.5674	45.4964		47	52.9288	54.9871	46.4004	63.0783	63.7768	79.6347	78.1311	42.0765	57.6089	66.5117	49.8905	51.3667	48.1596	42.0321	35.6649	25.9413	27.7462	46.7245			47	67.7539	60.9617	53.3507	64.4572	63.5033	41.9577
47.5	61.8402	75.216	49.4447	60.0138	47.4947	59.1345	44.2042	57.8114	62.454	75.1349	58.9694	67.0344	53.3858	64.023	48.1554	76.1145	94.093	61.5587	49.6398	50.5076		47.5	49.9474	64.2004	53.2683	77.9753	66.9628	65.5447	91.3781	38.6302	52.4804	59.1733	46.7761	55.5186	43.6285	49.4813	44.4046	26.3158	28.054	52.4011			47.5	61.8402	75.216	49.4447	60.0138	47.4947	59.1345
48	57.5454	66.4306	56.6073	50.8261	57.7061	55.6816	51.8955	80.4838	65.3863	71.8492	58.6563	69.6986	52.0606	65.6447	40.6528	76.1576	89.6174	62.5009	52.8218	41.7136		48	49.9486	50.2908	38.0125	70.7983	76.8737	72.0765	78.3899	42.679	57.2546	47.7751	47.9521	67.3144	52.119	47.9459	43.3017	27.6309	27.382	44.3518			48	57.5454	66.4306	56.6073	50.8261	57.7061	55.6816
48.5	70.4265	90.9428	50.5605	48.7816	45.5422	63.3397	51.0037	65.0811	76.3278	68.0957	55.0238	71.155	51.2501	68.0898	48.446	78.0871	92.8685	57.4247	46.0311	47.7912		48.5	42.8929	61.7397	33.6474	59.6009	62.335	61.0866	74.7445	40.5365	57.6542	74.634	47.2969	64.0117	35.558	52.9705	35.6879	25.9767	27.2933	49.1337			48.5	70.4265	90.9428	50.5605	48.7816	45.5422	63.3397
49	67.3353	65.0661	46.4451	54.9044	59.5183	72.5655	50.0181	73.1977	68.5685	63.967	61.6267	72.4852	51.6916	67.8683	43.0866	80.2831	90.4563	61.4987	45.0913	52.4937		49	42.8237	61.0839	44.2385	60.2298	67.2626	83.0884	88.4829	35.3194	51.7512	65.7263	45.0327	52.7843	62.0154	51.8226	38.9652	31.5581	29.8374	52.2318			49	67.3353	65.0661	46.4451	54.9044	59.5183	72.5655
49.5	50.8136	69.0295	54.5281	49.763	52.5565	53.975	49.9158	67.2932	73.6903	66.0763	62.8415	73.3004	52.7497	73.1063	51.6971	79.6189	89.6139	58.012	46.3968	45.4675		49.5	45.7019	54.4565	41.0945	81.069	77.0882	65.3652	79.6616	33.0428	56.6532	76.7529	48.5316	75.469	46.9352	48.1763	45.8663	27.2464	24.8992	45.207			49.5	50.8136	69.0295	54.5281	49.763	52.5565	53.975
50	78.2454	64.2778	37.2222	67.2932	47.5538	62.358	43.1912	70.6682	69.0118	74.2683	60.9012	68.1093	49.9768	68.8305	43.4612	81.0671	84.7476	56.7926	44.606	52.2201		50	38.1902	60.7889	34.2612	69.9718	72.6579	57.304	69.338	36.0085	51.0393	59.2811	48.9041	45.4461	44.5991	49.4704	43.9	30.4264	29.0192	43.0708			50	78.2454	64.2778	37.2222	67.2932	47.5538	62.358
50.5	82.0581	68.9676	57.1759	49.2197	47.803	56.4327	56.3599	70.841	65.2969	66.8238	62.7048	74.9068	51.1081	70.9938	48.7534	93.3043	87.1419	65.1872	44.1855	52.7029		50.5	40.9573	47.2005	39.7652	65.38	72.2648	76.2363	77.2677	27.8609	57.8702	52.3537	46.745	75.3304	48.7	49.5169	41.283	29.7501	29.9487	54.8373			50.5	82.0581	68.9676	57.1759	49.2197	47.803	56.4327
51	61.9162	69.6558	53.393	52.2978	55.4071	70.35	59.193	74.2856	73.8633	72.4939	59.5398	77.8957	51.1125	76.7633	46.6598	82.869	85.5865	64.8068	40.5828	53.2034		51	49.4402	56.2082	33.1907	65.9739	83.5142	61.5676	59.8195	40.4018	61.0658	61.2944	53.2052	56.7618	58.3494	49.4055	39.5095	31.7127	27.8542	48.4252			51	61.9162	69.6558	53.393	52.2978	55.4071	70.35
51.5	49.3974	67.0814	53.1889	49.416	57.1965	66.376	39.0391	64.5662	68.6973	68.0455	57.7177	72.488	53.2073	72.7043	45.1029	76.7895	86.3315	59.3252	45.7208	50.8404		51.5	38.2652	62.5402	35.0426	77.5411	74.7	77.4212	99.8879	40.2211	56.6537	63.0958	40.7935	58.8098	57.6795	53.9748	36.8252	31.0721	32.1263	51.3439			51.5	49.3974	67.0814	53.1889	49.416	57.1965	66.376
52	80.6437	75.0396	42.6635	51.7816	57.3644	54.2586	48.8136	74.5207	71.6931	67.5275	53.7208	71.9682	49.0985	74.0918	44.7222	78.8732	88.4847	64.3061	51.4766	49.1416		52	49.0041	55.6671	53.6623	67.5962	79.4609	68.2474	84.8731	45.6768	56.2499	58.8614	44.4693	69.3266	46.2865	48.1264	42.2639	32.3099	28.903	52.4435			52	80.6437	75.0396	42.6635	51.7816	57.3644	54.2586
52.5	79.1989	81.3035	48.5012	51.11	52.2707	56.0024	42.4792	65.5711	74.09	78.2085	61.6441	71.5173	57.935	79.054	45.6067	93.4596	94.9899	66.1537	52.0566	59.3192		52.5	41.2909	49.6994	41.8456	60.5834	77.2556	74.6539	94.1204	52.3755	55.5691	59.3288	45.5594	50.5522	51.6468	47.3535	41.7222	30.3554	29.4828	52.51			52.5	79.1989	81.3035	48.5012	51.11	52.2707	56.0024
53	81.7067	68.0774	58.4984	61.4679	57.7382	63.3932	55.7967	63.182	71.7364	70.737	63.7749	79.693	54.2163	69.9279	47.2599	84.3865	92.4566	64.0645	52.209	53.2582		53	35.5162	58.9673	33.0754	74.2358	94.1012	70.4308	58.3427	43.6684	67.64	54.7362	47.7852	44.1247	62.9749	53.5924	44.9907	31.2004	30.3233	43.79			53	81.7067	68.0774	58.4984	61.4679	57.7382	63.3932
53.5	77.522	80.3285	41.4917	48.2295	54.0862	64.3454	45.6982	62.748	71.556	68.5798	62.487	66.3038	54.4827	77.2203	44.2779	80.1415	80.4454	66.3198	44.0807	48.7728		53.5	44.6726	55.3052	44.8445	80.0624	92.1777	72.0846	49.7658	35.6889	60.6699	64.4135	41.9765	69.9136	35.3719	51.9894	42.0416	30.0103	29.3234	46.9222			53.5	77.522	80.3285	41.4917	48.2295	54.0862	64.3454
54	41.4466	76.9732	72.7948	60.6606	51.7666	55.1047	57.222	60.0106	68.5869	71.0233	63.4862	72.9082	52.3582	75.4735	50.9422	81.118	77.5387	63.7536	38.7039	49.5688		54	40.4584	58.7172	42.8964	76.5658	89.2945	79.3374	64.7257	47.0027	57.6883	60.8847	47.7147	48.3386	56.8023	47.3135	42.1943	33.1568	31.3353	51.9646			54	41.4466	76.9732	72.7948	60.6606	51.7666	55.1047
54.5	72.3824	71.9421	59.9595	50.9575	46.1422	59.9546	44.6674	86.3357	78.0006	72.9575	58.5689	73.2131	49.8036	77.1902	53.5067	78.3831	87.7793	65.3213	49.4885	53.4578		54.5	40.6372	48.0177	50.173	66.3456	65.976	77.6835	75.1654	53.2508	53.036	74.2951	50.0086	58.1966	61.0648	46.0723	39.3725	32.6896	30.5731	48.099			54.5	72.3824	71.9421	59.9595	50.9575	46.1422	59.9546
55	75.9847	71.4962	35.8583	49.2375	47.1416	66.2034	57.5633	79.1489	69.7224	69.0061	61.5014	69.035	50.8304	82.3367	49.5374	82.3236	95.137	61.4096	50.8845	48.5626		55	40.8957	62.7801	49.255	66.3316	76.0699	92.468	86.6897	37.1574	64.4042	59.4234	46.119	62.7678	64.8532	46.9932	45.5811	28.5712	27.9351	54.4487			55	75.9847	71.4962	35.8583	49.2375	47.1416	66.2034
55.5	82.6805	73.7236	58.007	43.1904	47.2796	49.429	50.9586	72.741	65.7596	69.3251	54.2814	67.6191	52.3311	71.9859	50.8789	86.1813	91.5171	68.2279	46.5996	51.7786		55.5	47.5492	48.9603	38.437	75.9742	78.0423	95.3112	71.4802	34.5155	59.6175	63.1433	50.8761	54.1733	56.9801	48.02	41.234	27.0352	31.9504	47.4795			55.5	82.6805	73.7236	58.007	43.1904	47.2796	49.429
56	50.4174	64.4814	54.1788	51.9618	44.3219	68.632	60.0063	69.5965	77.8654	72.1108	57.8035	74.2403	53.1082	70.3734	51.6405	78.2765	96.455	63.1517	50.2028	44.9276		56	43.9132	61.4273	35.1963	74.1082	73.6849	86.0909	56.7755	46.6163	67.4342	77.5059	47.1456	47.2741	46.6283	51.1276	44.7316	29.7013	30.3533	55.5127			56	50.4174	64.4814	54.1788	51.9618	44.3219	68.632
56.5	55.3696	53.4656	56.2171	53.6406	60.7573	61.7371	49.2442	72.9485	77.1035	69.8437	60.0293	67.4389	54.5367	75.8065	52.572	84.2513	102.986	64.5061	44.1763	51.1181		56.5	58.073	64.3829	38.063	72.2768	74.354	72.5134	70.7768	40.545	50.8221	53.1893	46.052	62.8854	56.577	48.5239	46.5415	29.7837	32.0311	44.434			56.5	55.3696	53.4656	56.2171	53.6406	60.7573	61.7371
57	57.0314	77.9729	54.6964	51.8229	58.3874	54.3782	56.7665	63.0106	71.649	75.0428	56.84	71.989	50.4537	74.5505	50.6381	92.2851	98.6294	64.213	55.952	42.3043		57	46.8519	58.0254	37.0168	73.3	75.9493	76.6326	100.532	42.06	57.7626	61.2809	48.0265	57.5967	49.4103	45.356	45.8014	31.7315	30.552	40.9496			57	57.0314	77.9729	54.6964	51.8229	58.3874	54.3782
57.5	64.1298	66.1982	43.0928	50.4077	68.7538	55.2673	48.2268	66.0522	69.7403	69.0218	61.3427	69.944	49.786	84.4608	54.0894	92.9888	113.061	63.8724	46.6367	56.4599		57.5	42.8982	59.7663	37.0795	72.7542	83.9286	79.2455	105.769	38.3587	60.6545	71.1239	46.7602	44.7056	61.2124	46.6685	41.2032	34.3883	29.6868	48.4697			57.5	64.1298	66.1982	43.0928	50.4077	68.7538	55.2673
58	79.8333	79.6586	53.1941	59.9493	56.8167	71.7252	45.8638	68.9099	72.3923	69.8451	66.4771	69.0558	54.5634	81.8328	49.7532	83.6768	113.172	72.275	53.158	56.0153		58	45.1352	51.4555	36.6008	73.8593	83.9851	74.3708	68.9291	44.7449	61.9965	87.4189	50.6472	62.7292	60.7602	45.2435	41.5835	33.3966	33.1617	53.936			58	79.8333	79.6586	53.1941	59.9493	56.8167	71.7252
58.5	71.1636	86.1234	57.1303	61.1046	52.9285	68.3702	51.4384	56.7028	70.7683	70.2577	63.1134	73.6747	49.0229	82.8088	48.9742	80.3238	89.4908	64.4779	43.5128	51.4931		58.5	54.8866	54.152	35.5044	67.7182	78.5819	92.532	83.302	49.4819	56.1078	63.0651	45.5808	45.9248	47.91	44.5337	46.5392	29.19	30.3799	55.6773			58.5	71.1636	86.1234	57.1303	61.1046	52.9285	68.3702
59	64.1829	63.5352	54.2552	57.9013	56.9433	66.6322	50.3046	52.1783	73.3675	72.2796	62.1042	70.6886	51.4435	84.3439	52.0492	82.5065	90.9009	64.4569	38.7207	43.1414		59	53.2104	57.6255	51.5675	77.2686	87.7118	69.6334	69.7052	41.0618	55.2227	63.63	46.2035	48.614	56.4447	48.9445	40.3402	28.9403	29.3424	47.1314			59	64.1829	63.5352	54.2552	57.9013	56.9433	66.6322
59.5	70.567	63.6582	49.9141	43.876	64.1796	56.5801	51.6478	71.3553	72.0221	78.5675	63.8877	75.4763	52.0362	78.2881	48.6834	84.671	86.067	60.4075	42.6015	49.935		59.5	60.4921	51.3402	53.3571	67.1248	89.4766	62.5764	82.5283	44.7593	59.4224	59.1211	46.265	77.7946	36.961	48.8675	45.5753	33.5848	28.6393	39.4068			59.5	70.567	63.6582	49.9141	43.876	64.1796	56.5801
																						60	50.6827	55.0528	39.1959	74.8402	93.2253	60.7537	66.2967	40.5187	62.2599	62.6508	47.8029	59.6951	58.0061	51.2698	45.0091	27.8917	31.5536	47.3568
																						60.5	52.0356	59.0992	38.0819	68.8805	92.1404	58.3833	69.1751	38.7295	56.7209	66.3744	43.9992	56.6148	53.3767	51.6815	40.0878	29.325	32.6513	44.7692
																						61	54.0365	51.6261	34.3888	67.9799	86.2131	63.7109	58.4676	36.9156	61.5887	79.2021	51.4593	64.2855	66.2576	50.7894	40.2726	25.743	32.5137	49.8888
																						61.5	48.9823	61.6132	44.5998	76.3114	83.6688	98.3629	70.0025	38.0738	63.6766	46.0938	45.113	50.7828	56.9075	52.6556	48.5481	30.4437	32.2633	46.025
																						62	51.3426	52.0869	39.5735	72.4698	94.9136	73.1455	72.3122	41.7171	58.4676	64.3144	52.4079	46.2805	41.1669	48.041	39.9144	31.6736	33.7297	48.845
																						62.5	43.3752	50.5065	40.7145	69.3468	68.9828	57.2562	82.9074	35.2691	54.4062	55.2233	49.1179	58.7698	48.1613	52.0723	44.5207	30.0725	30.1408	47.1845
																						63	51.1833	48.8895	42.742	77.7802	72.1291	76.1172	76.2698	48.219	61.2561	52.7376	46.9269	54.2111	72.9688	56.2235	42.0566	31.7135	32.5891	57.226
																						63.5	44.0729	53.4569	49.1778	78.9302	90.8185	83.6157	81.6729	38.5876	66.2549	50.7005	48.9765	52.3216	64.0489	47.4234	38.2739	32.2728	32.295	51.9318
																						64	53.0821	61.3041	47.5097	81.7547	69.4611	69.8961	71.3124	43.6159	57.4645	62.176	46.5402	46.9226	36.144	54.0929	43.8109	34.648	33.9369	49.5234
																						64.5	52.9514	57.0262	42.7182	68.5465	83.0981	75.9835	51.0535	43.9618	62.9249	61.7895	50.2669	54.3535	68.9577	54.0037	41.8844	34.2902	30.6734	49.3713
																						65	59.506	62.4288	43.0287	84.1333	84.0659	78.592	92.9855	39.7154	60.169	53.1962	50.5035	79.1116	67.3186	49.2889	45.3003	35.764	33.5873	43.3912
																						65.5	53.8906	68.1088	47.5417	74.8731	82.2078	78.7103	98.0208	36.6421	64.4859	69.6832	49.5207	55.5262	60.3079	52.8504	46.2163	35.8401	34.6343	53.8424
																						66	53.9914	58.3336	35.6071	73.2031	86.1881	52.0178	67.8871	31.8664	66.6173	71.172	45.8458	67.0885	41.7843	51.6719	47.4692	34.6228	32.2874	50.9534
																						66.5	40.421	53.9595	42.7897	67.8093	88.3993	59.9447	83.1082	45.0224	61.7884	69.9249	52.8378	62.2807	65.4354	51.6494	43.9248	34.7547	30.6116	47.9388
																						67	55.8631	54.9041	42.6499	82.3874	83.2963	70.4044	77.4653	42.2404	56.6272	66.7128	45.1116	42.1357	51.3057	46.455	49.4936	36.2449	32.6723	44.812
																						67.5	49.2426	57.0671	45.9043	86.0681	95.8226	73.954	84.4984	42.8422	66.2656	69.3871	52.6983	69.8487	66.7175	51.8322	53.3394	37.651	32.7528	60.3704
																						68	58.0242	64.4705	37.0379	69.0622	74.9962	70.4485	70.5651	44.413	65.0838	71.8706	48.0115	66.2296	46.373	54.0256	42.8276	32.5128	35.4688	44.9948
																						68.5	54.3416	52.2831	37.0906	70.5222	99.7517	56.4949	65.2671	38.384	59.6307	65.6654	49.9775	58.8589	68.0508	49.8914	44.6649	39.027	31.7349	44.7907
																						69	55.5986	60.9229	49.5116	77.9176	92.6498	71.5096	74.707	31.664	66.1324	72.7695	46.9494	65.6624	57.8411	50.9339	52.2011	38.2105	31.2095	43.9019
																						69.5	55.0473	62.7434	38.1005	74.5201	73.0147	66.0083	65.4881	38.6688	72.2691	74.6491	50.8018	51.0161	77.7418	48.0768	49.2491	40.0781	32.8886	46.4246
																						70	58.5365	58.5358	43.8924	76.6424	83.1999	62.0917	85.0489	37.7694	60.493	72.2753	44.6267	39.8013	72.9434	50.4583	43.2004	37.7199	33.6057	53.7119
																						70.5	48.6258	63.7024	52.7941	79.0817	89.5773	73.7241	95.5751	45.7993	61.8048	74.4125	47.8834	56.1369	72.3483	50.8599	46.5175	36.3136	32.1878	57.7548
																						71	60.5303	59.6186	42.8181	77.8098	76.4963	70.0415	71.2543	45.9704	69.0591	68.4287	55.9476	68.7704	67.2387	50.4461	49.0706	37.9524	31.521	58.2194
																						71.5	59.7758	62.2656	41.9737	77.3233	91.9027	77.6056	70.5234	37.2522	67.6945	70.9306	49.8577	52.5152	79.6343	49.3108	44.5724	39.2093	33.5171	55.0867
																						72	55.7102	53.3651	42.0431	76.1992	94.067	69.2332	60.0976	38.9449	67.6609	76.8779	47.7371	53.1422	72.2256	49.0748	41.6178	37.6819	33.1839	52.3802
																						72.5	50.0183	64.3196	45.2773	75.1904	65.4551	67.3399	76.3674	39.7904	53.6988	66.9671	42.0565	66.1838	69.0796	55.2754	42.6324	38.9569	33.6053	50.2364
																						73	54.7749	60.7516	51.9875	94.3719	93.8831	67.4134	85.468	33.2355	72.9888	66.5377	48.1121	65.223	67.1514	43.5243	46.2901	34.229	31.7678	56.437
																						73.5	56.2417	70.0087	44.7893	79.7086	76.0585	74.0964	72.0988	36.2071	68.493	65.0676	43.2549	55.27	108.44	58.9111	45.7721	39.6853	35.3822	50.9311
																						74	46.2958	56.2906	49.6488	81.8024	66.3241	67.5967	74.0393	39.8074	77.3542	67.0302	46.4701	56.943	85.0012	50.5273	44.781	38.3903	35.6947	59.0532
																						74.5	56.4859	65.2613		76.4858	86.601	61.9687	69.9857	37.327	69.6626	79.5743	47.7334	50.0977	88.7336	51.4096	46.687	42.1939	33.8581	53.595
[truncated: 151 more columns]

## Sheet: Figure_S4H
		Determination of effective bleach spotradius(re) from post-bleach intensity profile
	distance(µm)	Postbleach	Prebleach							distance(µm)	Postbleach	Prebleach									the python script used for fitting the FRAP bleach spot
	0	12.3677	8.68							-4.8969	12.3677	8.68
	0.069	12.8124	12.953							-4.8279	12.8124	12.953									#!/usr/bin/env python3
	0.1379	12.1274	9.5712							-4.759	12.1274	9.5712									import csv
	0.2069	8.9577	13.381							-4.69	8.9577	13.381									import matplotlib.pyplot as plt
	0.2759	9.0044	8.67136							-4.621	9.0044	8.67136									from matplotlib import rc
	0.3449	12.7687	7.33088							-4.552	12.7687	7.33088									from scipy.optimize import curve_fit
	0.4138	10.7873	15.5182							-4.4831	10.7873	15.5182									import numpy as np
	0.4828	16.2368	8.08768							-4.4141	16.2368	8.08768
	0.5518	9.2923	12.4996							-4.3451	9.2923	12.4996									# Opening csv file and creating x,y list
	0.6207	9.5949	12.3848							-4.2762	9.5949	12.3848									dataset = open('FRAP1.csv','r')
	0.6897	9.6961	12.4747							-4.2072	9.6961	12.4747									csvreader = csv.reader(dataset)
	0.7587	10.7141	10.0869							-4.1382	10.7141	10.0869									rows = []
	0.8277	11.4366	9.49104							-4.0692	11.4366	9.49104									for row in csvreader:
	0.8966	9.7241	11.361							-4.0003	9.7241	11.361									rows.append(row)
	0.9656	11.0393	14.7634							-3.9313	11.0393	14.7634
	1.0346	10.5766	12.0349							-3.8623	10.5766	12.0349									#Removing header files rows[0]
	1.1035	9.3262	9.71608							-3.7934	9.3262	9.71608									rows.pop(0)
	1.1725	11.6519	13.7955							-3.7244	11.6519	13.7955
	1.2415	11.9456	11.2874							-3.6554	11.9456	11.2874									#Creating x,y datapoints from elements of rows
	1.3104	12.535	8.98344							-3.5865	12.535	8.98344									x = np.array([float(rows[i][0]) for i in range(len(rows))])
	1.3794	11.2604	10.727							-3.5175	11.2604	10.727									y = np.array([float(rows[j][1]) for j in range(len(rows))])
	1.4484	13.2482	13.2663							-3.4485	13.2482	13.2663
	1.5174	11.4149	15.0161							-3.3795	11.4149	15.0161									# normalise the data set
	1.5863	10.7375	10.414							-3.3106	10.7375	10.414									x /= np.linalg.norm(x)
	1.6553	9.9837	8.12736							-3.2416	9.9837	8.12736									y /= np.linalg.norm(y)
	1.7243	12.8409	6.82576							-3.1726	12.8409	6.82576
	1.7932	12.7053	11.1694							-3.1037	12.7053	11.1694									#Plot params
	1.8622	13.4455	10.6742							-3.0347	13.4455	10.6742									plt.plot(x,y, color = 'b')
	1.9312	12.7128	11.4342							-2.9657	12.7128	11.4342									plt.xlabel(r'$Distance x(\mu m)$', fontsize = 16)
	2.0002	10.6128	12.2425							-2.8967	10.6128	12.2425									plt.ylabel('Pixel Intensity (A.U.)', fontsize = 16)
	2.0691	11.3046	11.6713							-2.8278	11.3046	11.6713									plt.title(r'$\lambda(x;K,{r_e})=1-K*exp(-\frac{x^2}{{r_{e}}^2})$', fontsize = 16)
	2.1381	8.4135	15.373							-2.7588	8.4135	15.373									plt.show()
	2.2071	8.5471	16.2285							-2.6898	8.5471	16.2285
	2.276	9.0145	10.8758							-2.6209	9.0145	10.8758									#Fitting function
	2.345	11.0673	9.3816							-2.5519	11.0673	9.3816									def func(x,k,r):
	2.414	10.6165	8.8024							-2.4829	10.6165	8.8024									return 1-k*np.exp(-np.square(x)/np.square(r))
	2.483	10.5714	10.0261							-2.4139	10.5714	10.0261
	2.5519	10.4234	12.7088							-2.345	10.4234	12.7088									#Curve fitting
	2.6209	9.7652	12.9278							-2.276	9.7652	12.9278									fitted_param, fitted_cov = curve_fit(func,x,y)
	2.6899	9.8936	10.2025							-2.207	9.8936	10.2025									print(fitted_param)
	2.7588	9.9337	8.3448							-2.1381	9.9337	8.3448
	2.8278	8.942	11.1829							-2.0691	8.942	11.1829									#Plotting fitted function
	2.8968	7.4334	10.6066							-2.0001	7.4334	10.6066									plt.plot(x,y, color = 'b')
	2.9658	7.1479	12.0143							-1.9311	7.1479	12.0143									plt.plot(x,func(x, fitted_param[0], fitted_param[1]), color = 'r')
	3.0347	6.7481	10.571							-1.8622	6.7481	10.571									plt.xlabel(r'$Distance (\mu m)$', fontsize = 16)
	3.1037	8.2625	11.4298							-1.7932	8.2625	11.4298									plt.ylabel('Pixel Intensity (A.U.)', fontsize = 16)
	3.1727	5.7909	10.7489							-1.7242	5.7909	10.7489									plt.title(r'$1-K_{fitted}*exp(-\frac{x^2}{{r_{e}^{fitted}}^2})$', fontsize = 16)
	3.2416	8.2457	9.92688							-1.6553	8.2457	9.92688									plt.legend()
	3.3106	7.7266	12.1366							-1.5863	7.7266	12.1366									plt.show()
	3.3796	8.1018	9.6652							-1.5173	8.1018	9.6652
	3.4485	7.5997	11.7078							-1.4484	7.5997	11.7078
	3.5175	5.2674	10.8467							-1.3794	5.2674	10.8467
	3.5865	5.8034	13.369							-1.3104	5.8034	13.369
	3.6555	5.3088	10.1078							-1.2414	5.3088	10.1078
	3.7244	3.6001	9.31448							-1.1725	3.6001	9.31448
	3.7934	3.2141	8.20288							-1.1035	3.2141	8.20288
	3.8624	3.6583	9.3316							-1.0345	3.6583	9.3316
	3.9313	3.3789	12.2347							-0.9656	3.3789	12.2347
	4.0003	3.2533	11.9191							-0.8966	3.2533	11.9191
	4.0693	3.0965	7.83936							-0.8276	3.0965	7.83936
	4.1383	3.3491	14.0104							-0.7586	3.3491	14.0104
	4.2072	2.228	7.9876							-0.6897	2.228	7.9876
	4.2762	2.6664	9.47386							-0.6207	2.6664	9.47386
	4.3452	2.3147	8.1184							-0.5517	2.3147	8.1184
	4.4141	2.4564	7.75224							-0.4828	2.4564	7.75224
	4.4831	2.1297	7.55272							-0.4138	2.1297	7.55272
	4.5521	2.0937	10.9098							-0.3448	2.0937	10.9098
	4.6211	2.7396	9.50424							-0.2758	2.7396	9.50424
	4.69	3.0006	13.3307							-0.2069	3.0006	13.3307
	4.759	2.5195	10.8633							-0.1379	2.5195	10.8633
	4.828	2.4991	9.51616							-0.0689	2.4991	9.51616
	4.8969	1.7017	7.38216							0	1.7017	7.38216
	4.9659	2.23938	10.419							0.069	2.23938	10.419
	5.0349	2.24208	13.2783							0.138	2.24208	13.2783
	5.1039	2.685	9.62328							0.207	2.685	9.62328
	5.1728	2.9346	15.082							0.2759	2.9346	15.082
	5.2418	2.1927	11.8567							0.3449	2.1927	11.8567
	5.3108	2.644	12.0427							0.4139	2.644	12.0427
	5.3797	3.16	10.9357							0.4828	3.16	10.9357
	5.4487	2.2695	12.1254							0.5518	2.2695	12.1254
	5.5177	2.5094	11.3012							0.6208	2.5094	11.3012
	5.5866	2.793	9.43184							0.6897	2.793	9.43184
	5.6556	5.2364	10.7283							0.7587	5.2364	10.7283
	5.7246	3.4098	11.656							0.8277	3.4098	11.656
	5.7936	3.601	9.58944							0.8967	3.601	9.58944
	5.8625	6.1282	10.1014							0.9656	6.1282	10.1014
	5.9315	4.9836	8.52216							1.0346	4.9836	8.52216
	6.0005	5.7511	10.7508							1.1036	5.7511	10.7508
	6.0694	5.6675	11.4976							1.1725	5.6675	11.4976
	6.1384	6.7472	7.86528							1.2415	6.7472	7.86528
	6.2074	7.5758	9.83952							1.3105	7.5758	9.83952
	6.2764	7.8971	9.5592							1.3795	7.8971	9.5592
	6.3453	7.411	8.55312							1.4484	7.411	8.55312
	6.4143	8.9452	13.797							1.5174	8.9452	13.797
	6.4833	8.1462	8.49176							1.5864	8.1462	8.49176
	6.5522	8.3845	8.1472							1.6553	8.3845	8.1472
	6.6212	8.8428	8.53504							1.7243	8.8428	8.53504
	6.6902	7.7315	11.197							1.7933	7.7315	11.197
	6.7592	8.0461	10.7718							1.8623	8.0461	10.7718
	6.8281	8.5821	10.807							1.9312	8.5821	10.807
	6.8971	8.3225	12.4582							2.0002	8.3225	12.4582
	6.9661	8.1456	13.2868							2.0692	8.1456	13.2868
	7.035	7.1991	13.7257							2.1381	7.1991	13.7257
	7.104	11.5008	9.15344							2.2071	11.5008	9.15344
	7.173	9.4044	7.59696							2.2761	9.4044	7.59696
	7.242	10.6688	8.98696							2.3451	10.6688	8.98696
	7.3109	10.8084	15.5023							2.414	10.8084	15.5023
	7.3799	9.5705	12.0452							2.483	9.5705	12.0452
	7.4489	9.1644	11.678							2.552	9.1644	11.678
	7.5178	10.3119	9.12064							2.6209	10.3119	9.12064
	7.5868	9.7959	15.4218							2.6899	9.7959	15.4218
	7.6558	8.7226	10.3838							2.7589	8.7226	10.3838
	7.7247	8.0443	12.4306							2.8278	8.0443	12.4306
	7.7937	9.9249	10.8846							2.8968	9.9249	10.8846
	7.8627	7.4103	11.1953							2.9658	7.4103	11.1953
	7.9317	8.1204	12.2303							3.0348	8.1204	12.2303
	8.0006	8.11248	13.9239							3.1037	8.11248	13.9239
	8.0696	9.05436	11.9218							3.1727	9.05436	11.9218
	8.1386	11.1888	13.7314							3.2417	11.1888	13.7314
	8.2075	13.5037	11.365							3.3106	13.5037	11.365
	8.2765	9.07884	10.4836							3.3796	9.07884	10.4836
	8.3455	15.202	12.109							3.4486	15.202	12.109
	8.4145	12.8074	8.88552							3.5176	12.8074	8.88552
	8.4834	13.2257	13.8656							3.5865	13.2257	13.8656
	8.5524	14.4589	16.6006							3.6555	14.4589	16.6006
	8.6214	12.0986	12.7998							3.7245	12.0986	12.7998
	8.6903	7.6548	10.19							3.7934	7.6548	10.19
	8.7593	10.7525	9.89848							3.8624	10.7525	9.89848
	8.8283	11.8034	12.8451							3.9314	11.8034	12.8451
	8.8973	8.88876	11.2347							4.0004	8.88876	11.2347
	8.9662	8.07168	10.4158							4.0693	8.07168	10.4158
	9.0352	10.7794	8.42864							4.1383	10.7794	8.42864
	9.1042	8.21124	11.0076							4.2073	8.21124	11.0076
	9.1731	10.7244	9.80704							4.2762	10.7244	9.80704
	9.2421	12.043	12.6849							4.3452	12.043	12.6849
	9.3111	9.36324	12.3415							4.4142	9.36324	12.3415
	9.3801	10.3409	8.23536							4.4832	10.3409	8.23536
	9.449	13.7358	6.6748							4.5521	13.7358	9.58941
	9.518	12.7454	10.3142							4.6211	12.7454	10.3142
	9.587	12.496	15.1778							4.6901	12.496	15.1778
	9.6559	11.3444	8.24088							4.759	11.3444	8.24088
	9.7249	10.6351	9.42877							4.828	10.6351	9.42877
	9.7939	13.7917	11.3415							4.897	13.7917	11.3415
	9.8628	12.3262	8.02224							4.9659	12.3262	8.02224
	9.9318	10.4832	10.7506							5.0349	10.4832	10.7506

## Sheet: Figure_S4I
																																lane	mean intensity	pY/Load
																															1213pY	1	72.408	0.312491
																																2	194.494	0.949548
											lane	mean intensity	pY/Load																			3	85.698	0.381346
										1213pY	1	68.075	0.299679																			4	169.021	0.887799
											2	210.972	0.882953
											3	65.225	0.285455																		load
											4	194.46	0.881265																			1	231.712
																																2	204.828
										load	1	227.16																				3	224.725
											2	238.939																				4	190.382
											3	228.495
											4	220.66
																																lane	mean intensity	pY/Load
																															1213pY	1	73.138	0.404815
																																2	155.981	0.856973
																																3	62.314	0.368728
																																4	146.997	0.907585
																															load	1	180.67
																																2	182.014
																																3	168.997
																																4	161.965
