# Supplementary material for: Molecular basis of VEGFR1 autoinhibition at the plasma membrane
Source: Nat Commun. 2024 Feb 14;15:1346. doi: 10.1038/s41467-024-45499-2 (PMC10866885; doi:10.1038/s41467-024-45499-2)
Supplement: Supplementary file 4 — Source Data file [file 41467_2024_45499_MOESM4_ESM.zip › Figure_S5.xlsx]

## Sheet: Figure_S5A-B
	Figure S5A										Figure S5B_Upper panel				FRAP profile of indicated constructs in the absence or presence VEGF165																					Figure S5B_lower panel								VEGFR1_D1022N-VEGF
																				VEGFR1_D1022N+VEGF
	VEGFR-VEGF	VEGFR1+VEGF	D1020N-VEGF	D1020N+VEGF					Time (min)	Cell#1	Cell#2	Cell#3	Cell#4	Cell#5	Cell#6	Cell#7	Cell#8	Cell#9	Cell#10	Cell#11	Cell#12	Cell#13	Cell#14	Cell#15	Cell#16	Cell#17	Cell#18	Cell#19	Cell#20	Cell#21	Cell#22		Time (min)	Cell#1	Cell#2	Cell#3	Cell#4	Cell#5	Cell#6	Cell#7	Cell#8	Cell#9	Cell#10	Cell#11	Cell#12	Cell#13	Cell#14	Cell#15	Cell#16
	0.0281911	0.015524	0.0292445	0.0154972					0	19.5616	17.0333	19.2731	15.8825	13.967	13.2311	12.1913	20.5256	11.8036	16.2049	10.7055	10.8078	33.6305	19.4857	7.36146	16.1515	24.8404	17.1317	22.0117	17.0333	19.2731	15.8825		0	11.9654	30.646	8.35843	13.4595	13.8317	10.8078	8.876	13.6659	8.2644	10.7901	10.7901	18.2644	14.0048	10.1333	19.6659	8.87602
	0.0268256	0.018828	0.0328467	0.00882569					0.5	24.1979	17.8788	20.6034	14.8601	15.8529	15.7302	15.5048	22.9663	12.9818	13.6987	16.198	10.7123	31.7579	18.2048	12.2696	15.7107	22.1781	22.5037	23.8281	17.8788	20.6034	14.8601		0.5	12.1416	29.6995	19.2929	16.5298	16.1821	10.7123	11.9595	16.7874	12.0154	9.4779	9.47791	12.0154	17.8043	17.2967	16.7874	11.9595
	0.0392285	0.018209	0.0680144	0.0197368					1	18.7338	20.8418	20.809	19.0335	14.6623	11.8354	14.58	22.1573	14.5407	14.9043	18.0257	13.0462	30.0297	18.8146	17.2805	14.3465	28.8535	21.4013	26.8566	20.8418	20.809	19.0335		1	20.1863	30.7584	19.6818	13.4098	20.4015	13.0462	13.5423	22.0071	21.4852	20.5639	20.5639	21.4852	19.4451	17.1045	22.0071	13.5423
	0.035225	0.022059	0.0411946	0.0152349					1.5	35.9396	17.9227	26.6037	25.0228	17.607	11.2691	17.176	22.5279	16.5218	21.7728	17.8626	13.7907	30.6428	21.5998	16.5085	16.4184	27.1905	29.159	29.3791	17.9227	26.6037	25.0228		1.5	26.2957	31.959	12.1385	19.2887	15.126	13.7907	16.1871	29.055	20.9292	28.4063	28.4063	20.9292	24.7626	17.3411	29.055	16.1871
	0.0295324	0.023468	0.058718	0.0187013					2	28.8524	20.9681	27.3053	29.686	18.8732	18.7273	21.7946	24.7436	19.4712	17.8206	22.4984	17.5905	34.9626	16.0677	14.9945	19.104	22.5552	24.1641	24.7652	20.9681	27.3053	29.686		2	21.9589	34.3401	15.0966	17.8446	21.1697	17.5905	15.953	27.9037	18.6658	26.7657	26.7657	18.6658	27.1259	18.7075	27.9037	15.953
	0.0307956	0.020515	0.0246744	0.00947368					2.5	39.7598	23.8921	27.2377	28.3979	19.8449	16.9655	22.1823	25.747	21.7583	21.257	23.1911	14.0559	29.246	21.3964	20.7548	21.2639	32.2477	26.2112	26.4195	23.8921	27.2377	28.3979		2.5	15.9966	36.8968	21.331	20.198	17.8202	14.0559	15.7009	27.9195	14.7909	23.6898	23.6898	14.7909	23.0098	19.155	27.9195	15.7009
	0.0312771	0.024113	0.0431034	0.0212014					3	39.848	24.5741	32.2112	27.7186	17.737	16.6156	23.0374	24.1964	21.5074	20.0175	25.4745	17.4561	39.032	23.8254	14.5924	19.644	35.8717	25.9632	26.3683	24.5741	32.2112	27.7186		3	25.1271	37.0291	14.8857	23.5598	25.4799	17.4561	17.2169	30.9983	28.8335	31.022	31.022	28.8335	31.2962	24.7434	30.9983	17.2169
	0.0394521	0.014317	0.0293638	0.00591133					3.5	29.97	30.7681	32.3581	29.2203	21.9151	16.0345	27.1447	28.1464	29.3376	18.2498	23.6193	18.4513	37.2171	19.8968	16.7818	19.0162	35.979	32.5339	26.892	30.7681	32.3581	29.2203		3.5	29.7366	36.3997	18.1843	20.0124	26.6792	18.4513	15.7795	39.0049	17.5233	44.4032	44.4032	17.5233	32.5243	26.7293	39.0049	15.7795
	0.0415177	0.014291	0.0228717	0.00568361					4	52.7302	23.9254	29.856	33.3133	18.0273	17.7899	25.8624	25.8021	26.6881	18.5377	21.6317	19.3041	38.0704	23.896	23.6729	21.6571	34.9297	40.3439	25.8691	23.9254	29.856	33.3133		4	25.3248	39.9156	18.123	28.2931	19.6532	19.304	19.9863	43.8954	27.3413	12.5478	12.5478	27.3413	35.7816	28.06	43.8954	19.9863
	0.0286853	0.00702	0.0346154	0.00775027					4.5	40.3661	29.1968	30.7964	26.3072	23.9004	21.0744	24.4781	28.9501	23.1344	17.6931	28.1311	20.1241	35.1259	27.705	31.7286	24.2508	49.5764	34.6461	30.149	29.1968	30.7964	26.3072		4.5	27.4523	41.857	22.8614	22.6368	28.3271	20.1241	18.1573	48.8677	22.6705	45.6433	45.6433	22.6705	38.6813	29.8308	48.8677	18.1574
	0.0499307	0.02675	0.0563204	0.0255682					5	35.3431	22.8361	31.855	25.1166	21.4649	20.1746	29.4531	27.2996	28.7069	23.3415	28.4522	21.0532	42.4795	24.2281	29.8297	23.9337	35.7106	32.8813	26.6829	22.8361	31.855	25.1166		5	31.5835	40.5342	24.1921	26.1832	21.202	21.0532	18.4152	39.6935	28.3072	45.7655	45.7655	28.3072	46.1282	28.6722	39.6934	18.4152
	0.082512	0.010956	0.0252454	0.0193444					5.5	37.5714	24.7401	32.4428	26.7447	23.3893	18.8422	24.6103	28.883	26.1639	23.3177	26.9197	25.4995	38.0528	27.5238	22.2648	25.8224	41.7496	36.3255	34.828	24.7401	32.4428	26.7447		5.5	31.5943	33.1133	16.1048	29.6704	26.3201	25.4995	20.0009	42.2678	23.3012	22.4437	22.4437	23.3012	36.4262	30.5404	42.2678	20.0008
	0.0797519	0.026201	0.0633023	0.0159504					6	38.0804	30.7198	39.3548	37.8725	24.0304	22.9381	30.3133	27.6186	28.8385	23.1643	30.8843	21.9514	32.1945	23.7373	16.775	22.3545	36.7906	33.7362	33.739	30.7198	39.3548	37.8725		6	30.0882	48.1781	23.7996	30.3152	25.2176	21.9514	19.9535	40.6563	27.1836	21.1119	21.1119	27.1836	44.7982	33.1654	40.6563	19.9535
	0.0710059	0.02225	0.0303286	0.0110531					6.5	49.34	41.7956	35.8128	30.0937	22.5985	18.6254	30.5313	29.0758	29.3179	23.4973	28.9947	22.0321	45.9898	27.3172	22.782	24.456	35.6504	34.8326	40.242	41.7956	35.8128	30.0937		6.5	34.6162	45.9845	26.6906	28.7098	26.1053	22.0321	22.0473	47.1527	25.5119	33.9392	33.9392	25.5119	39.1841	30.9023	47.1527	22.0473
	0.03	0.009923	0.0221811	0.0114467					7	39.4464	25.6307	36.8911	28.2365	23.8172	24.2853	31.0116	29.2681	30.2863	28.7733	28.4096	23.2834	40.7353	31.5191	15.1384	20.9875	51.356	41.5357	40.761	25.6307	36.8911	28.2365		7	39.3279	49.9898	34.7759	28.6474	27.2473	23.2834	22.1928	44.6737	29.8	56.1657	56.1657	29.8	40.614	29.055	44.6737	22.1928
	0.0264317	0.017613	0.0247934	0.0160428					7.5	45.8844	32.0212	36.1502	30.518	23.977	22.0659	31.7353	30.432	31.5591	26.7648	34.9885	26.5965	46.382	28.9646	29.3656	23.2576	42.4515	32.7249	43.1949	32.0212	36.1502	30.518		7.5	38.9435	46.1033	30.1178	27.0772	31.1393	26.5965	20.5014	43.2516	29.8244	57.4958	57.4958	29.8244	49.459	35.8173	43.2516	20.5014
	0.0246575	0.008729	0.0160858	0.0208817					8	54.654	32.3955	37.9853	30.1148	27.3996	21.3354	34.5096	30.2936	32.9456	23.2134	32.5001	26.3068	44.4464	31.6167	20.0864	24.6907	40.9005	31.9775	44.0791	32.3955	37.9853	30.1148		8	42.4502	50.1244	21.1396	29.0101	27.364	26.3068	22.0108	53.9097	29.8049	44.0804	44.0804	29.8049	43.9194	33.6024	53.9097	22.0108
	0.032345	0.018898	0.0270677	0.0216086					8.5	44.8159	38.9619	38.0017	36.0553	28.3269	26.1652	35.9855	31.861	35.0391	24.9882	35.4277	29.4751	39.5339	27.2565	32.9825	26.0106	51.5402	39.5871	35.9056	38.9619	38.0017	36.0553		8.5	35.2134	54.4404	26.7388	30.3091	30.2534	29.4751	21.3726	54.3419	35.6845	38.2262	38.2262	35.6845	53.2977	38.3028	54.3419	21.3726
	0.018009	0.003455	0.0226415	0.0183299					9	47.1946	34.9098	38.3431	32.9091	28.3986	23.1686	31.5881	31.4383	30.7286	28.4968	33.9607	30.7874	42.5187	28.8463	28.3699	26.64	50.0616	38.6549	33.7302	34.9098	38.3431	32.9091		9	47.0173	58.0353	29.887	33.5642	33.6438	30.7874	28.3673	48.5076	32.127	44.0803	44.0803	32.127	50.7615	36.5145	48.5076	28.3673
	0.0246914	0.032698	0.0179551	0.0205597					9.5	64.5614	40.76	39.9082	33.0036	27.7971	21.9968	37.5645	30.4732	37.0503	26.4715	31.0619	33.0144	39.2764	32.1857	24.2275	25.1572	41.9331	40.2387	38.5796	40.76	39.9082	33.0036		9.5	51.7679	49.274	29.3752	34.7641	31.1139	33.0144	27.8093	51.2908	31.7642	54.9803	54.9803	31.7642	51.8096	32.5929	51.2908	27.8093
			0.0150691	0.0198566					10	43.2939	32.1236	43.8709	30.7417	29.7234	26.2826	37.607	32.9029	39.1622	28.7419	37.8866	29.0781	48.2495	26.4368	20.4689	26.5886	47.6158	37.7562	37.4209	32.1236	43.8709	30.7417		10	43.6752	53.2704	27.1815	29.5078	31.5372	29.0781	27.1267	57.2601	44.2977	25.7243	25.7243	44.2977	52.7308	39.3603	57.26	27.1267
			0.018009						10.5	46.0107	42.8531	42.9944	34.002	31.1994	25.6378	35.9037	33.5606	34.6888	28.7701	39.0263	27.4189	46.1367	27.9804	30.5497	26.186	52.9918	35.5118	37.3052	42.8531	42.9944	34.002		10.5	50.1312	48.7923	37.1764	41.0815	28.8361	27.4189	30.6185	52.5089	39.2693	43.6551	43.6551	39.2694	53.7349	39.3282	52.5089	30.6185
			0.0246914						11	45.0341	40.5686	44.2641	31.8402	29.5356	25.909	38.082	33.2667	41.7762	24.2086	34.5694	34.6541	43.035	30.2605	27.8171	25.2091	55.4834	36.9931	45.9271	40.5686	44.2641	31.8402		11	50.0204	54.9795	31.3682	28.754	38.1962	34.6541	28.3633	46.9368	38.389	14.0587	14.0587	38.389	47.0889	34.4673	46.9368	28.3633
									11.5	41.0877	40.3579	39.5144	28.7097	31.3469	28.3706	38.3162	36.0338	38.917	26.6838	35.0594	33.2026	43.0168	30.4237	30.3193	27.2161	56.7336	51.4538	43.979	40.3579	39.5144	28.7097		11.5	53.4753	54.3867	35.8387	29.8041	33.8554	33.2026	23.6867	49.344	35.2568	66.0323	66.0323	35.2569	61.2158	39.6979	49.344	23.6867
									12	56.4563	40.394	45.491	32.8567	30.9321	23.728	33.0104	35.6637	35.1246	28.819	39.4883	34.7674	43.4381	33.78	24.3497	30.2738	46.6056	45.7953	42.7989	40.394	45.491	32.8567		12	44.6723	63.5476	28.0916	39.6731	34.907	34.7674	29.4117	63.1013	34.9489	43.87	43.87	34.9489	54.3617	42.8025	63.1013	29.4117
									12.5	42.422	38.5252	43.7582	25.1472	34.7275	28.5702	34.676	37.9867	37.3544	26.0582	39.0906	32.1868	49.0395	33.575	38.4577	27.1501	52.2036	47.635	40.0138	38.5252	43.7582	25.1472		12.5	44.9949	52.6067	30.5289	41.9568	27.2017	32.1868	26.3285	60.1006	30.3592	37.347	37.347	30.3592	54.176	43.2408	60.1006	26.3285
									13	60.2671	45.0813	46.4025	36.2889	32.0272	26.644	42.3201	39.5534	43.5569	27.1509	42.5615	30.6411	45.3303	34.0181	32.4551	29.4252	56.8169	41.3007	41.5213	45.0813	46.4025	36.2889		13	48.3403	59.8917	35.0029	40.6948	33.8236	30.6411	27.6061	55.0245	37.055	19.9745	19.9745	37.0551	56.017	43.5501	55.0245	27.6061
									13.5	59.5785	45.5096	46.5201	29.2625	29.7065	28.7782	42.9757	34.3435	46.0311	29.7584	42.5348	36.0203	50.8462	32.5252	39.1921	25.4378	52.9556	48.2868	39.1104	45.5096	46.5201	29.2625		13.5	43.9327	58.7352	27.7654	37.1316	39.989	36.0203	23.66	54.6106	35.9251	50.8887	50.8887	35.9251	60.4618	40.792	54.6106	23.66
									14	71.0791	38.059	51.4685	36.4642	29.9998	27.5472	38.8168	35.3768	40.3686	25.41	47.7048	33.1733	52.3566	30.596	27.6404	31.2517	52.1407	46.3837	41.3507	38.059	51.4685	36.4642		14	44.7162	61.722	38.1255	40.4803	34.9909	33.1733	26.6445	64.3952	38.0024	28.7476	28.7476	38.0024	49.3158	43.2315	64.3952	26.6445
									14.5	53.533	38.396	51.5341	40.8231	31.2389	28.0674	44.8875	36.8823	44.0531	31.8343	44.766	34.7328	54.4513	29.8021	39.0411	24.2038	56.5896	46.353	45.8135	38.396	51.5341	40.8231		14.5	41.8396	60.2862	36.4347	37.1235	34.2227	34.7328	26.5839	63.0802	39.7707	54.4467	54.4467	39.7707	65.5088	39.6781	63.0802	26.5839
									15	64.8204	44.3546	50.9676	35.5128	36.1986	26.2888	44.8529	38.3882	44.7393	33.6156	44.4032	37.2057	51.9655	32.7752	40.0559	29.0837	52.0139	48.0829	42.7912	44.3546	50.9676	35.5128		15	49.2656	57.6371	37.8678	45.972	33.4299	37.2057	27.6441	55.6458	34.5795	61.6986	61.6986	34.5795	60.4464	41.7413	55.6457	27.6441
									15.5	62.8586	38.0129	48.4947	40.2913	35.2358	30.958	43.5795	37.3208	46.7941	34.0984	45.9279	37.9908	55.2166	28.4515	35.2452	25.5869	57.054	44.7817	45.156	38.0129	48.4947	40.2913		15.5	45.2906	63.1421	44.3795	36.1205	30.4543	37.9908	26.2194	61.3652	29.7466	48.6661	48.6661	29.7466	67.9049	40.7507	61.3652	26.2194
									16	82.0744	39.8931	50.48	42.6406	34.409	30.6985	44.518	38.7147	48.1782	31.3964	47.7621	40.0853	42.8451	33.2944	26.8273	28.5079	64.8142	39.9588	48.1862	39.8931	50.48	42.6406		16	38.0555	60.4283	43.3696	50.396	32.1809	40.0853	28.693	55.6263	29.8	44.5675	44.5675	29.8	64.1012	48.314	55.6263	28.693
									16.5	69.7601	37.3303	47.8305	40.2298	33.0211	28.2944	45.2898	38.1216	45.2493	26.2056	47.7501	34.6471	36.0249	34.6734	37.039	27.7007	65.4394	44.0036	49.1103	37.3303	47.8305	40.2298		16.5	43.1269	62.9797	45.5889	35.0487	34.2667	34.6471	29.1485	58.4722	30.2191	75.1695	75.1695	30.2191	69.8954	46.6076	58.4722	29.1485
									17	63.2735	43.6616	43.9906	44.1168	36.9121	29.0301	40.2211	40.6105	41.8028	29.4887	46.7228	34.5643	54.5456	30.0258	42.2783	28.9066	61.3888	43.336	50.4622	43.6616	43.9906	44.1168		17	54.1683	70.769	43.9185	33.4541	31.2716	34.5643	32.1612	49.288	28.4693	45.4191	45.4191	28.4693	63.7662	43.7345	49.288	32.1612
									17.5	69.8873	44.9531	46.0577	39.8831	32.5298	31.3763	41.8893	35.8348	42.5899	32.6895	45.191	32.9609	49.6836	28.1041	34.8157	29.5224	68.0157	48.7001	49.8342	44.9531	46.0577	39.8831		17.5	50.2946	77.0512	45.9166	41.4247	36.0959	32.9609	31.3415	58.3867	37.9446	55.6904	55.6904	37.9446	72.6937	48.9939	58.3867	31.3415
									18	65.8355	41.2916	44.7955	40.8105	31.5068	30.5598	47.0854	36.4993	45.6969	30.4019	50.3302	39.3965	52.2977	31.355	34.6168	31.7025	55.6191	54.0374	49.6121	41.2916	44.7955	40.8105		18	50.6185	73.2056	43.8608	40.2482	34.0968	39.3965	31.6304	51.8594	35.7111	54.1254	54.1254	35.7111	74.3956	48.6067	51.8594	31.6304
									18.5	63.0263	40.7077	50.4871	46.9687	38.672	30.5921	47.2657	41.4163	43.4596	32.7605	50.2683	38.3402	52.104	34.8069	31.2677	35.0258	65.0322	46.2695	45.1656	40.7077	50.4871	46.9687		18.5	47.6424	58.071	45.8296	48.0973	34.6362	38.3402	34.6265	53.9512	27.3069	50.9628	50.9628	27.3069	66.9706	43.2769	53.9512	34.6265
									19	65.1478	45.6079	49.7395	39.9847	35.0729	30.2789	45.1789	40.644	45.5668	27.5741	49.7853	40.487	51.2844	33.343	32.9696	31.57	69.4599	50.9373	45.4308	45.6079	49.7395	39.9847		19	44.9791	67.5272	45.4461	41.9743	33.0213	40.4869	31.403	58.0339	32.3912	52.7838	52.7838	32.3912	72.9049	49.1158	58.0339	31.403
									19.5	64.4989	41.2833	54.6471	42.7612	37.0498	29.7135	47.3863	41.6629	48.7302	35.1676	50.2439	42.6747	63.4974	35.6702	39.2497	31.7774	69.2294	55.3731	44.435	41.2833	54.6471	42.7612		19.5	52.8901	67.9206	41.7007	40.9239	32.7445	42.6747	33.1883	55.6554	44.3838	64.197	64.197	44.3838	72.582	48.3213	55.6554	33.1883
									20	65.6863	41.7882	49.8954	48.3802	35.6626	28.7583	47.8935	39.2274	48.6623	36.3747	53.968	42.1133	55.3591	36.9138	24.286	36.4766	69.4436	48.1951	42.7523	41.7882	49.8954	48.3802		20	57.6493	66.4756	54.5493	48.7997	41.1926	42.1134	27.5017	55.3449	37.7745	78.721	78.721	37.7745	73.0594	49.8756	55.3449	27.5018
									20.5	56.9059	45.6874	49.5235	46.0555	35.088	30.5298	55.6617	39.0642	54.2852	28.4306	51.8286	40.2805	53.6169	36.2232	19.9564	35.6064	56.1932	47.3123	41.6031	45.6874	49.5235	46.0555		20.5	66.5607	67.4263	37.2481	44.5068	42.4828	40.2805	34.1155	56.8918	39.0261	48.571	48.571	39.0261	76.8751	53.0077	56.8918	34.1155
									21	72.2404	47.3943	54.1801	41.3959	36.7947	32.0348	52.9723	41.6805	52.0699	27.8184	48.1753	41.1501	59.5012	33.8215	44.0743	33.8171	59.7057	49.9965	46.1127	47.3943	54.1801	41.3959		21	57.8278	61.8323	46.0202	40.0762	39.5596	41.1501	35.4673	51.8425	41.0179	40.0228	40.0228	41.0179	77.4813	43.773	51.8425	35.4673
									21.5	81.3947	53.3677	53.2731	42.2133	35.3363	32.1584	49.1238	40.9502	49.0529	35.6994	50.2113	40.2366	47.0776	37.1078	44.702	35.3001	51.2695	53.9691	43.7749	53.3677	53.2731	42.2133		21.5	62.9881	69.3888	52.5841	41.6066	42.1422	40.2366	33.437	63.8573	43.58	61.0314	61.0314	43.58	73.906	46.1784	63.8573	33.437
									22	88.999	46.9736	52.6236	35.9317	45.6994	29.6354	50.4717	47.208	53.1509	35.671	51.2878	42.0028	51.4931	36.3501	45.5554	32.6858	54.1328	52.3026	54.2307	46.9736	52.6236	35.9317		22	53.2996	80.2214	51.451	53.9875	42.2312	42.0028	32.9324	62.2893	34.1601	63.5643	63.5643	34.1601	78.593	52.1974	62.2893	32.9324
									22.5	98.5271	42.6607	52.6908	41.9625	37.01	34.7483	43.9822	40.7318	45.8816	32.6964	54.2924	41.9363	63.9999	35.7425	37.8646	34.1581	60.423	46.3883	53.5104	42.6607	52.6908	41.9625		22.5	54.9062	58.4544	41.4978	43.6044	40.9699	41.9363	34.134	61.2388	38.8686	53.4948	53.4948	38.8686	68.6675	51.7911	61.2388	34.134
									23	88.3868	44.2293	54.4018	48.6643	34.1628	32.5168	56.2321	41.8805	57.0333	35.7455	53.7111	37.9606	57.1303	36.1013	35.5618	34.2461	63.2371	56.2197	50.5618	44.2293	54.4018	48.6643		23	56.2351	69.5689	35.4749	52.8416	39.4125	37.9606	33.729	62.3622	55.8233	44.2357	44.2357	55.8233	74.5001	51.0018	62.3622	33.729
									23.5	82.8046	47.9238	54.2191	50.8927	39.1281	32.4758	48.6292	45.2356	49.0584	37.0849	50.7164	43.4158	53.6084	37.7236	29.3288	31.3989	48.8857	49.8323	58.0941	47.9238	54.2191	50.8927		23.5	57.1108	69.5197	49.075	51.4109	41.8168	43.4159	32.5678	70.1375	44.164	75.4119	75.4119	44.164	74.706	49.1094	70.1375	32.5678
									24	74.3972	48.3095	59.8771	47.0026	40.6281	32.5314	45.1803	44.7891	46.6149	31.3708	45.0157	41.4065	60.0188	40.5214	35.1837	37.0581	71.8178	46.9582	45.1668	48.3095	59.8771	47.0026		24	54.2486	65.7002	49.8329	54.6125	38.2899	41.4065	34.7552	72.3655	62.5583	79.464	79.464	62.5583	79.135	49.4104	72.3655	34.7552
									24.5	83.0649	45.8246	57.2685	43.358	37.1785	35.5585	51.461	42.7524	50.8273	29.654	52.1215	39.5917	55.1372	37.3287	34.2807	39.5682	67.3025	56.9988	55.1177	45.8246	57.2685	43.358		24.5	54.2611	64.8541	60.7277	44.7762	36.4387	39.5917	32.4876	70.5391	44.4129	67.3778	67.3778	44.4128	79.7303	48.0024	70.5391	32.4876
									25	93.2101	48.4278	53.3194	47.77	38.1061	34.6332	54.9668	43.0367	57.1776	31.7951	59.5177	50.7636	59.7235	38.2045	33.8015	25.2966	65.4789	56.0229	45.7587	48.4278	53.3194	47.77		25	52.817	68.561	49.5224	59.5262	37.1113	50.7636	35.1326	53.5997	45.9355	50.2214	50.2214	45.9355	83.1619	53.3212	53.5997	35.1326
									25.5	92.5789	42.5967	56.6116	51.8589	40.0531	31.4538	52.9071	45.2799	54.2532	32.6644	55.7985	45.5964	49.9078	38.2868	37.6619	35.2106	66.8884	50.6968	53.9606	42.5967	56.6116	51.8589		25.5	54.6047	79.0563	63.5939	52.4321	41.7229	45.5964	38.0305	70.2395	54.0694	66.0027	66.0027	54.0694	78.1031	54.0264	70.2395	38.0305
									26	93.1419	53.7014	53.9819	51.0299	40.8322	33.0398	51.8275	44.1557	52.7114	31.9623	52.4854	42.9983	76.7591	35.1127	40.48	31.8105	61.1596	54.4429	53.7573	53.7014	53.9819	51.0299		26	61.3361	62.6031	50.9167	43.5165	36.3404	42.9983	35.2185	54.583	42.5233	53.889	53.889	42.5233	75.351	57.5637	54.583	35.2185
									26.5	88.8155	49.5693	56.1806	54.398	32.3632	34.4854	46.4445	41.1198	48.9595	26.321	56.5245	47.2883	61.0565	47.6541	40.227	33.5825	59.9223	55.7397	53.4972	49.5693	56.1806	54.398		26.5	52.7033	65.6422	70.9822	50.5038	44.2342	47.2883	34.0955	71.0483	46.8945	71.4788	71.4788	46.8945	78.9432	57.4352	71.0483	34.0955
									27	89.6762	51.6374	58.8204	45.682	37.1334	32.9607	49.7293	42.6476	50.7577	30.5938	62.7501	51.4091	49.5191	36.6321	40.1921	36.5264	63.9041	52.8073	63.2438	51.6374	58.8204	45.682		27	68.7336	67.8953	70.2418	59.91	42.5411	51.4091	37.1837	61.0828	43.4308	50.1538	50.1538	43.4308	78.0859	47.0982	61.0828	37.1837
									27.5	95.6747	47.6598	56.6325	54.8519	41.9414	30.232	56.3344	45.336	56.3472	36.7306	60.2842	40.0474	57.2038	38.6603	41.4363	34.0402	60.455	58.9805	66.1662	47.6598	56.6325	54.8519		27.5	52.381	61.8194	61.8374	55.0496	43.9905	40.0474	33.2651	71.6866	47.7086	91.6383	91.6383	47.7086	75.527	57.1756	71.6866	33.2651
									28	99.8596	54.4556	54.246	45.0512	39.5655	32.2887	54.0838	45.4667	53.8741	39.9499	58.4745	43.1035	55.4556	40.8526	32.534	34.0029	80.9327	55.5509	50.1986	54.4556	54.246	45.0512		28	57.6475	69.0638	55.7644	59.0093	46.8346	43.1035	36.3017	55.5779	53.4657	50.3669	50.3669	53.4657	81.5106	56.7347	55.5779	36.3017
									28.5	88.4282	52.9181	56.1129	49.1478	39.6643	34.6757	61.5545	45.1328	60.2426	34.961	57.9068	48.9968	66.77	34.537	32.8248	33.8979	60.0427	52.4994	53.689	52.9181	56.1129	49.1478		28.5	56.9201	66.1317	57.9935	58.9362	46.0065	48.9968	39.2839	55.0938	53.69	41.8126	41.8126	53.69	91.2893	54.8654	55.0938	39.2839
									29	86.6164	49.1683	59.6765	44.7773	44.1273	35.378	52.3384	46.5632	53.4504	29.385	63.2129	45.8515	60.2643	38.1826	42.9874	41.8622	75.5024	58.88	54.551	49.1683	59.6765	44.7773		29	67.3832	76.0412	43.8882	50.0677	44.9223	45.8515	38.6187	60.0232	41.6997	86.477	86.477	41.6997	83.0678	55.2873	60.0232	38.6187
									29.5	115.319	54.4304	57.53	52.8729	41.9259	30.2877	49.9934	45.4353	50.3069	34.5705	59.8539	41.075	68.5704	39.6388	36.5335	41.5527	74.5941	49.7107	61.8459	54.4304	57.53	52.8729		29.5	60.7574	67.0122	65.011	47.9318	44.2518	41.075	41.0985	64.6355	64.6591	76.5999	76.5999	64.6591	80.36	56.9737	64.6355	41.0985
									30	104.802	45.9083	58.5565	45.6842	40.4282	31.0856	52.5671	42.1121	51.1749	38.1453	56.1308	48.6959	68.4811	35.9366	35.2103	38.8879	73.4945	58.5216	56.9602	45.9083	58.5565	45.6842		30	67.3381	76.6037	56.1462	50.2572	40.4636	48.6959	36.3314	72.3967	60.1205	105.05	105.05	60.1204	72.8003	54.7099	72.3967	36.3314
									30.5	97.0585	56.0938	58.192	44.6036	40.2031	31.4495	50.5678	44.3515	51.5726	34.0193	57.794	46.0674	67.5787	33.9283	43.5555	38.8228	78.3164	58.2871	59.2788	56.0938	58.192	44.6036		30.5	65.486	65.4181	59.5464	50.8954	47.6512	46.0674	34.7861	63.5867	49.5681	65.2941	65.2941	49.5681	78.272	53.9842	63.5867	34.7861
									31	112.401	51.1815	56.3882	46.3799	41.1481	34.9394	54.8558	44.2247	53.5084	40.2719	60.2032	48.7565	60.2164	41.4882	46.803	41.7967	72.6204	59.3398	64.9885	51.1815	56.3882	46.3799		31	58.2222	74.2357	54.1389	51.3135	43.6134	48.7565	32.6986	76.9709	44.7787	53.4081	53.4081	44.7787	85.806	53.8149	76.9709	32.6986
									31.5	104.637	53.4523	63.4123	48.6178	42.0764	36.043	47.7906	47.3861	46.6574	35.898	63.673	49.3344	63.897	39.6386	40.9277	38.9561	69.4535	59.2702	63.5785	53.4523	63.4123	48.6178		31.5	65.5663	80.2155	64.606	46.8678	46.2074	49.3344	36.418	76.4071	41.4106	65.3789	65.3789	41.4106	71.7764	58.5763	76.4071	36.418
									32	115.055	50.8187	61.2083	44.7602	42.7571	39.2495	56.0235	45.6604	56.6348	35.8656	62.1896	47.3337	68.4623	40.1114	51.8526	41.6031	71.6414	65.712	60.9712	50.8187	61.2083	44.7602		32	59.275	79.075	58.1645	55.9756	45.134	47.3337	36.1726	64.0027	45.2115	61.9721	61.9721	45.2116	74.9117	54.9883	64.0027	36.1726
									32.5	95.8279	50.4892	66.543	41.8308	39.6872	35.9495	47.0882	44.5917	46.4932	37.4905	65.7017	48.8288	61.6417	42.9847	53.5522	39.3863	70.4799	61.1625	63.8518	50.4892	66.543	41.8308		32.5	60.8693	73.5157	65.2399	49.0836	42.7578	48.8288	35.1834	66.2341	49.6357	56.9824	56.9824	49.6356	76.3311	59.5061	66.2341	35.1834
									33	102.486	50.7203	62.5719	55.3467	39.5554	35.5357	55.1834	43.2231	58.2024	38.6227	60.8507	49.4061	69.0348	40.1922	42.2262	39.4555	83.1299	60.9422	65.8071	50.7203	62.5719	55.3467		33	70.3776	77.0204	66.9933	57.0027	49.3492	49.4061	38.164	67.8204	54.0443	81.32	81.32	54.0443	79.7226	51.0893	67.8204	38.164
									33.5	99.032	58.2521	66.0307	46.4986	42.3729	37.7684	59.5534	44.2409	59.757	32.9768	63.4667	47.0871	60.6185	40.6382	36.1637	43.2036	62.1695	55.0818	58.2046	58.2521	66.0307	46.4986		33.5	61.2641	74.8646	62.0631	51.8293	47.2959	47.0871	38.26	61.5315	48.1126	92.6833	92.6833	48.1126	80.8417	55.068	61.5315	38.26
									34	104.497	59.8445	66.2424	50.8266	42.7784	33.2072	63.3691	48.2531	59.4631	33.1799	66.9313	49.3691	69.8975	42.8927	37.9546	37.1856	73.8289	60.3479	62.6526	59.8445	66.2424	50.8266		34	65.5259	74.6718	63.0571	63.0653	40.5532	49.3691	39.4296	71.3939	43.0106	69.9621	69.9621	43.0106	83.6591	55.5445	71.3939	39.4296
									34.5	115.011	56.2634	64.1916	43.8125	44.9145	38.2564	57.9799	46.6377	59.6243	38.9753	70.6609	47.9234	83.2219	41.456	46.9497	38.8048	75.0888	65.0569	80.183	56.2634	64.1916	43.8125		34.5	74.0341	67.6304	53.5293	53.7973	57.1944	47.9234	41.7343	65.3124	39.6985	74.2268	74.2268	39.6985	79.9836	60.3552	65.3124	41.7343
									35	111.774	58.6351	66.1369	54.2205	45.7687	36.041	50.248	48.5668	52.3999	43.3041	64.0078	41.7744	62.3873	38.7637	47.529	45.6774	65.8451	65.3981	66.6626	58.6351	66.1369	54.2205		35	66.0135	72.8241	50.1451	56.3993	41.186	41.7744	39.5166	62.5625	53.8495	82.2921	82.2921	53.8495	81.0121	53.8018	62.5625	39.5166
									35.5	108.772	55.568	62.5466	49.5716	42.6548	38.8901	56.3383	45.4916	57.7172	40.1952	61.9336	46.5208	60.0439	46.596	55.136	37.7874	68.4204	68.2309	66.6113	55.568	62.5466	49.5716		35.5	66.5161	71.5807	55.328	52.8068	46.5117	46.5208	41.0926	51.5587	52.1216	60.9726	60.9726	52.1216	79.3412	58.2489	51.5587	41.0926
									36	96.4032	53.5622	60.701	48.2971	41.8231	39.5045	59.274	46.1275	56.5916	41.3013	67.4239	48.8625	58.872	37.9216	45.1453	42.3239	76.4763	65.0394	48.2127	53.5622	60.701	48.2971		36	64.089	75.0021	65.0002	53.3651	44.7886	48.8625	37.8508	69.2006	51.8958	71.0437	71.0437	51.8958	80.5922	55.586	69.2006	37.8508
									36.5	106.803	55.8269	68.8541	53.0929	43.4811	37.6198	58.8485	47.0048	58.3224	42.8733	68.2636	50.5192	70.44	43.0366	55.4502	41.1683	74.2973	62.3986	57.5868	55.8269	68.8541	53.0929		36.5	68.9535	78.2794	55.1852	50.6547	49.8192	50.5192	34.9513	61.5641	52.4751	76.5733	76.5733	52.4751	79.2309	54.5367	61.5641	34.9513
									37	95.0003	56.3265	67.4051	53.2474	46.0588	38.2228	58.6756	49.7004	60.3241	47.667	69.2711	45.2305	63.3049	43.8128	55.7325	44.2403	80.8327	59.7982	55.8664	56.3265	67.4051	53.2474		37	62.7005	81.0637	51.8426	50.6336	46.5172	45.2305	37.9472	76.0458	44.8245	72.7734	72.7734	44.8246	77.4433	59.936	76.0457	37.9472
									37.5	120.176	57.1688	61.3461	48.3841	43.7514	35.4224	56.2725	44.3666	56.0588	32.7261	70.3066	46.0599	74.7807	39.8533	55.2779	43.6535	80.088	59.3945	66.136	57.1688	61.3461	48.3841		37.5	74.6052	79.8556	61.6644	41.1445	54.0189	46.0599	38.875	64.4036	56.6685	64.1749	64.1749	56.6685	76.6995	52.6448	64.4036	38.875
									38	103.919	54.4736	60.6052	50.3213	42.256	39.9619	56.404	45.5475	57.6129	36.4972	70.8773	51.5808	67.001	41.8713	54.6774	39.7801	84.2267	71.8692	63.5834	54.4736	60.6052	50.3213		38	69.4595	86.0003	47.1363	55.5791	58.158	51.5807	37.4283	61.4866	45.8607	75.0424	75.0424	45.8608	80.1988	63.5204	61.4866	37.4283
									38.5	99.3403	63.7753	66.5717	52.4316	46.3831	37.989	60.7848	47.2624	59.3473	40.4736	71.4461	50.9946	78.3599	39.0888	52.5916	41.4072	72.6859	65.5218	60.4806	63.7753	66.5717	52.4316		38.5	66.3391	70.859	61.4933	59.2568	48.3589	50.9946	38.6394	65.2319	46.9045	120.995	120.996	46.9045	81.5794	59.4067	65.2318	38.6394
									39	110.025	56.3319	67.0624	54.0585	48.4583	36.462	60.2844	47.0411	59.7353	41.1307	69.8345	50.7402	72.8944	44.9221	41.5023	43.9592	61.0481	70.2875	69.7331	56.3319	67.0624	54.0585		39	59.8859	71.1544	58.1683	49.6394	41.5041	50.7402	42.674	61.4718	48.8799	41.4703	41.4703	48.8799	79.2554	53.8541	61.4718	42.674
									39.5	110.525	63.1166	68.6514	57.0205	46.2248	40.4316	62.7905	47.5848	64.1194	36.7516	67.412	52.4531	71.4784	43.4901	35.5191	46.6324	91.2124	66.2267	56.2386	63.1166	68.6514	57.0205		39.5	71.6569	71.0206	57.1559	56.7938	54.5446	52.4531	36.8006	76.5379	50.0841	82.5356	82.5356	50.0841	70.3786	60.7007	76.5379	36.8006
									40	108.404	53.8347	69.7884	57.5616	48.4974	43.7416	61.5391	51.5091	59.7861	38.2758	75.2268	53.4064	74.2582	49.3145	56.4353	43.3811	81.6544	67.5803	62.5617	53.8347	69.7884	57.5616		40	66.6288	68.0997	64.3965	56.2433	50.0018	53.4064	39.8403	67.2195	39.6836	57.3157	57.3157	39.6836	70.6724	55.6932	67.2195	39.8403
									40.5	104.806	58.8985	68.3668	54.0733	48.0627	42.689	63.7308	50.3319	62.0518	38.1922	67.0598	53.7487	72.2325	43.8408	58.3842	43.2184	83.0881	63.3124	64.9205	58.8985	68.3668	54.0733		40.5	73.8285	73.3219	68.5387	49.3417	51.1823	53.7487	38.3377	71.1894	44.6452	51.4961	51.4961	44.6452	72.8426	53.5254	71.1894	38.3377
									41	114.081	58.9742	70.8182	55.0483	51.0769	38.8818	60.766	52.1063	60.9261	46.1358	75.559	54.8918	68.9579	46.3417	54.33	44.3304	72.5039	65.2237	63.2261	58.9742	70.8182	55.0483		41	61.8784	77.4615	64.3863	46.0967	52.5626	54.8918	42.4289	72.1913	46.4745	87.2733	87.2733	46.4746	73.9248	48.3984	72.1913	42.4289
									41.5	114.754	58.3582	68.9347	59.5808	44.308	40.9523	56.7907	45.5155	58.1091	42.2256	70.7169	50.3468	85.513	42.8505	48.2202	42.2145	64.3251	59.8051	68.4427	58.3582	68.9347	59.5808		41.5	66.5679	85.0853	64.2491	46.7121	47.718	50.3468	41.1304	67.335	55.8905	71.204	71.204	55.8905	73.6942	59.573	67.335	41.1304
									42	110.199	60.9073	75.1153	52.0091	43.9112	45.5011	57.1666	45.6368	59.32	38.1481	76.3402	54.0203	88.2752	48.204	51.7464	45.4365	81.0336	57.8917	53.1974	60.9073	75.1153	52.0091		42	61.3982	79.6513	50.9287	51.8251	42.8006	54.0203	39.1946	71.6617	59.3367	71.9635	71.9635	59.3367	79.8415	54.6416	71.6617	39.1946
									42.5	105.42	52.4809	68.884	55.499	50.0071	37.4941	59.9989	51.4209	58.4412	42.8569	72.4762	55.7559	74.6778	43.579	47.1828	49.3131	78.3725	70.7307	62.9508	52.4809	68.884	55.499		42.5	63.7255	69.9961	68.7297	52.7976	40.0808	55.7559	42.1106	83.5502	51.6065	86.3591	86.3591	51.6065	74.6384	52.9817	83.5502	42.1106
									43	118.236	58.1385	68.8435	55.5303	48.6124	39.7994	57.8179	49.916	59.4986	41.4393	72.243	58.3811	69.9067	44.6239	38.2997	46.1661	82.0514	63.6163	49.5267	58.1385	68.8435	55.5303		43	72.5056	74.5661	57.2257	57.6287	47.2942	58.3811	44.8703	78.8545	44.8841	86.795	86.795	44.8841	73.8205	55.2883	78.8545	44.8703
									43.5	106.156	58.8251	73.5309	56.3209	47.147	42.9545	58.7422	49.5309	57.5397	40.4447	70.9097	56.0701	74.273	44.1686	53.3255	44.4697	82.4842	60.1067	58.7527	58.8251	73.5309	56.3209		43.5	65.399	75.7969	55.2942	54.3206	47.5049	56.0701	42.6003	79.0249	52.6134	74.6219	74.6219	52.6134	71.9596	61.3455	79.0249	42.6003
									44	112.375	53.9346	67.8708	61.848	50.3878	37.2208	50.8679	54.7878	53.712	46.0531	67.6059	57.354	66.4764	47.359	35.0916	47.7677	77.6587	64.4652	56.9388	53.9346	67.8708	61.848		44	81.1591	78.5626	61.6187	50.0115	59.5082	57.354	39.3421	72.675	43.6107	66.5562	66.5562	43.6107	79.685	58.0503	72.675	39.3421
									44.5	105.985	55.1421	65.3932	53.257	52.7634	43.7621	66.6003	53.0651	63.6059	38.645	70.631	57.8951	75.7159	53.0124	45.6913	44.3888	71.1363	69.4257	57.1571	55.1421	65.3932	53.257		44.5	63.7978	76.5181	53.15	44.6169	60.1532	57.8951	39.5902	73.9962	49.5004	77.3125	77.3124	49.5005	81.7983	61.8333	73.9963	39.5902
									45	123.392	61.4084	68.595	54.0324	47.8012	43.3522	58.9885	51.461	58.8777	47.9114	66.7992	58.1942	79.294	51.604	43.9992	41.3939	83.8209	67.8748	57.8199	61.4084	68.595	54.0324		45	64.9861	78.1101	65.3241	63.675	51.8661	58.1942	36.945	69.5032	52.0794	68.7928	68.7928	52.0794	87.3558	54.6075	69.5032	36.945
									45.5	104.725	56.723	71.0844	62.2204	47.4134	40.2805	55.671	50.4178	58.7788	41.2244	68.9742	49.5577	67.5312	46.8443	46.193	43.8019	82.4951	69.7673	68.5435	56.723	71.0844	62.2204		45.5	80.3096	86.991	58.9576	55.2697	55.6705	49.5577	39.9568	74.4412	62.7458	46.22	46.22	62.7458	80.9864	53.1604	74.4412	39.9567
									46	120.72	50.6799	69.2111	55.6921	50.6333	39.0091	63.032	52.691	61.9835	39.8461	78.7783	59.5987	82.1971	51.9787	61.8958	40.9355	81.9697	63.6401	68.9603	50.6799	69.2111	55.6921		46	85.3458	85.3404	62.94	50.4679	50.3353	59.5987	39.92	71.6732	41.4634	72.0218	72.0218	41.4634	84.4576	57.4296	71.6732	39.92
									46.5	115.833	58.9667	69.9941	58.5548	44.624	37.3623	61.4861	51.31	64.1734	46.2468	70.8335	61.681	80.118	50.7842	47.0571	45.3384	92.2012	64.3521	70.9213	58.9667	69.9941	58.5548		46.5	85.3546	90.9181	68.4075	53.9912	53.7409	61.681	38.9285	65.0498	60.893	53.5671	53.5671	60.893	72.4811	58.1825	65.0498	38.9285
									47	111.444	56.7522	76.4393	60.2924	51.6604	47.1721	64.5563	52.9836	65.5298	41.352	73.6649	60.1913	78.5349	47.5967	57.0481	48.0959	68.6875	66.5188	65.2185	56.7522	76.4393	60.2924		47	82.9925	81.0375	68.4981	47.2057	59.8025	60.1913	42.3251	75.9354	51.7625	65.8805	65.8805	51.7625	80.6483	59.3577	75.9354	42.3251
									47.5	103.735	65.6891	76.1355	59.151	45.959	42.278	58.83	50.4065	63.6983	47.9444	68.6591	63.3958	93.2333	49.0825	61.328	47.022	85.814	63.3805	70.4905	65.6891	76.1355	59.151		47.5	75.5	81.4039	62.1545	76.6342	58.5849	63.3958	41.4132	64.3864	56.9369	63.5998	63.5998	56.9369	76.942	57.8783	64.3864	41.4132
									48	94.2476	54.9927	75.36	62.8819	49.3428	44.2772	64.7384	51.4952	67.2879	47.5533	68.8587	61.5979	64.2764	53.2782	46.8499	50.9736	96.5766	64.2792	63.5114	54.9927	75.36	62.8819		48	73.1622	71.5492	54.4639	54.7646	57.0101	61.5979	42.0837	71.3643	45.6277	67.6066	67.6066	45.6277	74.3865	62.425	71.3643	42.0837
									48.5	111.644	60.0138	73.0875	65.7121	49.7531	40.375	62.296	51.6897	64.0059	41.6036	70.6179	61.9562	84.7939	53.4874	35.9689	48.2197	80.2026	64.0827	67.9699	60.0138	73.0875	65.7121		48.5	77.8436	82.715	77.653	60.1034	59.3904	61.9562	38.9182	87.8369	50.2643	112.678	112.678	50.2643	78.8115	56.2343	87.837	38.9181
									49	116.734	61.8597	77.1462	57.7565	49.6981	46.9645	61.8286	50.4621	63.7165	41.9196	69.9803	61.9893	76.9377	45.5169	50.6835	51.6059	91.7289	64.8559	63.6758	61.8597	77.1462	57.7565		49	75.3852	85.6069	72.8449	50.7309	54.1857	61.9893	40.1202	69.6428	54.6116	76.0806	76.0806	54.6116	78.3665	57.5533	69.6428	40.1202
									49.5	120.726	56.343	76.7414	61.4549	49.1934	41.3842	58.3897	50.9928	61.6093	45.5625	73.8156	62.6793	88.9547	50.5002	56.0996	53.1322	85.4864	72.0663	58.3883	56.343	76.7414	61.4549		49.5	80.6593	83.0479	72.9291	49.8876	53.6884	62.6792	40.1024	64.7111	56.9254	81.8418	81.8418	56.9254	75.0179	55.9892	64.7111	40.1024
									50	120.216	60.2084	74.1406	64.6274	47.5212	41.3929	55.9227	55.6639	57.3812	46.3673	75.6157	65.505	84.416	46.3936	50.6577	47.7541	79.4183	63.2514	60.5503	60.2084	74.1406	64.6274		50	65.558	91.8966	57.8282	46.3784	56.7155	65.505	43.4779	65.5022	45.0386	83.8784	83.8783	45.0386	75.671	62.6072	65.5022	43.4779
									50.5	131.528	66.9514	71.6096	56.9856	47.6578	45.0079	64.874	52.856	66.9445	48.9303	83.9695	58.4835	83.3947	48.38	48.1439	48.475	86.3114	55.9646	59.9715	66.9514	71.6096	56.9856		50.5	74.7833	83.912	60.2498	62.1568	60.1199	58.4835	37.4354	72.9047	59.8912	79.5127	79.5127	59.8912	80.841	55.4221	72.9047	37.4354
									51	104.7	55.513	78.436	62.2647	50.0517	45.9138	69.5309	50.8679	67.9193	47.8026	75.0227	60.3787	89.5035	53.8305	55.7239	52.8427	89.3388	62.2307	69.8086	55.513	78.436	62.2647		51	81.5811	85.2427	56.3164	63.6296	56.5333	60.3787	44.9179	62.2149	51.9859	78.7447	78.7447	51.9859	89.3773	55.0719	62.2149	44.9179
									51.5	131.227	54.0817	72.7117	62.3999	52.0638	45.8058	60.8227	54.3058	63.5598	45.2939	69.6332	61.8698	78.5173	53.0046	50.4784	48.895	89.6876	57.8223	52.6315	54.0817	72.7117	62.3999		51.5	63.3842	96.4745	58.2843	58.7784	50.1845	61.8698	43.0772	87.66	44.0813	76.8957	76.8957	44.0813	80.5569	56.1516	87.66	43.0772
									52	122.591	61.7032	74.7711	59.0563	48.0015	45.2925	61.4355	51.1057	61.7555	38.9558	72.2276	60.5604	85.5099	59.3246	58.5533	45.3777	82.6726	60.2501	70.9644	61.7032	74.7711	59.0563		52	72.9478	94.4742	53.2818	52.011	51.5852	60.5604	42.576	65.9796	38.2282	86.3767	86.3767	38.2281	78.4056	59.5802	65.9796	42.576
									52.5	122.01	59.5296	71.396	59.4143	55.4557	43.0733	60.7182	58.0849	62.3537	49.7538	72.7478	55.6309	76.8413	59.7	59.1875	48.3374	80.6754	62.4298	71.7269	59.5296	71.396	59.4143		52.5	67.5688	78.3989	52.1519	60.7396	53.3323	55.6309	40.0652	71.235	57.0198	97.8085	97.8085	57.0198	72.4514	55.1359	71.235	40.0652
									53	118.233	61.6041	68.9715	61.4969	54.6176	45.6467	65.998	56.9622	67.079	50.904	72.463	53.4834	84.1541	56.2597	55.388	45.7122	73.2813	60.4393	70.092	61.6041	68.9715	61.4969		53	68.0296	94.7972	61.4149	60.0198	50.506	53.4834	42.884	73.9238	42.0709	70.4963	70.4963	42.0709	71.1576	52.7257	73.9238	42.884
									53.5	125.884	65.5269	73.0382	64.4436	53.6356	45.6925	59.9615	55.7623	63.5771	44.7169	74.9513	62.7558	84.5131	53.5714	66.1446	49.7893	81.2284	67.1022	64.1063	65.5269	73.0382	64.4436		53.5	75.9729	86.5438	63.177	55.9856	51.6058	62.7558	42.0503	79.6392	51.0751	69.2722	69.2722	51.075	79.5827	61.5994	79.6392	42.0503
									54	125.886	59.5855	74.2146	59.4277	52.3374	49.3987	56.1702	55.2379	57.3762	47.4784	71.6478	71.8815	92.6142	49.5307	54.6727	51.1288	91.0101	66.3749	63.5178	59.5855	74.2146	59.4277		54	71.274	91.259	66.7826	63.7696	48.5327	71.8815	37.9015	68.2686	52.6097	75.7642	75.7642	52.6097	85.8699	58.3889	68.2686	37.9015
									54.5	110.149	61.0998	71.3324	65.3023	51.3963	47.834	62.5438	55.5605	61.8639	45.9842	75.4347	63.8961	88.1381	52.9432	56.3237	46.4144	77.9374	64.1643	64.4105	61.0998	71.3324	65.3023		54.5	75.983	86.0714	54.1885	55.2531	54.462	63.8961	39.49	79.8362	47.7567	93.2037	93.2037	47.7567	77.2776	59.9215	79.8362	39.49
									55	95.677	62.7541	71.5319	64.8594	54.0629	45.3943	61.2577	56.7401	61.7726	47.4975	71.1855	60.9685	78.8486	50.483	52.071	59.7667	88.3468	71.5384	63.2043	62.7541	71.5319	64.8594		55	86.5543	75.2126	59.488	76.6394	56.6731	60.9685	47.3965	69.1435	55.5725	89.8909	89.8909	55.5725	85.3707	58.5781	69.1435	47.3965
									55.5	108.693	57.6038	73.3046	62.9929	51.4111	47.2876	63.2567	52.6099	63.3464	44.1195	70.3815	60.8146	77.3932	52.9621	52.1458	48.288	84.25	67.945	61.0255	57.6038	73.3046	62.9929		55.5	77.9027	90.4085	56.3273	53.8852	53.3952	60.8146	46.5749	74.9773	53.3423	101.296	101.296	53.3423	83.005	55.8274	74.9773	46.5748
									56	113.59	67.837	77.0221	64.7805	53.7649	47.3896	64.152	55.6771	64.6992	46.3829	75.564	57.032	87.7585	50.7006	68.622	45.0222	88.671	67.2431	64.9597	67.837	77.0221	64.7805		56	71.575	88.5428	57.0334	64.2988	55.7259	57.032	44.497	68.3029	60.8721	79.0975	79.0975	60.8721	77.6332	55.5191	68.3029	44.497
									56.5	105.965	67.376	69.6754	58.8629	53.028	48.9116	64.4921	54.347	63.9462	45.5077	74.0605	67.1264	83.6919	51.3262	63.5884	52.821	82.2987	65.3136	66.4741	67.376	69.6754	58.8629		56.5	63.2496	85.2218	57.4488	52.01	49.1832	67.1264	41.0287	66.9977	56.5488	67.6889	67.6889	56.5488	80.7062	57.8056	66.9977	41.0287
									57	100.507	71.221	70.7673	57.7701	54.4884	45.3795	62.8496	58.2136	64.6081	50.6345	71.6518	64.1434	89.5163	53.0908	50.2054	48.0996	94.633	68.1326	79.5533	71.221	70.7673	57.7701		57	85.266	82.9312	57.8053	54.5068	54.8531	64.1434	43.3115	64.404	49.1829	64.1283	64.1283	49.1829	84.6472	54.4821	64.404	43.3115
									57.5	101.792	59.6847	67.2142	58.7606	53.3369	44.9701	61.975	57.6082	62.4269	42.3979	65.8654	66.8038	75.8748	49.4761	68.4917	44.2666	70.5183	63.8106	62.0254	59.6847	67.2142	58.7606		57.5	82.3199	85.4707	56.148	55.0178	54.3326	66.8038	46.2881	61.7183	46.8583	76.6446	76.6446	46.8583	81.1228	59.6236	61.7183	46.2881
									58	106.789	66.8787	73.0988	59.8393	51.2498	49.5523	64.0088	55.8873	66.5455	48.14	69.9391	63.9577	86.1787	51.6265	54.3646	47.9588	88.1412	64.9159	63.7678	66.8787	73.0988	59.8393		58	76.4508	86.9675	64.4528	63.1248	41.3615	63.9577	45.4389	75.4573	54.8748	82.9681	82.9681	54.8748	87.9338	57.3556	75.4573	45.4389
									58.5	114.294	60.3373	76.4797	58.5238	53.0942	48.6045	63.185	53.1509	63.2707	40.9045	64.0306	66.5042	85.5954	54.6647	71.269	47.9526	97.6532	69.4744	61.2553	60.3373	76.4797	58.5238		58.5	80.9889	87.1786	67.6762	54.3313	56.5887	66.5042	45.3034	70.2979	42.5885	74.5561	74.5561	42.5885	81.6827	59.3028	70.2979	45.3034
									59	108.908	65.7466	73.6161	62.3201	51.1449	46.9419	66.4644	54.9379	63.721	47.3344	71.3611	76.0066	71.6324	53.7524	58.302	52.2208	98.6853	62.0941	80.5869	65.7466	73.6161	62.3201		59	79.547	89.2221	72.4392	51.945	53.3271	76.0066	44.4965	77.7227	54.1642	86.5327	86.5327	54.1642	84.9526	51.0621	77.7227	44.4965
									59.5	110.16	61.6162	70.2788	54.8705	48.7809	52.3922	61.3381	52.5271	61.8825	48.4598	70.3925	65.9366	84.7564	47.1633	62.6441	44.7112	99.3992	70.3064	62.758	61.6162	70.2788	54.8705		59.5	74.7542	82.0769	64.0519	51.953	56.5345	65.9366	43.9931	59.2733	42.0986	66.2362	66.2362	42.0986	79.2819	52.9108	59.2733	43.9931
[truncated: 8 more columns]

## Sheet: Figure_S5C
																	replicate#1
														lane	mean intensity	1213pY/laod
													1213pY	1	52.7833	0.5
														2	181.289	1.75
														3	53.642	0.49
														4	181.002	1.68
														5	47.6743	0.48
														6	151.676	1.52
														7	49.6755	0.5
														8	195.118	1.9
														9	50.3218	0.49
														10	188.825	1.8
													laod	1	105.567
														2	103.594
														3	109.474
														4	107.74
														5	99.3215
														6	99.787
														7	99.351
														8	102.694
														9	102.698
														10	104.903
																	replicate#2
														lane	mean intensity	1213pY/laod
													1213pY	1	46.8563	0.25
														2	269.901	1.3
														3	72.745	0.32
														4	287.149	1.285
														5	66.8173	0.32
														6	288.417	1.4
														7	62.8395	0.3
														8	254.579	1.27
														9	63.6542	0.31
														10	247.826	1.299
													laod	1	187.425
														2	207.616
														3	227.328
														4	223.462
														5	208.804
														6	206.012
														7	209.465
														8	200.456
														9	205.336
														10	190.782

## Sheet: Figure_S5D
			VEGFR1_Full_length - VEGF								VEGFR1_Full_length + VEGF							VEGFR1_delECD								VEGFR1_delECD_TM_VEG2_Chimera									VEGFR1_delECD_JM_VEG2_Chimera								VEGFR1_delECD_TMJM_VEG2_Chimera
	mCherry	FITC	FITC/mCherry	Notation	mCherry Intensity region	Avg	SD		mCherry	FITC	FITC/mCherry	Notation	mCherry Intensity region	Avg	SD		mCherry	FITC	FITC/mCherry	Notation	mCherry Intensity region	Avg	SD		mCherry	FITC	FITC/mCherry	Notation	mCherry Intensity region	Avg	SD		mCherry	FITC	FITC/mCherry	Notation	mCherry Intensity region	Avg	SD			mCherry	FITC	FITC/mCherry	Notation	mCherry Intensity region	Avg	SD
	1175	616	0.524255	1	1-10000	0.229226	0.105895		1024	996	0.972656	1	1-10000	1.00194	0.337717		710	410	0.577465	1	1-10000	0.253862	0.111465		971	509	0.524202	1	1-10000	0.382593	0.13315		2495	4090	1.63928	1	1-10000	0.875899	0.272426			1433	1159	0.808793	1	1-10000	0.956686	0.297085
	1368	467	0.341374	2	10000-20000	0.157403	0.0491786		1889	2016	1.06723	2	10000-20000	0.873544	0.233634		1158	457	0.394646	2	10000-20000	0.228533	0.0761519		1529	529	0.345978	2	10000-20000	0.305721	0.0839611		1733	1133	0.65378	2	10000-20000	0.894786	0.232065			1590	1146	0.720755	2	10000-20000	1.16582	0.23638
	3476	863	0.248274	3	20000-30000	0.179397	0.0527996		1970	2566	1.30254	3	20000-30000	0.769209	0.172927		2245	465	0.207127	3	20000-30000	0.246173	0.0712905		2097	591	0.281831	3	20000-30000	0.271724	0.0807598		2527	2882	1.14048	3	20000-30000	0.916087	0.182427			2442	1621	0.6638	3	20000-30000	1.03082	0.158601
	3975	670	0.168553						2022	1691	0.836301						3198	1448	0.452783						2966	1689	0.569454						2799	2867	1.02429							1102	988	0.896552
	5506	1651	0.299855						2211	2047	0.925825						3344	653	0.195275						3112	1099	0.353149						3520	2447	0.69517							2942	2599	0.883413
	5820	958	0.164605						2319	2047	0.882708						4533	687	0.151555						3174	1336	0.42092						3733	3882	1.03991							2963	4099	1.3834
	7034	742	0.105488						2936	5006	1.70504						4907	696	0.141838						3379	981	0.290323						4243	3476	0.819232							2964	3305	1.11505
	7658	1453	0.189736						3166	3297	1.04138						5274	1638	0.31058						4110	2107	0.512652						4252	4380	1.0301							3000	6544	2.18133
	7942	1853	0.233317						3447	5019	1.45605						5342	1042	0.195058						4226	2937	0.694983						4537	4899	1.07979							3058	3409	1.11478
	7991	1610	0.201477						3509	6242	1.77885						5477	1514	0.276429						5477	1514	0.276429						4608	2970	0.644531							3599	2737	0.760489
	8443	790	0.0935686						4344	5258	1.21041						6146	1670	0.271721						5785	1591	0.275022						4798	4348	0.906211							3864	3402	0.880435
	8534	2411	0.282517						5226	5651	1.08132						6293	2664	0.423328						5949	2452	0.41217						5043	3132	0.621059							4347	4997	1.14953
	8634	1503	0.174079						5789	5797	1.00138						6547	1340	0.204674						5993	2238	0.373436						5086	4930	0.969328							4442	2551	0.574291
	8969	1633	0.182072						6108	6159	1.00835						6591	2036	0.308906						6162	3447	0.559396						5216	2515	0.48217							4739	5780	1.21967
	10040	794	0.0790837						6303	4825	0.765508						7398	1076	0.145445						6293	2539	0.403464						5961	4681	0.785271							4828	3678	0.761806
	11010	2520	0.228883						6562	5031	0.766687						7560	1383	0.182937						6518	1240	0.190242						6368	2737	0.429805							5020	5420	1.07968
	11199	1815	0.162068						6886	2819	0.409381						8098	1654	0.204248						6750	1787	0.264741						7062	4447	0.629708							5271	4068	0.77177
	11289	2096	0.185667						6960	5647	0.811351						8754	1847	0.210989						7241	2251	0.310869						7129	5200	0.729415							5647	6023	1.06658
	11303	1667	0.147483						7009	5005	0.714082						9210	2122	0.230402						7686	2108	0.274265						7486	4328	0.578146							5742	4917	0.856322
	11891	2225	0.187116						7239	10622	1.46733						9515	1499	0.157541						7743	2434	0.314348						7733	6770	0.875469							5809	6000	1.03288
	12157	1960	0.161224						7316	3700	0.505741						9722	1289	0.132586						8013	1786	0.222888						7740	11733	1.51589							5933	6912	1.16501
	13970	1778	0.127273						8547	6156	0.720253						9734	2729	0.280358						8098	5654	0.698197						7972	7545	0.946438							6477	5633	0.869693
	14287	3156	0.2209						8924	5950	0.666741						9834	1799	0.182937						8192	2377	0.290161						8313	6194	0.745098							6561	6513	0.992684
	14458	2618	0.181076						9966	9462	0.949428						11260	4171	0.370426						8443	2510	0.297288						8422	7840	0.930895							6748	9010	1.33521
	16477	3920	0.237907						10826	9768	0.902272						11938	1721	0.144162						9300	3200	0.344086						8590	6060	0.705471							7127	4609	0.646696
	16840	2531	0.150297						10838	4786	0.441594						12060	2100	0.174129						9378	4186	0.446364						8781	10973	1.24963							7636	3454	0.452331
	17590	3476	0.197612						11023	8500	0.771115						13029	2797	0.214675						9638	2506	0.260012						8786	6557	0.746301							7668	6957	0.907277
	17782	2595	0.145934						11345	9199	0.810842						13246	1902	0.143591						9760	4936	0.505738						9299	9198	0.989139							7708	4893	0.634795
	17800	3218	0.180787						11969	12852	1.07377						14676	4573	0.311597						10100	3480	0.344554						9773	7809	0.799038							7758	6658	0.858211
	17944	2001	0.111514						12065	14365	1.19063						15227	2565	0.168451						10312	4001	0.387995						10492	11376	1.08425							7767	7113	0.915798
	18440	3456	0.187419						12671	4745	0.374477						16161	3320	0.205433						10442	4814	0.461023						10950	12437	1.1358							7974	7787	0.976549
	18447	1246	0.0675449						13151	11947	0.908448						16298	1514	0.0928948						10727	1613	0.150368						12008	18595	1.54855							7998	4072	0.509127
	18776	2346	0.124947						13551	10343	0.763265						16344	3099	0.189611						11557	1720	0.148828						12098	8595	0.710448							8327	7760	0.931908
	19690	1247	0.0633316						13616	10995	0.807506						17596	3956	0.224824						12079	3989	0.330243						12369	9067	0.733042							8476	6304	0.743747
	20100	2256	0.112239						14107	8364	0.592897						17840	4942	0.277018						12307	3393	0.275697						12550	10438	0.831713							8738	8469	0.969215
	20564	4777	0.232299						14634	17582	1.20145						18100	5811	0.32105						12770	1696	0.132811						12591	9464	0.751648							8848	10085	1.13981
	20651	3616	0.1751						14802	16854	1.13863						18111	3825	0.211198						13453	2845	0.211477						13404	9418	0.702626							8868	9154	1.03225
	21304	5397	0.253333						14847	17009	1.14562						18676	2510	0.134397						13758	4782	0.34758						13404	10726	0.800209							9209	8356	0.907373
	23099	3787	0.163946						15279	15945	1.04359						19017	5749	0.302308						13928	4506	0.323521						13559	8729	0.643779							9623	8600	0.893692
	23473	4800	0.20449						15329	9694	0.632396						19654	4405	0.224127						14021	4932	0.351758						13734	6955	0.506407							9762	14299	1.46476
	23874	4464	0.186982						16200	11904	0.734815						19733	6612	0.335073						14248	4335	0.304253						13790	9986	0.724148							10363	10712	1.03368
	25460	5945	0.233504						16264	14681	0.902668						19855	5900	0.297154						14518	4595	0.316504						13986	15387	1.10017							11002	10800	0.98164
	25129	2070	0.0823749						17140	12090	0.705368						20500	3765	0.183659						15223	4726	0.310451						14264	9564	0.670499							11291	18229	1.61447
	26534	4617	0.174003						17494	13247	0.757231						20564	4777	0.232299						15425	3645	0.236305						14397	13950	0.968952							11430	12288	1.07507
	27451	6896	0.251211						18597	24151	1.29865						20798	6215	0.298827						15741	6467	0.410838						14746	8131	0.551404							11550	12967	1.12268
	27926	4165	0.149144						18712	19369	1.03511						20946	4051	0.193402						16146	4655	0.288307						14908	11863	0.795747							11600	10911	0.940603
	28676	5590	0.194937						18960	17591	0.927795						21257	2411	0.113421						16391	3754	0.229028						15131	13804	0.912299							11949	14382	1.20362
	27439	2689	0.0979992						19000	21992	1.15747						21549	4355	0.202098						17190	4429	0.25765						15147	10888	0.718822							12470	16739	1.34234
									19460	12092	0.621377						21835	4113	0.188367						17925	7829	0.436764						15189	12130	0.798604							12921	20801	1.60986
									19682	13963	0.70943						23014	7982	0.346832						18653	6768	0.362837						15235	6481	0.425402							13103	14159	1.08059
									19795	18553	0.937257						23337	5524	0.236706						18889	5161	0.273228						15890	10975	0.690686							13901	23010	1.65528
									20071	14914	0.743062						23500	5996	0.255149						19330	7240	0.374547						16113	19763	1.22653							13943	20421	1.46461
									21016	10010	0.476304						24865	6053	0.243435						19765	5811	0.294005						16340	15240	0.932681							14533	20760	1.42847
									21066	20634	0.979493						25055	7319	0.292117						19800	7686	0.388182						16389	16996	1.03704							14898	19630	1.31763
									21612	11602	0.536831						25096	8900	0.354638						20252	4400	0.217262						16391	20013	1.22097							14913	22883	1.53443
									21696	17604	0.811394						25735	3131	0.121663						20624	3896	0.188906						16563	12830	0.774618							14919	17103	1.14639
									23337	20104	0.861465						26013	6981	0.268366						20970	6067	0.289318						16786	18642	1.11057							15354	17416	1.1343
									23635	17363	0.734631						26191	4463	0.170402						21180	3648	0.172238						17000	13410	0.788824							15986	17778	1.1121
									25138	20000	0.795608						26367	5885	0.223196						21691	8538	0.393619						17187	14904	0.867167							16300	16671	1.02276
									25344	16034	0.632655						26446	7669	0.289987						22518	7463	0.331424						17262	16763	0.971093							16610	14542	0.875497
									25399	17382	0.684358						26506	5513	0.207991						22887	5656	0.247127						17616	18364	1.04246							16644	25290	1.51947
									25464	26437	1.03821						26731	9456	0.353747						23018	6375	0.276957						18126	21916	1.20909							17106	19441	1.1365
									25725	23691	0.920933						27375	6849	0.250192						23026	7080	0.307479						18241	25010	1.37109							17430	17835	1.02324
									26572	27926	1.05096						27616	9014	0.326405						23667	6653	0.281109						18333	17220	0.93929							17432	20890	1.19837
									27797	18106	0.651365						28002	3877	0.138454						24866	8031	0.322971						18700	18339	0.980695							18741	20243	1.08015
									28127	23617	0.839656						28902	9133	0.315999						25956	2879	0.110918						19318	17077	0.883994							18998	17346	0.913043
									28334	13335	0.470636						28973	10053	0.346978						26240	9913	0.377782						19447	16270	0.836633							19099	15543	0.813812
									28773	19780	0.68745														26348	5504	0.208896						19579	17596	0.898718							19190	18714	0.975195
									29213	27190	0.93075														26911	8872	0.329679						20909	18380	0.879047							19229	20909	1.08737
																									27790	5502	0.197985						21287	20578	0.966693							19656	22099	1.12429
																									28554	7566	0.264972						21325	16040	0.752169							19973	18729	0.937716
																									28610	4252	0.148619						21758	17683	0.812713							19998	16020	0.80108
																									28797	7505	0.260617						22115	12205	0.551888							20027	24790	1.23783
																									29092	12012	0.412897						22189	24383	1.09888							20509	20808	1.01458
																									29740	10868	0.365434						22578	16394	0.726105							20886	22872	1.09509
																																	22593	24458	1.08255							21367	17197	0.804839
																																	22866	22040	0.963876							22302	25602	1.14797
																																	23924	24011	1.00364							22377	23060	1.03052
																																	23999	23747	0.9895							22799	26341	1.15536
																																	24287	27599	1.13637							23216	17024	0.733287
																																	24866	26741	1.0754							23964	24756	1.03305
																																	25187	13676	0.542979							24987	21099	0.844399
																																	26452	20348	0.769242							25279	26115	1.03307
																																	27186	24880	0.915177							25354	22133	0.872959
																																	28126	28849	1.02571							25867	27261	1.05389
																																	28494	31700	1.11251							26261	21579	0.821713
																																	29739	24639	0.828508							26760	30611	1.14391
																																	28401	26458	0.931587							27034	30087	1.11293
																																	27896	17439	0.625143							27560	25775	0.935232
																																	27968	32326	1.15582							27904	21308	0.763618
																																	29453	33120	1.1245							28873	29446	1.01985
																																										29338	33220	1.13232
																																										29773	35225	1.18312
																																										27771	37300	1.34313
																																										28481	34066	1.1961
