# Supplementary material for: Molecular basis of VEGFR1 autoinhibition at the plasma membrane
Source: Nat Commun. 2024 Feb 14;15:1346. doi: 10.1038/s41467-024-45499-2 (PMC10866885; doi:10.1038/s41467-024-45499-2)
Supplement: Supplementary file 4 — Source Data file [file 41467_2024_45499_MOESM4_ESM.zip › Figure_S6.xlsx]

## Sheet: Sheet1
		Figure_S6B_left panel		Figure_S6B_right panel			Figure_S6C_left panel		Figure_S6C_right panel			Figure_S6D_left panel		Figure_S6D_right panel			Figure_S6E_left panel		Figure_S6E_right panel					Figure_S6F					Figure_S6G					Figure_S6H					Figure_S6I
		Time(ns)	RMSD (0-2000ns) (FLT1-8ST) run 3	Residue	RMSF (0-2000ns) (FLT1-8ST) run 3		Time(ns)	RMSD (0-500ns) (KDR-AXI) run 3	Residue	RMSF (0-500ns) (KDR-AXI) run 3		Time(ns)	RMSD (0-500ns) (FLT1(KDRjx) run 2	Residue	RMSF (0-500ns) (FLT1(KDRjx) run 2		Time(ns)	RMSD (0-500ns) (FLT-1(mutant)) run 4	Residue	RMSD (0-500ns) (FLT-1(mutant)) run 4			Time(ns)	GLU803-LYS1079 (FLT1 run 3)	GLU803-LYS1142 (FLT1 run 3)	GLU803-ARG1146 (FLT1 run 3)		Time(ns)	ASP809-GLN1085 VEGFR2	ASP809-SER1148 VEGFR2	ASP809-THR1152 VEGFR2		Time(ns)	ASP801-LYS1080 (FLT1(KDRjx)) (500ns run 2)	ASP801-LYS1143 (FLT1(KDRjx)) (500ns run 2)	ASP801-LYS1147 (FLT1(KDRjx)) (500ns run 2)		Time(ns)	GLU803-GLN1079 (FLT1(mutant)) (500ns run 4)	GLU803-SER1142 (FLT1(mutant)) (500ns run 4)	GLU803-THR1146 (FLT1(mutant)) (500ns run 4)
		0	6e-06	781	7.52		0	5e-06	787	12.415		0	5e-06	781	16.468		0	6e-06	781	9.664			0	2.54	9.18	9.97		0	10.68	14.4	16.64		0	13.12	11.63	20.33		0	4.48	8.11	10.97
		0.01	0.95899	782	6.121		0.01	0.95959	788	11.611		0.01	1.02264	782	14.855		0.01	0.75805	782	8.34			0.01	2.65	9.49	9.81		0.01	11.08	14.11	15.56		0.01	12.64	11.2	16.79		0.01	2.94	4.37	9.88
		0.02	0.92612	783	4.939		0.02	1.18784	789	10.044		0.02	1.05156	783	13.689		0.02	0.89046	783	6.536			0.02	2.65	10.68	9.24		0.02	11.9	15.24	15.03		0.02	10.69	9.18	14.06		0.02	2.88	6.16	8.85
		0.03	1.00438	784	4.182		0.03	1.45221	790	8.137		0.03	1.24111	784	12.354		0.03	1.01816	784	5.319			0.03	5.13	12.41	6.17		0.03	11.9	14.45	15.62		0.03	12.31	12.06	14.65		0.03	3.29	8.62	9.78
		0.04	1.01566	785	3.373		0.04	1.41554	791	6.82		0.04	1.25957	785	11.238		0.04	1.12306	785	3.813			0.04	5.86	13.6	8.05		0.04	12.41	15.13	16.31		0.04	12	10.58	15.37		0.04	3.32	7.2	9.18
		0.05	1.20011	786	3.247		0.05	1.4231	792	6.289		0.05	1.33185	786	10.374		0.05	1.24792	786	1.982			0.05	4.51	9.83	7.86		0.05	12.23	14.4	14.57		0.05	11.95	8.73	15.65		0.05	4.81	8.02	9.33
		0.06	1.06686	787	3.024		0.06	1.43742	793	5.854		0.06	1.48222	787	9.705		0.06	1.21015	787	1.547			0.06	4.94	10.33	8.53		0.06	11.43	11.98	14.98		0.06	11.32	7.35	14.71		0.06	6.14	4.97	12.24
		0.07	1.29065	788	2.418		0.07	1.59595	794	4.846		0.07	1.52972	788	8.403		0.07	1.55393	788	1.582			0.07	5.18	9.94	6.97		0.07	12.07	13.8	14.35		0.07	11.14	7.45	15.15		0.07	4.19	7.65	10.94
		0.08	1.22733	789	1.664		0.08	1.54354	795	4.224		0.08	1.65353	789	6.772		0.08	1.52594	789	1.771			0.08	4.28	8.54	8.05		0.08	11.87	13.4	14.48		0.08	12.87	7.38	16.18		0.08	6.99	6.78	11.09
		0.09	1.26203	790	1.387		0.09	1.56011	796	3.774		0.09	1.59969	790	5.017		0.09	1.48509	790	2.191			0.09	2.68	6.8	8.43		0.09	11.69	14.34	15.16		0.09	13.23	9.01	17.3		0.09	5.99	8.19	11.96
		0.1	1.32487	791	1.144		0.1	1.56998	797	3.167		0.1	1.59604	791	4.253		0.1	1.59311	791	1.734			0.1	2.64	8.98	8.26		0.1	12.86	14.6	16.09		0.1	13.19	8.79	15.99		0.1	8.22	6.54	11.88
		0.11	1.31875	792	0.955		0.11	1.58765	798	3.303		0.11	1.60961	792	3.215		0.11	1.58591	792	1.714			0.11	2.75	8.32	5.99		0.11	12.27	14.77	14.98		0.11	12.76	7.99	16.51		0.11	6.44	8.27	11.28
		0.12	1.38169	793	0.931		0.12	1.65157	799	3.153		0.12	1.58647	793	2.236		0.12	1.59293	793	1.636			0.12	2.79	8.64	5.64		0.12	11.66	16.23	14.44		0.12	13.6	7.55	17.09		0.12	6.7	8.5	11.7
		0.13	1.35606	794	1.051		0.13	1.61054	800	2.998		0.13	1.74413	794	1.921		0.13	1.67494	794	1.777			0.13	2.65	8.13	7.85		0.13	13.33	15.4	16.08		0.13	13.27	9.85	18.2		0.13	7.38	8.21	12.06
		0.14	1.50557	795	1.268		0.14	1.6588	801	2.183		0.14	1.68033	795	1.597		0.14	1.70963	795	2.302			0.14	2.66	7.39	7.57		0.14	11.49	14.66	13.95		0.14	12.42	6.99	17.01		0.14	5.65	8.79	11.06
		0.15	1.52123	796	2.064		0.15	1.72068	802	1.732		0.15	1.66533	796	1.887		0.15	1.64421	796	3.083			0.15	2.76	7.89	5.67		0.15	10.84	13.39	13.76		0.15	12.48	6.87	17		0.15	5.71	6.66	10.65
		0.16	1.67396	797	3.03		0.16	1.66795	803	1.535		0.16	1.5865	797	2.613		0.16	1.61383	797	4.3			0.16	2.64	7.48	7.06		0.16	10.37	13.3	13.93		0.16	13.41	8.62	17.67		0.16	7.42	8.75	11.83
		0.17	1.61235	798	3.71		0.17	1.63121	804	1.122		0.17	1.71633	798	3.645		0.17	1.72261	798	5.215			0.17	2.72	10.56	7.3		0.17	10.56	13.24	13.33		0.17	15.39	10.84	17.58		0.17	5.06	8.71	9.9
		0.18	1.72811	799	4.44		0.18	1.71212	805	1.075		0.18	1.71434	799	5.369		0.18	1.91019	799	7.415			0.18	2.77	10.89	7.56		0.18	11.07	14.02	12.98		0.18	14.99	10.71	19.7		0.18	4.38	7.8	9.74
		0.19	1.92463	800	4.007		0.19	1.76929	806	1.271		0.19	1.79801	800	7.019		0.19	1.79884	800	8.998			0.19	2.67	9.59	7.08		0.19	11.06	14.71	13.3		0.19	16.66	11.22	21.54		0.19	5.48	8.57	11.13
		0.2	1.99323	801	3.331		0.2	1.79574	807	1.682		0.2	1.7205	801	9.58		0.2	1.94644	801	10.505			0.2	2.7	9.61	7.65		0.2	9.76	14.82	12.65		0.2	14.73	8.79	19.01		0.2	6.29	9.35	10.93
		0.21	1.89066	802	2.886		0.21	1.72684	808	2.087		0.21	1.77908	802	10.316		0.21	2.04731	802	10.597			0.21	3.98	12.41	7.96		0.21	10.71	14.51	12.57		0.21	13.67	7.74	18.05		0.21	7.7	8.83	10.98
		0.22	1.89325	803	2.391		0.22	1.81451	809	2.247		0.22	1.7493	803	8.171		0.22	2.0112	803	10.186			0.22	3.63	12	6.74		0.22	10.48	13.62	12.7		0.22	13.69	8.13	18.36		0.22	7.89	8.51	11.66
		0.23	1.96259	804	2.499		0.23	1.73777	810	2.29		0.23	1.83458	804	7.312		0.23	1.98532	804	10.834			0.23	3.89	11.88	7.83		0.23	11.7	14.7	15.07		0.23	11.26	6.28	15.52		0.23	8.18	8.84	11.7
		0.24	1.84044	805	2.559		0.24	1.6484	811	2.603		0.24	1.93874	805	6.512		0.24	1.97157	805	11.678			0.24	4	11.17	7.82		0.24	10.4	14.51	12.55		0.24	10.96	9.16	15.65		0.24	5.75	9.21	10.96
		0.25	2.02269	806	2.453		0.25	1.79001	812	3.85		0.25	1.81236	806	6.197		0.25	2.16993	806	11.116			0.25	4.17	10.06	7.09		0.25	10.59	13.88	12.81		0.25	12.42	7.79	16.67		0.25	7.12	8.59	11.71
		0.26	1.97303	807	2.606		0.26	1.69546	813	3.279		0.26	1.8915	807	5.709		0.26	2.24423	807	11.115			0.26	4.31	9.65	7.69		0.26	10.98	13.39	13.78		0.26	12.73	7.28	17.34		0.26	4.83	9.98	11.59
		0.27	1.97574	808	2.132		0.27	1.75206	814	3.071		0.27	1.79704	808	5.121		0.27	2.073	808	9.874			0.27	4.39	9.69	8.41		0.27	12.2	14	14.04		0.27	12.93	9.94	17.42		0.27	5.58	8.32	12.46
		0.28	2.09911	809	3.21		0.28	1.73986	815	2.34		0.28	1.92711	809	4.117		0.28	1.9887	809	8.937			0.28	4.18	9.53	6.92		0.28	12.28	16.04	13.25		0.28	12.1	8.49	16.29		0.28	7.14	8.02	11.83
		0.29	2.10458	810	3.784		0.29	1.78271	816	2.015		0.29	2.03086	810	3.705		0.29	2.12162	810	8.437			0.29	4.68	8.7	10.6		0.29	9.61	12.46	12.41		0.29	14.19	9.53	19.07		0.29	6.62	7.87	11.27
		0.3	1.99912	811	3.405		0.3	1.90172	817	2.027		0.3	1.92884	811	3.309		0.3	2.05183	811	6.943			0.3	4.35	9.5	10.53		0.3	10.56	13.93	12.44		0.3	11.9	7.28	15.46		0.3	5.67	9.6	11.37
		0.31	1.98657	812	3.871		0.31	1.84874	818	2.389		0.31	1.96912	812	2.79		0.31	2.1714	812	5.251			0.31	4.75	10.07	10		0.31	11.1	14.68	14.61		0.31	10.45	5.51	15.24		0.31	5.12	9.36	11.01
		0.32	1.91604	813	4.139		0.32	1.83187	819	2.322		0.32	1.89487	813	2.568		0.32	2.14858	813	4.271			0.32	4.78	9.95	9.98		0.32	11.03	13.56	13.44		0.32	11.48	6.98	15.36		0.32	5.65	7.9	11.16
		0.33	1.86316	814	4.369		0.33	1.727	820	2.021		0.33	1.7789	814	2.349		0.33	2.04904	814	3.642			0.33	4.74	10.3	10.5		0.33	12	15.51	13.87		0.33	10.69	8.12	14.16		0.33	6.46	8.11	10.6
		0.34	1.85078	815	3.017		0.34	1.84479	821	2.18		0.34	1.77176	815	2.43		0.34	2.01867	815	2.795			0.34	4.7	9.68	11.07		0.34	10.67	13.71	13.92		0.34	11.87	10.77	14.85		0.34	8.49	7.64	12.15
		0.35	1.72992	816	2.322		0.35	1.91557	822	2.091		0.35	1.82914	816	2.219		0.35	1.89475	816	2.344			0.35	4.64	9.92	12.08		0.35	9.47	13.16	11.87		0.35	11.29	8.81	14.16		0.35	9.21	8.37	11.49
		0.36	1.69755	817	1.594		0.36	1.93383	823	2.091		0.36	1.99934	817	2.581		0.36	1.93091	817	2.31			0.36	4.69	9.59	10.7		0.36	10.41	13.31	12.81		0.36	11.99	8.94	15.82		0.36	7.99	7.47	11.91
		0.37	1.80912	818	1.576		0.37	2.06344	824	2.078		0.37	2.06175	818	3.814		0.37	2.02838	818	2.192			0.37	4.82	9.8	8.95		0.37	10.24	12.98	12.74		0.37	12.6	10.23	16.61		0.37	8.23	7.6	12.1
		0.38	1.80329	819	1.386		0.38	1.98102	825	2.053		0.38	2.13282	819	3.409		0.38	1.89896	819	1.825			0.38	4.31	9.18	7.58		0.38	8.92	12.33	11.54		0.38	11.08	8.76	14.01		0.38	7.2	7.99	11.97
		0.39	1.74726	820	1.061		0.39	2.023	826	1.694		0.39	2.18962	820	2.085		0.39	1.96302	820	1.52			0.39	4.37	9.03	7.29		0.39	9.1	12.29	11.12		0.39	10.92	8.39	14.83		0.39	7.82	7.45	12.14
		0.4	1.82385	821	1.045		0.4	2.07283	827	1.419		0.4	2.14761	821	1.94		0.4	2.03994	821	1.548			0.4	2.56	8.72	7.12		0.4	9.72	15.35	10.76		0.4	10.98	7.61	15.02		0.4	7.96	6.62	12.29
		0.41	1.76866	822	1.027		0.41	1.92899	828	1.322		0.41	2.17305	822	2.199		0.41	1.98122	822	1.557			0.41	4.5	9.19	6.69		0.41	8.71	13.15	11.37		0.41	12.83	9.44	16.24		0.41	7.91	5.82	12.57
		0.42	1.76886	823	1.185		0.42	1.87134	829	1.204		0.42	2.20766	823	2.556		0.42	2.1437	823	1.71			0.42	4.95	9.8	7.93		0.42	9.17	13.85	11.84		0.42	9.4	6.82	14.31		0.42	7.68	7.24	12.78
		0.43	1.72944	824	1.309		0.43	1.87898	830	1.285		0.43	2.1666	824	2.959		0.43	2.30994	824	1.801			0.43	4.52	9.59	7.34		0.43	9.94	13.61	11.99		0.43	11.86	8.03	15.71		0.43	7.31	5.86	12.6
		0.44	2.02816	825	1.409		0.44	1.87415	831	1.379		0.44	2.44202	825	3.158		0.44	2.06455	825	1.91			0.44	4.17	9.74	8.45		0.44	10.25	15.13	12.1		0.44	13.09	10.07	17.32		0.44	7.64	6.84	12.43
		0.45	1.99286	826	1.294		0.45	1.82315	832	1.378		0.45	2.29709	826	3.426		0.45	2.04433	826	1.799			0.45	3.9	8.94	9.64		0.45	9.53	13.82	11.51		0.45	13.24	9.87	17.92		0.45	8.87	6.43	13.03
		0.46	1.95811	827	1.228		0.46	1.74089	833	1.306		0.46	2.27649	827	3.306		0.46	2.07294	827	1.712			0.46	4.25	12.37	10.81		0.46	9.94	11.78	13.15		0.46	14.22	9.34	17.92		0.46	7.57	7.49	12.16
		0.47	1.83806	828	1.328		0.47	1.67088	834	1.293		0.47	2.22477	828	3.232		0.47	2.08479	828	1.748			0.47	4.07	10.62	12.65		0.47	10.09	12.82	13.79		0.47	15.03	11.54	19.46		0.47	7.94	7.11	11.83
		0.48	1.8932	829	1.38		0.48	1.74899	835	1.355		0.48	2.19188	829	3.392		0.48	2.28724	829	1.746			0.48	4.95	9.21	14.61		0.48	9.15	12.23	11.98		0.48	14.03	12.07	19.05		0.48	7.69	7.79	11.89
		0.49	1.72657	830	1.463		0.49	1.73324	836	1.386		0.49	2.12691	830	3.409		0.49	2.18863	830	1.744			0.49	4.44	9.82	12.09		0.49	9.24	11.85	11.65		0.49	14.82	12.56	20.28		0.49	8.09	6.96	11.24
		0.5	1.74004	831	1.531		0.5	1.7153	837	1.488		0.5	2.25386	831	3.457		0.5	2.09216	831	1.727			0.5	3.54	10.09	13.02		0.5	9.18	12.83	11.91		0.5	14.8	10.56	20.59		0.5	8.58	6.8	11.59
		0.51	1.81529	832	1.513		0.51	1.7339	838	1.589		0.51	2.32528	832	3.429		0.51	2.15621	832	1.675			0.51	4.43	10.54	11.73		0.51	9.34	12.59	12.26		0.51	16.91	13.41	21.33		0.51	8.16	5.84	11.37
		0.52	1.77097	833	1.445		0.52	1.82209	839	1.476		0.52	2.46494	833	3.264		0.52	2.03327	833	1.609			0.52	4.47	9.95	12.27		0.52	8.73	12.81	11.48		0.52	17.47	14.83	23.49		0.52	8.84	7.72	12.21
		0.53	1.76399	834	1.481		0.53	1.76958	840	1.429		0.53	2.38926	834	2.997		0.53	2.14835	834	1.601			0.53	3.63	7.08	10.39		0.53	9.33	13	11.64		0.53	16.33	13.54	21.85		0.53	9.3	6.4	13
		0.54	1.8278	835	1.564		0.54	1.73563	841	1.673		0.54	2.13325	835	3.005		0.54	2.13746	835	1.58			0.54	3.25	7.66	10.79		0.54	9.25	13.63	11.9		0.54	15.74	14.34	22.43		0.54	7.69	6.07	12.18
		0.55	1.87225	836	1.555		0.55	1.85754	842	1.891		0.55	2.45375	836	3.014		0.55	2.07832	836	1.661			0.55	2.77	6.13	10.39		0.55	9.2	12.49	12.77		0.55	17.11	13.48	22.97		0.55	8.15	7.07	11.72
		0.56	2.00101	837	1.683		0.56	1.85792	843	2.155		0.56	2.38849	837	2.895		0.56	1.86275	837	1.649			0.56	2.67	5.55	11.37		0.56	9.58	12.77	11.67		0.56	14.42	11.38	20.86		0.56	8.32	6.77	12.21
		0.57	1.75613	838	1.597		0.57	1.89203	844	2.502		0.57	2.31858	838	2.943		0.57	1.97699	838	1.507			0.57	2.65	4.78	10.98		0.57	9.09	13.36	11.66		0.57	14.7	12.96	19.74		0.57	7.45	7.01	11.24
		0.58	1.73876	839	1.373		0.58	1.78863	845	2.355		0.58	2.34604	839	2.925		0.58	2.07068	839	1.358			0.58	2.7	5.53	9.64		0.58	9.22	13.39	12.34		0.58	14.49	13.09	20.86		0.58	7.7	7.64	11.18
		0.59	1.85081	840	1.212		0.59	1.74997	846	1.622		0.59	2.34714	840	2.788		0.59	2.09333	840	1.355			0.59	2.66	4.91	8.19		0.59	9.23	13.04	11.8		0.59	13.41	11.35	18.63		0.59	8.01	6.04	11.07
		0.6	1.9392	841	1.15		0.6	1.80401	847	1.329		0.6	2.42124	841	2.757		0.6	2.05911	841	1.398			0.6	3.03	4.74	10.01		0.6	8.6	12.34	11.73		0.6	16.64	13.79	20.83		0.6	8.54	5.27	12
		0.61	2.04745	842	1.18		0.61	1.85466	848	1.214		0.61	2.44616	842	2.732		0.61	2.02203	842	1.457			0.61	2.68	5.04	10.21		0.61	9.47	12.31	12.63		0.61	16.7	14.9	22		0.61	7.45	4.82	11.04
		0.62	1.89683	843	1.256		0.62	1.92038	849	1.206		0.62	2.31187	843	2.831		0.62	2.12355	843	1.513			0.62	2.77	4.92	11.01		0.62	9.7	13.42	12.43		0.62	16.91	15.74	22.99		0.62	9.64	6.24	12.45
		0.63	1.87296	844	1.228		0.63	1.81874	850	1.253		0.63	2.37085	844	2.974		0.63	1.98076	844	1.548			0.63	2.63	5.49	7.42		0.63	9.2	12.3	12.82		0.63	15.1	14.55	20.69		0.63	8	6.59	11.33
		0.64	1.90889	845	1.287		0.64	1.84268	851	1.246		0.64	2.48857	845	3.062		0.64	1.81943	845	1.649			0.64	2.64	5.16	7.87		0.64	9.14	13.53	11.64		0.64	16.12	15.32	20.89		0.64	7.96	7.45	11.95
		0.65	1.83175	846	1.233		0.65	1.88289	852	1.319		0.65	2.43368	846	3.229		0.65	1.75046	846	1.651			0.65	2.56	5.3	8.14		0.65	8.4	12.4	11.3		0.65	16.88	14.84	22.42		0.65	8.94	6.92	11.78
		0.66	1.81049	847	1.345		0.66	1.80959	853	1.303		0.66	2.4057	847	3.139		0.66	1.76098	847	1.829			0.66	2.62	5.4	7.73		0.66	9.72	12.38	11.7		0.66	14.74	11.5	20.32		0.66	8.03	6.11	10.82
		0.67	1.74384	848	1.436		0.67	1.90615	854	1.399		0.67	2.44239	848	3.267		0.67	1.79825	848	1.907			0.67	2.65	4.59	8.09		0.67	8.86	11.9	11.62		0.67	16.83	16.6	23		0.67	7.87	6.11	11.49
		0.68	1.87728	849	1.437		0.68	1.77183	855	1.507		0.68	2.44717	849	3.184		0.68	1.77488	849	1.932			0.68	2.82	6.66	8.32		0.68	9.42	12.78	12.07		0.68	15.9	13.85	21.71		0.68	8.01	6.94	11.79
		0.69	1.83409	850	1.864		0.69	1.84489	856	1.534		0.69	2.28813	850	2.969		0.69	1.75851	850	2.141			0.69	2.7	4.71	8.67		0.69	9.3	12.15	12.2		0.69	16.42	12.36	21.88		0.69	8.82	6.14	12.39
		0.7	1.97792	851	2.423		0.7	1.924	857	1.923		0.7	2.27042	851	3.165		0.7	1.75213	851	2.542			0.7	2.72	4.61	9.77		0.7	9.13	12.9	11.94		0.7	15.01	14.63	20.23		0.7	7.46	6.86	10.66
		0.71	2.01305	852	2.392		0.71	1.8961	858	2.061		0.71	2.37173	852	3.855		0.71	1.88616	852	2.494			0.71	2.89	4.79	9.48		0.71	8.77	12.39	11.05		0.71	15.02	11.88	19.82		0.71	6.21	6.12	11.03
		0.72	1.9913	853	2.269		0.72	1.98362	859	2.312		0.72	2.33197	853	3.962		0.72	1.80035	853	2.516			0.72	2.59	4.61	7.71		0.72	9.4	13.26	12.05		0.72	15.28	11.95	20.54		0.72	7.4	7.03	11.51
		0.73	2.02037	854	1.982		0.73	2.07664	860	2.093		0.73	2.28595	854	3.895		0.73	1.87327	854	2.295			0.73	2.68	4.96	7.95		0.73	8.89	12.68	11.98		0.73	14.51	11.93	19.72		0.73	7.11	6.46	11.63
		0.74	1.98714	855	1.657		0.74	1.99836	861	1.838		0.74	2.42533	855	3.833		0.74	2.02562	855	1.975			0.74	2.76	4.48	7.7		0.74	8.96	13.66	12.16		0.74	14.65	11.14	19.73		0.74	9.14	6.61	12.89
		0.75	1.9524	856	1.418		0.75	2.04159	862	1.624		0.75	2.38961	856	3.626		0.75	2.00138	856	1.782			0.75	2.64	4.93	9.08		0.75	9.41	13.31	11.82		0.75	16.49	11.35	21.44		0.75	7.38	8.55	12.9
		0.76	2.07749	857	1.322		0.76	2.13739	863	1.481		0.76	2.33517	857	3.223		0.76	1.95137	857	1.589			0.76	2.64	4.94	8.32		0.76	9.34	13.59	11.61		0.76	15.27	11.82	19.77		0.76	6.24	3.84	11.93
		0.77	2.23456	858	1.105		0.77	1.92425	864	1.38		0.77	2.48615	858	3.025		0.77	1.90725	858	1.409			0.77	2.74	4.73	9.95		0.77	9.21	11.79	11.99		0.77	13.07	9.91	18.53		0.77	6.17	6.53	12.11
		0.78	2.20631	859	0.978		0.78	2.01053	865	1.208		0.78	2.49003	859	2.713		0.78	1.97096	859	1.295			0.78	2.62	4.68	8.83		0.78	8.89	12.45	12.63		0.78	13.75	10.67	18.49		0.78	7.21	7.15	11.89
		0.79	2.21502	860	0.924		0.79	2.0187	866	1.119		0.79	2.56739	860	2.49		0.79	2.09047	860	1.285			0.79	2.59	4.51	8.04		0.79	9.51	12.39	12.71		0.79	13.61	10.44	18.85		0.79	8.25	6.77	13.03
		0.8	2.15584	861	0.868		0.8	2.07834	867	1.078		0.8	2.49837	861	2.508		0.8	2.04357	861	1.247			0.8	2.69	5.92	7.62		0.8	9.13	12.46	12.75		0.8	13.82	11.52	19.14		0.8	8.4	7.94	12.59
		0.81	2.19835	862	0.996		0.81	2.02041	868	1.095		0.81	2.45046	862	2.412		0.81	2.02197	862	1.283			0.81	2.56	5.12	8.33		0.81	9.28	12.74	12.57		0.81	14.38	12.04	20.01		0.81	8.6	6.28	12.05
		0.82	2.02931	863	1.238		0.82	2.01934	869	1.255		0.82	2.38135	863	2.601		0.82	1.93282	863	1.362			0.82	2.56	5.36	7.83		0.82	9.6	12.42	12.72		0.82	13.59	11.5	17.84		0.82	7.17	5.42	12.35
		0.83	2.1793	864	1.803		0.83	1.95245	870	1.519		0.83	2.47199	864	2.841		0.83	2.00042	864	1.742			0.83	2.72	4.93	7.88		0.83	11.11	14.15	13.67		0.83	11.19	9	17.24		0.83	7.88	5.91	12
		0.84	2.21861	865	2.615		0.84	1.82112	871	1.849		0.84	2.52829	865	3.177		0.84	2.13433	865	1.84			0.84	2.56	4.45	7.43		0.84	9.2	12.83	13.2		0.84	12.88	8.73	18.15		0.84	7.91	5.98	12.16
		0.85	2.17565	866	2.905		0.85	1.86545	872	2.195		0.85	2.52141	866	3.509		0.85	2.18103	866	1.781			0.85	2.61	5.15	7.44		0.85	9.75	12.53	12.49		0.85	10.98	7.59	16.79		0.85	8.19	6.3	12.65
		0.86	2.20343	867	2.15		0.86	1.88442	873	2.017		0.86	2.48751	867	3.578		0.86	2.13211	867	1.601			0.86	2.76	7.14	8.02		0.86	9.69	13.11	11.78		0.86	10.26	7.99	17.09		0.86	6.71	6.71	11.8
		0.87	2.10726	868	1.673		0.87	1.93267	874	1.682		0.87	2.4429	868	3.271		0.87	2.13112	868	1.576			0.87	2.65	7.09	9.04		0.87	9.27	11.5	12.31		0.87	9.48	6.58	16.64		0.87	6.33	5.6	12.13
		0.88	2.01987	869	1.527		0.88	1.88995	875	1.588		0.88	2.47506	869	3.138		0.88	2.14973	869	1.562			0.88	2.82	7.52	6.52		0.88	9.34	11.56	12.85		0.88	11.59	8.35	17.86		0.88	4.91	5.62	11.3
		0.89	2.20573	870	1.423		0.89	1.84191	876	1.532		0.89	2.46098	870	2.956		0.89	2.21642	870	1.552			0.89	2.69	6.74	7.61		0.89	9.05	12.65	12.38		0.89	11.77	7.36	16.94		0.89	4.49	4.79	11.94
		0.9	2.20705	871	1.236		0.9	1.95931	877	1.465		0.9	2.58853	871	2.828		0.9	2.14956	871	1.343			0.9	2.86	6.46	7.65		0.9	9.9	12.28	12.31		0.9	11.48	7.25	17.18		0.9	5.28	4.87	12.28
		0.91	2.20188	872	1.147		0.91	2.0034	878	1.385		0.91	2.47241	872	2.727		0.91	2.09997	872	1.167			0.91	2.61	5.56	7.98		0.91	9.51	12.04	12.27		0.91	10.5	7.92	17		0.91	5.02	5.27	12.4
		0.92	2.15521	873	1.117		0.92	2.06076	879	1.331		0.92	2.33964	873	2.542		0.92	2.06555	873	1.159			0.92	2.64	4.86	9.35		0.92	9.65	13.55	11.77		0.92	10.88	6.6	16.95		0.92	4.49	5.53	11.78
		0.93	2.23889	874	1.01		0.93	2.05882	880	1.303		0.93	2.42212	874	2.369		0.93	2.08587	874	1.063			0.93	2.66	5.47	8.77		0.93	9.72	11.94	12.82		0.93	11.63	6.94	16.66		0.93	4.98	5.8	12.95
		0.94	2.18901	875	0.886		0.94	1.95373	881	1.248		0.94	2.30483	875	2.284		0.94	2.16532	875	0.898			0.94	2.82	6.87	6.9		0.94	8.99	11.26	12.27		0.94	11.98	5.72	16.82		0.94	5.89	7.06	13.33
		0.95	2.26643	876	0.87		0.95	2.05723	882	1.183		0.95	2.29622	876	2.167		0.95	2.02732	876	0.874			0.95	2.66	5.45	7.97		0.95	9.92	13.55	12.76		0.95	11.88	6.49	16.97		0.95	4.85	6.25	12.44
		0.96	2.34271	877	0.853		0.96	2.04901	883	1.213		0.96	2.40029	877	2.002		0.96	2.00707	877	0.872			0.96	2.58	5.31	8.65		0.96	9.2	12.01	12.72		0.96	11.61	7.35	16.1		0.96	4.3	5.93	12.32
		0.97	2.23416	878	0.789		0.97	1.9233	884	1.259		0.97	2.2719	878	1.918		0.97	2.08113	878	0.793			0.97	2.64	5.83	7.21		0.97	9.6	12.84	12.17		0.97	11.29	7.82	16.93		0.97	3.81	4.89	12.02
		0.98	2.30189	879	0.754		0.98	2.09106	885	1.207		0.98	2.33484	879	1.844		0.98	2.0391	879	0.839			0.98	2.68	5.89	7.66		0.98	9.34	12.74	12.22		0.98	14.67	10.29	20.58		0.98	4.72	7.24	11.75
		0.99	2.28854	880	0.81		0.99	2.02741	886	1.188		0.99	2.3353	880	1.714		0.99	2.00122	880	0.983			0.99	2.59	6.33	7.99		0.99	9.5	12.82	11.51		0.99	15.14	10.42	21.97		0.99	6.51	8.68	13.69
		1	2.32061	881	0.815		1	2.03796	887	1.253		1	2.36211	881	1.575		1	1.91921	881	1.029			1	2.64	5.44	9.9		1	9.08	11.99	11.98		1	15.71	10.99	21.5		1	5.76	7.04	13.04
		1.01	2.39761	882	0.838		1.01	2.0957	888	1.257		1.01	2.25196	882	1.511		1.01	1.99452	882	1.07			1.01	2.81	4.91	10		1.01	9.93	13.71	12.11		1.01	11.41	7.5	19.17		1.01	5.27	7.36	12.4
		1.02	2.36288	883	0.975		1.02	2.07033	889	1.241		1.02	2.19017	883	1.5		1.02	1.8985	883	1.165			1.02	2.65	4.51	11.68		1.02	9.82	12.89	12.12		1.02	11.28	8.04	19.41		1.02	5.09	7.82	11.23
		1.03	2.33344	884	1.497		1.03	2.03134	890	1.325		1.03	2.31028	884	1.438		1.03	2.08621	884	1.447			1.03	2.68	5.78	10.43		1.03	8.9	11.73	12.26		1.03	10.13	7.72	18.66		1.03	6.17	8.53	11.56
		1.04	2.4271	885	1.491		1.04	2.17095	891	1.409		1.04	2.40459	885	1.343		1.04	1.93231	885	1.631			1.04	2.69	4.6	13.04		1.04	9.28	11.62	12.17		1.04	12.41	8.13	18.45		1.04	4.44	7.66	12.39
		1.05	2.49855	886	1.721		1.05	2.08915	892	1.393		1.05	2.41327	886	1.316		1.05	1.97304	886	1.574			1.05	2.8	4.28	11.45		1.05	9.03	11.78	11.95		1.05	12.21	6.29	17.68		1.05	8.64	8.03	12.46
		1.06	2.51722	887	1.944		1.06	2.09876	893	1.412		1.06	2.52284	887	1.367		1.06	1.81043	887	1.584			1.06	2.63	7.51	11.71		1.06	9.42	14.34	11.58		1.06	13.33	8.94	19.17		1.06	8.23	7.26	11.48
		1.07	2.47338	888	1.396		1.07	2.23096	894	1.383		1.07	2.38228	888	1.513		1.07	1.99819	888	1.323			1.07	2.68	7.54	11.33		1.07	9.1	12.45	11.42		1.07	13.04	10.33	17.83		1.07	5.78	7.33	10.19
		1.08	2.39188	889	1.139		1.08	2.08036	895	1.335		1.08	2.45509	889	1.567		1.08	1.94591	889	1.383			1.08	2.53	8.44	11.29		1.08	9.37	12.97	12.35		1.08	14.17	9.97	20.84		1.08	5.03	6.33	9.21
		1.09	2.4223	890	0.978		1.09	2.11691	896	1.382		1.09	2.45845	890	1.813		1.09	1.94619	890	1.288			1.09	2.84	8.21	11.09		1.09	9.43	12.7	12.45		1.09	17	10.84	24.65		1.09	4.55	4.96	9.6
		1.1	2.51978	891	0.9		1.1	2.04721	897	1.257		1.1	2.44285	891	1.753		1.1	1.95661	891	1.229			1.1	2.65	6.37	12.41		1.1	8.86	11.48	12.09		1.1	16.2	12.37	23.84		1.1	5.51	4.23	11.95
		1.11	2.60467	892	0.863		1.11	2.16314	898	1.115		1.11	2.42536	892	1.688		1.11	1.94095	892	1.165			1.11	2.68	5.91	12.22		1.11	9.22	11.87	12.01		1.11	16.23	11.97	23.01		1.11	5.21	4.24	10.71
		1.12	2.68052	893	0.93		1.12	2.10108	899	1.1		1.12	2.43937	893	1.809		1.12	1.73607	893	1.183			1.12	2.72	6.69	10.52		1.12	9.82	11.66	12.99		1.12	15.26	12.24	22.84		1.12	5.75	5.3	10.34
		1.13	2.57933	894	0.819		1.13	2.08107	900	1.186		1.13	2.50256	894	1.76		1.13	1.9027	894	1.132			1.13	2.7	9.04	10.14		1.13	8.7	10.24	11.73		1.13	18.72	13.59	25.95		1.13	5.06	5.37	10.03
		1.14	2.64732	895	0.835		1.14	2.10124	901	1.172		1.14	2.62954	895	1.774		1.14	1.83514	895	1.24			1.14	2.8	9.59	10.54		1.14	9.17	12.73	11.55		1.14	17.6	15.27	24.49		1.14	6.2	4.99	10.24
		1.15	2.58491	896	0.847		1.15	2.07455	902	1.184		1.15	2.67046	896	2.036		1.15	1.85157	896	1.34			1.15	2.63	7.64	11.12		1.15	8.65	11.69	11.58		1.15	17.97	14.23	24.96		1.15	5.04	5.24	8.27
		1.16	2.65261	897	0.838		1.16	2.13921	903	1.183		1.16	2.59615	897	2.094		1.16	1.95858	897	1.303			1.16	2.67	9.17	11.26		1.16	9.45	11.51	11.88		1.16	17.96	14.84	24.43		1.16	6.99	6.7	11.33
		1.17	2.58563	898	0.994		1.17	2.05045	904	1.129		1.17	2.67662	898	2.198		1.17	1.92065	898	1.409			1.17	2.66	8.14	11.27		1.17	9.62	11.51	11.93		1.17	17.63	15.6	25.21		1.17	5.91	5.03	12.15
		1.18	2.41151	899	1.439		1.18	2.10753	905	1.136		1.18	2.86519	899	2.437		1.18	1.90599	899	1.626			1.18	2.96	5.46	10.27		1.18	9.12	12.24	12.23		1.18	18.1	13.94	25.12		1.18	5.76	5.73	9.98
		1.19	2.51314	900	1.721		1.19	2.09909	906	1.323		1.19	2.52727	900	2.512		1.19	1.91818	900	2.036			1.19	2.72	7.66	10.38		1.19	8.98	12.85	11.23		1.19	17.05	13.32	23.79		1.19	4.67	7.24	10.58
		1.2	2.54689	901	2.272		1.2	2.02971	907	1.512		1.2	2.53914	901	2.644		1.2	1.80233	901	2.452			1.2	2.55	7.91	10.18		1.2	10.08	13.04	12.9		1.2	21.35	16.38	26.79		1.2	6.27	6.96	10.36
		1.21	2.48498	902	2.179		1.21	2.01493	908	1.734		1.21	2.64114	902	3.409		1.21	1.77722	902	2.389			1.21	2.8	8.12	9.75		1.21	9.81	11.88	11.8		1.21	20.69	17.19	26.6		1.21	6.72	8.94	9.87
		1.22	2.44262	903	1.796		1.22	2.08319	909	1.909		1.22	2.71728	903	3.555		1.22	1.82118	903	1.992			1.22	2.59	9.53	10.37		1.22	9.77	11.9	12.25		1.22	20.1	17.04	25.9		1.22	7.57	6.55	10.98
		1.23	2.44529	904	1.466		1.23	2.02097	910	1.526		1.23	2.80629	904	3.243		1.23	1.70318	904	1.679			1.23	2.63	8.83	10.92		1.23	9.07	12.96	11.55		1.23	20.31	18.51	27.31		1.23	7.22	7.63	11.14
		1.24	2.43454	905	1.121		1.24	1.97669	911	1.325		1.24	2.8653	905	2.903		1.24	1.84711	905	1.346			1.24	2.82	9.72	10.38		1.24	9.04	12.05	11.74		1.24	21.5	16.46	26.18		1.24	7.2	5.84	12.27
		1.25	2.49241	906	0.92		1.25	1.91046	912	1.19		1.25	2.93898	906	2.586		1.25	1.75232	906	1.266			1.25	2.63	9.85	10.33		1.25	10.03	13.79	11.96		1.25	19.5	16.5	26.78		1.25	6.2	5.12	10.39
		1.26	2.42043	907	0.762		1.26	1.9978	913	1.115		1.26	2.96801	907	2.431		1.26	1.80901	907	1.146			1.26	2.61	7.67	8.41		1.26	9.39	13.15	12.39		1.26	18.9	15.16	24.84		1.26	7.55	6.14	10.4
		1.27	2.41211	908	0.755		1.27	1.95647	914	1.067		1.27	2.7873	908	2.225		1.27	1.76675	908	1.168			1.27	4.25	8.73	10.57		1.27	10.02	13.22	12.22		1.27	18.42	14.21	24.7		1.27	7.4	4.66	11.17
		1.28	2.42693	909	0.819		1.28	1.96637	915	1.081		1.28	2.73162	909	2.184		1.28	1.84036	909	1.163			1.28	2.79	7.86	9.98		1.28	10.09	13.57	12.63		1.28	17.49	13.84	22.22		1.28	6.4	5.24	9.53
		1.29	2.44802	910	0.991		1.29	2.02776	916	1.12		1.29	2.75221	910	2.134		1.29	1.85492	910	1.273			1.29	3.95	7.04	10.38		1.29	9.73	11.98	12.74		1.29	17.86	13.72	23.39		1.29	6.34	4.8	9.43
		1.3	2.41532	911	1.129		1.3	1.96958	917	1.199		1.3	2.81874	911	2.2		1.3	1.84117	911	1.358			1.3	3.67	7.43	9.67		1.3	9.47	12.48	11.93		1.3	18.89	17.34	24.15		1.3	7.34	7.6	11.71
		1.31	2.52108	912	1.188		1.31	1.99255	918	1.253		1.31	2.92842	912	2.507		1.31	1.88926	912	1.394			1.31	2.61	7.66	9.02		1.31	9.59	10.81	12.44		1.31	16.99	12.04	23.18		1.31	7.43	7.53	12.47
		1.32	2.61048	913	1.402		1.32	1.91918	919	1.296		1.32	2.89097	913	2.803		1.32	1.95373	913	1.56			1.32	2.65	9.41	8.94		1.32	8.79	9.58	11.87		1.32	17.41	13.46	23.48		1.32	8.44	5.7	11.67
		1.33	2.55431	914	1.399		1.33	1.97488	920	1.551		1.33	2.98977	914	3.213		1.33	1.97557	914	1.595			1.33	2.73	10.2	10.49		1.33	9.46	12.9	12.02		1.33	17.72	15.35	23.22		1.33	7.77	5.42	11.83
		1.34	2.60208	915	1.33		1.34	2.13792	921	1.565		1.34	2.86625	915	3.429		1.34	1.93361	915	1.498			1.34	2.58	8.61	9.93		1.34	9.14	11.81	11.92		1.34	19.26	16.81	25.16		1.34	6.23	6.26	11.03
		1.35	2.53193	916	1.248		1.35	2.0855	922	1.411		1.35	2.87348	916	3.327		1.35	1.93964	916	1.503			1.35	2.56	8.22	10.02		1.35	9.84	11.5	12.4		1.35	18.57	16.59	24.97		1.35	5.24	6.27	10.25
		1.36	2.65474	917	1.273		1.36	2.1446	923	1.368		1.36	3.03144	917	3.219		1.36	2.03818	917	1.643			1.36	2.77	9.43	10.67		1.36	8.5	11.2	11.56		1.36	18.95	15.09	23.84		1.36	7.44	7.15	11.07
		1.37	2.79785	918	1.365		1.37	2.15798	924	1.542		1.37	2.9757	918	3.126		1.37	2.02873	918	1.775			1.37	2.79	9.29	9.95		1.37	9.14	11.19	11.47		1.37	19.05	14.08	25.01		1.37	8.74	8.15	12.47
		1.38	2.79086	919	1.545		1.38	2.09821	925	1.883		1.38	3.09037	919	3.398		1.38	2.00154	919	1.962			1.38	2.71	10.23	9.03		1.38	9.14	12.39	11.71		1.38	20.2	16.84	26.13		1.38	7.24	6.06	11.22
		1.39	2.70742	920	1.429		1.39	2.10307	926	2.521		1.39	2.88294	920	3.815		1.39	2.05553	920	2.001			1.39	2.77	8.86	10.73		1.39	9.57	12.31	12.63		1.39	18.66	15.52	25.76		1.39	8.99	5.95	12.43
		1.4	2.67449	921	1.309		1.4	2.09937	927	2.087		1.4	2.87434	921	3.869		1.4	2.24548	921	2.05			1.4	2.68	9.99	10.16		1.4	9.08	10.88	12.14		1.4	17.44	14.39	23.61		1.4	9.3	7.17	13.6
		1.41	2.64141	922	1.505		1.41	2.14315	928	3.026		1.41	3.08749	922	3.89		1.41	2.10297	922	2.246			1.41	2.89	6.77	11.13		1.41	8.78	10.88	12.08		1.41	17.78	14.89	24.22		1.41	9.33	7.34	13.91
		1.42	2.50008	923	1.603		1.42	2.12036	929	3.857		1.42	3.06399	923	4.296		1.42	2.06061	923	2.457			1.42	2.62	6.37	11.09		1.42	9.3	12.08	11.52		1.42	18.16	14.08	25.05		1.42	8.2	6.76	12.89
		1.43	2.51625	924	1.491		1.43	2.09903	930	3.854		1.43	3.00752	924	4.788		1.43	2.02284	924	2.404			1.43	2.62	6.9	11.16		1.43	9.45	11.77	11.71		1.43	18.8	17.14	24.64		1.43	7.74	6.51	11.85
		1.44	2.45119	925	1.566		1.44	1.96094	931	4.456		1.44	2.9997	925	5.156		1.44	1.93765	925	2.074			1.44	2.83	6.15	11.17		1.44	9.75	11.97	12.81		1.44	16.88	16.19	23.74		1.44	7.52	6.45	12.39
		1.45	2.38529	926	1.815		1.45	1.85501	932	4.779		1.45	2.89076	926	5.467		1.45	1.98146	926	2.059			1.45	2.81	6.84	10.26		1.45	9.49	11.27	12.46		1.45	16.9	16.1	23.99		1.45	9.7	7.79	14.07
		1.46	2.34092	927	1.872		1.46	1.94517	933	5.147		1.46	2.98779	927	6.761		1.46	1.98232	927	1.96			1.46	2.67	6.89	10.02		1.46	9.41	12.94	12.2		1.46	16.9	16.34	23.25		1.46	10.35	9.09	14.15
		1.47	2.21875	928	2.042		1.47	2.06989	934	5.72		1.47	2.87362	928	6.468		1.47	1.85951	928	1.951			1.47	2.73	6.3	10.23		1.47	8.56	11.11	11.64		1.47	16.85	13.06	23.36		1.47	8.59	7.47	12.58
		1.48	2.36008	929	2.532		1.48	2.03797	935	6.581		1.48	2.9242	929	5.413		1.48	1.99925	929	2.102			1.48	2.87	7.84	9.93		1.48	9.25	12.76	11.79		1.48	18.74	17.49	25.54		1.48	9.23	5.62	13.06
		1.49	2.23552	930	2.509		1.49	1.97476	936	5.6		1.49	3.14564	930	6.206		1.49	2.00407	930	2.186			1.49	3.51	8.72	9.52		1.49	9.47	12.7	11.93		1.49	19.57	19.8	27.58		1.49	9.71	6.14	12.88
		1.5	2.30232	931	2.884		1.5	1.97667	937	4.934		1.5	3.12058	931	7.577		1.5	1.93873	931	2.179			1.5	4.28	9.61	9.61		1.5	9.36	12.4	11.24		1.5	22.47	21.99	30.67		1.5	7.81	6.96	11.33
		1.51	2.31427	932	3.356		1.51	1.99065	938	4.105		1.51	3.02756	932	8.527		1.51	1.91775	932	2.427			1.51	3.16	9.9	9.72		1.51	9.3	11.2	11.81		1.51	22.44	18.05	29.38		1.51	7.01	6.64	11.49
		1.52	2.39446	933	3.85		1.52	1.88333	939	4.515		1.52	2.84209	933	10.312		1.52	1.94695	933	2.82			1.52	2.61	9.49	9.56		1.52	9.68	12.04	12.14		1.52	21.01	16.02	28.75		1.52	7.24	6.93	10.96
		1.53	2.49274	934	3.45		1.53	1.83144	940	4.987		1.53	2.68157	934	11.086		1.53	1.90888	934	2.456			1.53	2.75	8.72	9.14		1.53	9.53	11.46	12.16		1.53	18.91	16.73	26.77		1.53	7.69	7.04	11.54
		1.54	2.42173	935	3.318		1.54	1.86126	941	5.969		1.54	2.50309	935	11.776		1.54	2.04075	935	2.22			1.54	2.58	9.31	9.13		1.54	9.29	11.57	12.53		1.54	18.55	14.77	26.86		1.54	6.84	5.97	10.96
		1.55	2.23968	936	3.933		1.55	1.91022	942	6.774		1.55	2.3589	936	12.674		1.55	2.06965	936	2.466			1.55	2.58	9.32	10.44		1.55	9.32	13.64	11.92		1.55	17.21	15.69	25.51		1.55	9.01	6.33	11.9
		1.56	2.25468	937	3.843		1.56	1.77642	943	7.987		1.56	2.49152	937	13.716		1.56	2.21038	937	2.59			1.56	2.66	9.83	10.86		1.56	9.36	10.26	12.44		1.56	16.72	15.67	24.85		1.56	9.73	7.91	13.78
		1.57	2.23389	938	3.476		1.57	1.83546	944	8.591		1.57	2.50525	938	13.814		1.57	2.15349	938	2.716			1.57	2.65	10.49	10.96		1.57	9.03	12.16	11.86		1.57	19.55	15.36	27.91		1.57	7.45	6.57	11.8
		1.58	2.22805	939	4.895		1.58	1.94324	945	8.159		1.58	2.46432	939	14.846		1.58	2.10733	939	3.271			1.58	2.69	9.93	9.81		1.58	9.24	11.85	12.31		1.58	18.51	13.39	25.69		1.58	7.97	7.42	12.25
		1.59	2.2393	940	5.428		1.59	1.86245	946	8.548		1.59	2.61018	940	14.859		1.59	2.02531	940	3.713			1.59	2.7	11	10.67		1.59	9.26	12.36	11.92		1.59	17.03	13.44	25.35		1.59	7.04	7.28	10.45
		1.6	2.17017	941	3.811		1.6	1.82173	947	8.149		1.6	2.78014	941	14.77		1.6	2.05496	941	4.486			1.6	2.61	9.1	10.32		1.6	9.38	11.98	11.87		1.6	17.24	13.21	24.77		1.6	6.39	8.9	10.08
		1.61	2.16539	942	3.234		1.61	1.7957	948	8.718		1.61	2.71861	942	15.117		1.61	2.02294	942	5.159			1.61	2.61	10.22	11.16		1.61	10.03	12.62	11.35		1.61	17.03	15.16	25.05		1.61	5.54	7.03	10.1
		1.62	2.21948	943	4.251		1.62	1.7947	949	9.245		1.62	2.74432	943	15.781		1.62	1.97888	943	5.848			1.62	2.73	10.45	10.95		1.62	9.84	12.92	11.64		1.62	12.04	12.18	18.73		1.62	4.69	6.36	9.34
		1.63	2.18243	944	5.085		1.63	1.85397	950	8.564		1.63	2.59163	944	15.452		1.63	1.92605	944	7.476			1.63	2.63	11.04	10.7		1.63	9.87	12.85	12.31		1.63	11.95	12.35	18.87		1.63	4.87	5.64	9
		1.64	2.0695	945	6.642		1.64	1.85701	951	8.335		1.64	2.45575	945	15.177		1.64	1.93132	945	8.011			1.64	2.66	10.83	8.21		1.64	9.07	11.44	11.8		1.64	11.83	13.34	19.16		1.64	6.79	5.72	11.13
		1.65	2.23346	946	8.18		1.65	1.90058	952	8.241		1.65	2.479	946	15.692		1.65	2.05942	946	9.289			1.65	2.6	10.3	10.11		1.65	9.78	12.44	12.3		1.65	12.75	12.65	18.96		1.65	5.72	7.28	10.67
		1.66	2.11967	947	9.901		1.66	2.03052	953	7.458		1.66	2.34843	947	15.602		1.66	2.01625	947	11.11			1.66	2.53	10.64	9.65		1.66	9.29	11.67	11.97		1.66	12.26	12.98	18.81		1.66	6.46	8	11.46
		1.67	2.28377	948	11.746		1.67	1.8903	954	6.602		1.67	2.31528	948	16.696		1.67	2.00047	948	12.667			1.67	2.73	8.98	9.6		1.67	9.44	11.57	11.6		1.67	11.64	12.21	15.55		1.67	7.94	8.4	12.73
		1.68	2.33943	949	13.407		1.68	2.0109	955	5.981		1.68	2.28524	949	17.803		1.68	1.97678	949	14.751			1.68	2.79	12.13	9.81		1.68	9.64	11.53	12.25		1.68	11.41	12.03	17.52		1.68	9.5	6.83	13.54
		1.69	2.27431	950	13.66		1.69	1.97373	956	5.134		1.69	2.56613	950	19.228		1.69	2.07414	950	15.846			1.69	2.64	11.75	10.07		1.69	9.45	11.76	12.39		1.69	13.75	11.17	19.12		1.69	7.87	7.36	13.11
		1.7	2.18806	951	13.065		1.7	1.95465	957	4.356		1.7	2.49575	951	20.06		1.7	2.06218	951	14.749			1.7	2.71	11.04	10.08		1.7	9.31	12.8	11.85		1.7	12.46	7.23	19.09		1.7	9.11	8.6	13.34
		1.71	2.25592	952	12.547		1.71	1.96528	958	3.547		1.71	2.53772	952	19.285		1.71	1.95986	952	12.825			1.71	2.93	11.34	9.83		1.71	10.12	12.1	12.21		1.71	15.85	9.61	20.77		1.71	8.43	8.63	12.26
		1.72	2.29411	953	12.189		1.72	1.96131	959	3.201		1.72	2.5308	953	18.281		1.72	2.06937	953	10.979			1.72	2.69	12.21	10.98		1.72	9.76	11.84	12		1.72	16.87	11.59	22.89		1.72	7.19	7.63	11.2
		1.73	2.35801	954	10.582		1.73	1.87021	960	3.182		1.73	2.65289	954	18.837		1.73	1.85382	954	10.741			1.73	2.8	10.19	10.34		1.73	10.09	13.25	11.85		1.73	15.89	11.11	23.28		1.73	6.6	7.3	10.44
		1.74	2.23517	955	9.683		1.74	1.90043	961	2.516		1.74	2.6646	955	19.739		1.74	2.06661	955	9.597			1.74	2.64	11.51	10.59		1.74	9.6	13.85	12.17		1.74	13.61	9.68	20.04		1.74	8.51	8.14	12.37
		1.75	2.09272	956	8.027		1.75	1.82391	962	1.968		1.75	2.69931	956	19.172		1.75	1.96965	956	9.709			1.75	2.71	12.54	10.21		1.75	9.44	12.84	11.67		1.75	14.85	10.62	21.37		1.75	6.97	7.13	10.56
		1.76	2.13208	957	6.45		1.76	1.78151	963	2.07		1.76	2.70363	957	17.09		1.76	1.94316	957	10.272			1.76	2.62	12.19	11.28		1.76	9.53	13.13	12.13		1.76	15.23	10.43	22		1.76	6.37	6.52	10.03
		1.77	2.12319	958	5.907		1.77	1.88388	964	2.227		1.77	2.55064	958	15.637		1.77	1.95311	958	8.679			1.77	4.15	12.42	9.07		1.77	10.2	12.93	11.73		1.77	14.98	11	22.31		1.77	6.48	6.93	9.89
		1.78	2.12554	959	4.578		1.78	1.93301	965	2.433		1.78	2.70223	959	14.911		1.78	2.04849	959	7.324			1.78	2.74	13.18	9.65		1.78	9.61	13.75	11.81		1.78	15.68	11.3	23.65		1.78	6.97	6.43	9.01
		1.79	2.00899	960	3.665		1.79	1.96755	966	2.137		1.79	2.72578	960	13.7		1.79	2.13486	960	5.871			1.79	2.78	13.01	10.97		1.79	9.9	13.1	12.07		1.79	16.3	11.78	24.47		1.79	5.84	6.31	9
		1.8	2.08799	961	2.835		1.8	1.95611	967	1.836		1.8	2.58707	961	12.676		1.8	2.21974	961	4.944			1.8	2.64	12.56	9.64		1.8	9.89	13.24	12.56		1.8	17.73	12.61	25		1.8	6.09	6.36	8.87
		1.81	2.0427	962	2.124		1.81	1.91462	968	2.292		1.81	2.51635	962	11.549		1.81	2.01693	962	3.584			1.81	2.67	13.05	9.11		1.81	9.74	14.02	12.15		1.81	18.66	14.51	27.3		1.81	6.57	7.13	9
		1.82	2.17699	963	1.85		1.82	1.85008	969	2.753		1.82	2.70822	963	11.049		1.82	2.21867	963	2.853			1.82	2.67	11.51	8.48		1.82	9.86	12.25	12.1		1.82	18.32	15.7	26.48		1.82	6.73	6.2	9.74
		1.83	2.0284	964	2.159		1.83	1.91594	970	3.097		1.83	2.72813	964	11.88		1.83	2.04149	964	2.558			1.83	2.67	8.36	8.75		1.83	10.17	12.75	12.35		1.83	16.2	12.12	25		1.83	6.86	6.58	9.77
		1.84	2.07144	965	2.078		1.84	1.93916	971	3.36		1.84	2.74882	965	11.217		1.84	2.07055	965	2.432			1.84	2.67	9.13	9.86		1.84	10.01	13.36	12.31		1.84	15	12.67	22.34		1.84	6.09	6.68	9.74
		1.85	2.10814	966	2.062		1.85	1.98734	972	3.077		1.85	2.58988	966	9.687		1.85	1.95663	966	2.637			1.85	2.87	10.3	9.29		1.85	9.67	12.53	11.89		1.85	14.19	13.85	20.91		1.85	6.25	7.47	9.77
		1.86	2.20597	967	2.275		1.86	1.91804	973	3.58		1.86	2.73755	967	8.532		1.86	1.87092	967	3.055			1.86	2.69	9.06	8.64		1.86	9.28	13.55	11.42		1.86	14.78	9.77	21.64		1.86	6.39	7.04	9.4
		1.87	2.3088	968	2.172		1.87	1.96823	974	4.539		1.87	2.73592	968	8.586		1.87	1.92172	968	2.708			1.87	2.75	8.34	11.02		1.87	9.79	12.42	11.8		1.87	14.99	11.05	21.58		1.87	7.15	7.77	10.51
		1.88	2.19923	969	3.089		1.88	1.9695	975	4.932		1.88	2.78049	969	10.202		1.88	2.03474	969	2.723			1.88	2.65	9.48	8.77		1.88	9.55	12.81	10.9		1.88	15.23	13.38	22.29		1.88	5.91	6.54	10.11
		1.89	2.29998	970	4.025		1.89	1.92297	976	4.544		1.89	2.84243	970	10.807		1.89	2.22251	970	2.711			1.89	2.59	11.63	8.52		1.89	9.93	13.91	11.49		1.89	15.14	12.64	21.41		1.89	7.74	6.96	11.26
		1.9	2.27248	971	4.123		1.9	2.01862	977	4.826		1.9	2.7121	971	11.131		1.9	2.09834	971	2.892			1.9	2.77	12.26	9.54		1.9	10.09	13.88	11.55		1.9	13.84	10.93	20.46		1.9	7.04	6.22	9.96
		1.91	2.31128	972	4.283		1.91	1.89887	978	5.521		1.91	2.82856	972	12.212		1.91	2.11057	972	2.868			1.91	2.8	13.62	8.52		1.91	9.32	12.13	11.57		1.91	14.53	12.55	21.08		1.91	7.6	8.36	10.08
		1.92	2.18034	973	4.465		1.92	1.91116	979	5.667		1.92	2.74737	973	12.673		1.92	2.13305	973	2.831			1.92	2.79	12.29	8.88		1.92	9.87	13.33	11.74		1.92	14.14	13.28	19.98		1.92	6.89	7.5	8.96
		1.93	2.29978	974	5.384		1.93	1.90191	980	6.65		1.93	2.76551	974	12.854		1.93	2.10709	974	3.104			1.93	2.78	10.41	9.67		1.93	9.72	12.7	12.12		1.93	13.78	14.47	20.48		1.93	7.7	6.86	9.8
		1.94	2.40521	975	6.129		1.94	2.03587	981	6.867		1.94	2.73771	975	13.427		1.94	2.06181	975	3.513			1.94	2.67	11.5	9.3		1.94	10.62	13.33	12.31		1.94	13.38	14.56	20.57		1.94	6.56	6.19	9.5
		1.95	2.49646	976	7.518		1.95	1.96331	982	8.184		1.95	2.70868	976	13.183		1.95	2.12683	976	4.26			1.95	2.53	9.72	8.73		1.95	9.75	13.08	11.67		1.95	14.68	15.27	20.52		1.95	6.43	7.18	9.46
		1.96	2.4032	977	8.823		1.96	1.90597	983	7.986		1.96	2.81066	977	13.945		1.96	2.1384	977	4.987			1.96	2.91	12.48	10.16		1.96	10.55	13.18	12.27		1.96	14.48	15.01	21.24		1.96	6.22	6.34	9.98
		1.97	2.36863	978	9.955		1.97	1.8266	984	7.171		1.97	2.77872	978	14.131		1.97	2.17907	978	5.597			1.97	2.75	10.67	10.46		1.97	9.66	13.04	11.13		1.97	12.22	15.64	18.64		1.97	6.69	5.71	9.79
		1.98	2.17321	979	10.721		1.98	1.82911	985	6.784		1.98	2.72103	979	14.454		1.98	2.09706	979	6.374			1.98	2.6	11.42	10.88		1.98	10.44	12.22	12.85		1.98	15.45	17.97	21.26		1.98	7.15	7.48	9.04
		1.99	2.26102	980	10.889		1.99	1.94004	986	6.574		1.99	2.64416	980	14.567		1.99	2.01313	980	6.733			1.99	2.75	10.39	9.67		1.99	9.89	12.15	12.42		1.99	16.38	19.78	22.84		1.99	7.16	5.81	9.09
		2	2.23311	981	11.365		2	1.95177	987	5.672		2	2.85802	981	12.93		2	2.03186	981	7.473			2	2.78	10.85	10.28		2	9.34	11.12	12.25		2	14.89	18.41	21.14		2	6.53	5.81	9.98
		2.01	2.36516	982	11.855		2.01	2.04645	988	5.01		2.01	2.78623	982	10.864		2.01	2.13681	982	7.652			2.01	2.81	11.16	10.48		2.01	9.91	13.31	11.93		2.01	13.34	16.42	20.08		2.01	6.67	7.27	9.52
		2.02	2.30512	983	12.441		2.02	1.98082	989	5.182		2.02	2.65831	983	9.005		2.02	2.09567	983	7.875			2.02	2.54	11.33	10.3		2.02	9.25	12.5	11.94		2.02	13.79	17.63	20.35		2.02	6.44	6.52	9.42
		2.03	2.44618	984	12.686		2.03	2.03785	990	5.507		2.03	2.59757	984	7.398		2.03	2.1936	984	8.166			2.03	2.58	9.2	9.06		2.03	9.46	12.17	11.31		2.03	12.5	16.17	19		2.03	7.63	6.31	9.49
		2.04	2.36917	985	12.607		2.04	1.98593	991	6.908		2.04	2.66487	985	6.592		2.04	2.32262	985	9.142			2.04	2.71	10.86	8.57		2.04	9.56	11.61	11.99		2.04	10.96	14.1	16.3		2.04	6.45	7.5	9.09
		2.05	2.49062	986	12.022		2.05	2.02879	992	7.518		2.05	2.51645	986	5.89		2.05	2.21769	986	8.459			2.05	2.55	10.22	8.77		2.05	9.41	12.03	12.14		2.05	12.27	14.32	18.34		2.05	7.62	8.82	10.25
		2.06	2.46036	987	11.501		2.06	1.98263	993	6.442		2.06	2.5814	987	5.375		2.06	2.32169	987	8.798			2.06	2.58	10.32	8.97		2.06	9.6	12.79	12.6		2.06	12.62	15.31	17.83		2.06	6.48	7.62	7.87
		2.07	2.49659	988	10.417		2.07	1.96572	994	5.258		2.07	2.71135	988	6.43		2.07	2.1864	988	9.825			2.07	2.73	9.48	8.63		2.07	9.94	14.27	11.86		2.07	11.82	14.39	16.42		2.07	7	7.8	9.05
		2.08	2.55138	989	8.997		2.08	1.98053	995	5.798		2.08	2.70754	989	6.321		2.08	2.17505	989	8.846			2.08	2.79	9.38	8.81		2.08	9.9	13.06	11.63		2.08	12.43	15.29	18.51		2.08	7.64	7.24	10.62
		2.09	2.64344	990	7.382		2.09	1.9921	996	4.902		2.09	2.66929	990	6.071		2.09	2.22896	990	6.766			2.09	2.56	10.37	8.82		2.09	10.06	13.65	12.21		2.09	12.7	12.81	18.97		2.09	8.28	7.81	11.91
		2.1	2.54743	991	5.554		2.1	1.96307	997	3.627		2.1	2.62915	991	6.744		2.1	2.26707	991	5.007			2.1	2.7	11.72	9.5		2.1	9.87	12.67	12.23		2.1	14.01	14.57	20.48		2.1	7.85	7.35	11.35
		2.11	2.56947	992	4.501		2.11	1.92501	998	3.339		2.11	2.68684	992	5.946		2.11	2.09828	992	3.05			2.11	2.66	12.22	9.18		2.11	9.83	13.23	12.29		2.11	14.17	12.86	20.4		2.11	6.63	5.88	10.43
		2.12	2.49371	993	3.282		2.12	1.99126	999	3.658		2.12	2.65315	993	5.051		2.12	2.04246	993	2.841			2.12	2.62	10.4	8.89		2.12	9.62	12.33	12.53		2.12	12.29	11.64	17.69		2.12	9.04	8.68	14.27
		2.13	2.40765	994	2.052		2.13	2.0664	1000	3.592		2.13	2.78408	994	4.713		2.13	1.98373	994	2.252			2.13	2.65	11.15	9.39		2.13	9.5	11.82	12.36		2.13	13.67	13.99	19.72		2.13	10.75	8.38	14.31
		2.14	2.47782	995	1.822		2.14	1.96344	1001	3.056		2.14	2.80274	995	3.893		2.14	2.02704	995	2.083			2.14	2.67	9.95	9.59		2.14	9.28	12.1	11.81		2.14	12.28	12.5	17.76		2.14	9.58	8.08	12.86
		2.15	2.42643	996	1.483		2.15	2.05758	1002	3.149		2.15	2.82056	996	3.487		2.15	2.01958	996	1.891			2.15	2.64	8.58	10.28		2.15	9.97	14.28	11.78		2.15	15.8	13.59	21.34		2.15	8.58	7.48	13.05
		2.16	2.3841	997	1.524		2.16	2.06552	1003	2.513		2.16	2.86677	997	3.157		2.16	2.14462	997	1.832			2.16	2.72	11.36	10.55		2.16	9.85	12.82	11.76		2.16	14.32	15.03	20.09		2.16	7.14	5.62	11.06
		2.17	2.32771	998	1.449		2.17	2.08385	1004	1.903		2.17	2.8775	998	2.995		2.17	2.15714	998	2.109			2.17	2.76	9.71	9.88		2.17	9.34	12.6	12.06		2.17	13.62	14.7	20.23		2.17	7.28	7.66	9.99
		2.18	2.38851	999	1.294		2.18	2.07006	1005	2.185		2.18	2.85877	999	2.888		2.18	2.23371	999	1.945			2.18	2.66	11.32	8.82		2.18	9.32	12.59	11.59		2.18	11.23	12	17.29		2.18	7.13	8.21	9.95
		2.19	2.37743	1000	1.276		2.19	2.11167	1006	2.339		2.19	2.91395	1000	2.661		2.19	2.32904	1000	1.788			2.19	2.74	11.86	10.2		2.19	10.09	13.21	11.79		2.19	10.92	10.8	16.92		2.19	5.8	6.44	10.33
		2.2	2.56447	1001	1.312		2.2	2.04442	1007	1.94		2.2	2.71211	1001	2.405		2.2	2.26587	1001	1.802			2.2	2.61	11.33	8.73		2.2	9.93	12.4	11.57		2.2	11.78	11.33	18.76		2.2	7.42	7.3	9.54
		2.21	2.55965	1002	1.196		2.21	1.98171	1008	1.856		2.21	2.89894	1002	2.371		2.21	2.10071	1002	1.734			2.21	2.63	10.15	8.92		2.21	9.9	13.46	11.39		2.21	12.41	12.1	18.14		2.21	6.68	8.19	9.48
		2.22	2.53116	1003	1.091		2.22	2.07518	1009	1.688		2.22	2.85137	1003	2.277		2.22	2.20648	1003	1.591			2.22	2.72	11.39	9.38		2.22	9.54	12.48	11.54		2.22	13.45	11.9	19.27		2.22	7.06	7.96	9.4
		2.23	2.31437	1004	1.108		2.23	2.07366	1010	1.663		2.23	2.76438	1004	2.012		2.23	2.1626	1004	1.556			2.23	2.79	9.47	9.48		2.23	9.75	12.41	11.8		2.23	12.31	11.57	18.65		2.23	7.59	7.15	10.68
		2.24	2.43251	1005	1.083		2.24	2.0606	1011	1.628		2.24	2.76431	1005	1.881		2.24	2.13317	1005	1.539			2.24	2.58	10.04	10.06		2.24	9.24	11.55	12.01		2.24	13.45	13.29	19.95		2.24	7.49	8.22	10.78
		2.25	2.39203	1006	0.979		2.25	2.08132	1012	1.431		2.25	2.94584	1006	1.866		2.25	2.18623	1006	1.388			2.25	2.69	10.53	9.94		2.25	10.04	12.88	11.11		2.25	11.82	11.87	18.65		2.25	7.73	6.79	10.73
		2.26	2.39148	1007	0.962		2.26	2.18374	1013	1.365		2.26	3.02648	1007	1.684		2.26	2.21596	1007	1.323			2.26	2.7	10.27	8.82		2.26	9.21	10.99	11.04		2.26	9.49	10.38	15.52		2.26	7.51	4.95	10.47
		2.27	2.27695	1008	1.013		2.27	2.16965	1014	1.45		2.27	3.05614	1008	1.466		2.27	2.28328	1008	1.371			2.27	2.64	11.72	9.63		2.27	9.26	12.12	11.67		2.27	11.31	11.26	17.36		2.27	9.85	7.16	11.87
		2.28	2.2979	1009	0.962		2.28	2.14146	1015	1.264		2.28	3.23251	1009	1.432		2.28	2.23679	1009	1.246			2.28	2.65	12.31	9.68		2.28	9.73	13.01	11.91		2.28	13.03	12.3	20.18		2.28	12.46	10.99	15.72
		2.29	2.3077	1010	0.877		2.29	2.00032	1016	1.094		2.29	3.1612	1010	1.373		2.29	2.20641	1010	1.134			2.29	2.6	11.75	9.42		2.29	10.52	12.62	12.76		2.29	10.29	11.77	16.08		2.29	9.52	7.9	13.13
		2.3	2.34591	1011	0.963		2.3	2.1253	1017	1.219		2.3	3.13996	1011	1.199		2.3	2.37278	1011	1.187			2.3	2.71	12.42	10.17		2.3	10	13.15	12.59		2.3	10.04	9.39	15.97		2.3	7.71	7.29	10.58
		2.31	2.43939	1012	0.964		2.31	2.23804	1018	1.232		2.31	3.10687	1012	1.096		2.31	2.49704	1012	1.181			2.31	2.64	10.54	9.35		2.31	9.9	12.64	12.25		2.31	10.45	9.34	17.03		2.31	7.47	6.38	10.09
		2.32	2.46066	1013	0.823		2.32	2.2643	1019	1.077		2.32	2.99694	1013	1.072		2.32	2.3207	1013	1.112			2.32	2.65	9.92	10.38		2.32	10.36	12.68	13.11		2.32	11.41	9.59	17.9		2.32	9.88	7.25	12.24
		2.33	2.45905	1014	0.841		2.33	2.31241	1020	1.189		2.33	2.98063	1014	1.04		2.33	2.42554	1014	1.131			2.33	2.72	10.45	9.79		2.33	10.71	12.89	12.98		2.33	13.67	11.9	19.32		2.33	8.18	6.4	10.56
		2.34	2.50497	1015	0.956		2.34	2.30491	1021	1.349		2.34	3.15345	1015	0.975		2.34	2.20454	1015	1.218			2.34	2.63	11.59	9.98		2.34	9.78	12.67	12.22		2.34	8.25	10.06	13.52		2.34	7.53	6.74	11.3
		2.35	2.45202	1016	0.918		2.35	2.40433	1022	1.32		2.35	2.9791	1016	0.99		2.35	2.2291	1016	1.222			2.35	2.79	11.23	9.27		2.35	9.83	12.31	11.53		2.35	8.6	12.25	14.13		2.35	6.27	6.76	8.93
		2.36	2.59841	1017	0.907		2.36	2.30572	1023	1.457		2.36	3.07642	1017	1.038		2.36	2.35356	1017	1.261			2.36	2.74	11.63	10.56		2.36	9.95	12.18	12.25		2.36	7.6	13.06	13.35		2.36	6.47	7.93	7.7
		2.37	2.54535	1018	0.851		2.37	2.3585	1024	1.424		2.37	3.10334	1018	1.181		2.37	2.13918	1018	1.268			2.37	2.78	10.26	9.29		2.37	9.7	14.26	11.38		2.37	8.72	12.28	14.85		2.37	6.29	8.65	9
		2.38	2.55287	1019	0.899		2.38	2.19197	1025	1.316		2.38	3.08872	1019	1.309		2.38	2.43448	1019	1.425			2.38	2.63	10.13	9.2		2.38	10.3	12.5	12.06		2.38	10.49	12.62	15.23		2.38	6.91	6.65	9.64
		2.39	2.5653	1020	1.13		2.39	2.30133	1026	1.383		2.39	3.12287	1020	1.668		2.39	2.24919	1020	1.486			2.39	2.71	11.7	9.68		2.39	9.97	14.04	11.87		2.39	10.07	12.97	14.88		2.39	7.02	6.14	8.08
		2.4	2.50515	1021	1.071		2.4	2.37726	1027	1.25		2.4	3.15945	1021	1.846		2.4	2.14177	1021	1.297			2.4	2.71	11.49	9.48		2.4	8.81	10.62	11.65		2.4	9.66	11.85	14.46		2.4	7.14	6.61	8.77
		2.41	2.51129	1022	1.019		2.41	2.36929	1028	0.934		2.41	2.96208	1022	2.549		2.41	2.2416	1022	1.065			2.41	2.54	10.38	10.16		2.41	9.69	11.61	10.97		2.41	9.06	11.03	14.54		2.41	6.82	5.56	9.43
		2.42	2.5574	1023	0.938		2.42	2.44774	1029	0.865		2.42	3.00051	1023	2.318		2.42	2.23587	1023	1.04			2.42	2.66	10.97	10.14		2.42	9.41	12.44	11.37		2.42	11.54	13	16.33		2.42	6.89	6.17	8.25
		2.43	2.50452	1024	1.006		2.43	2.28813	1030	1.012		2.43	3.01018	1024	2		2.43	2.35541	1024	1.13			2.43	2.58	11.13	9.3		2.43	9.51	11.1	11.7		2.43	10.52	11.87	15.88		2.43	6.78	6.9	9
		2.44	2.58378	1025	1.077		2.44	2.35424	1031	1.231		2.44	2.88071	1025	2.063		2.44	2.34776	1025	1.336			2.44	2.71	13.45	9.34		2.44	9.67	13.7	11.1		2.44	12.95	12.48	18.55		2.44	7.28	7.97	7.91
		2.45	2.56311	1026	1.123		2.45	2.33094	1032	1.26		2.45	2.92933	1026	2.347		2.45	2.39461	1026	1.405			2.45	2.48	12.67	9.31		2.45	9.1	13.49	11.89		2.45	11.74	9.55	17.34		2.45	6.81	8.15	8.09
		2.46	2.45394	1027	0.965		2.46	2.37999	1033	1.102		2.46	2.98226	1027	2.564		2.46	2.35412	1027	1.204			2.46	2.56	12.12	9.85		2.46	9.78	13.49	11.8		2.46	10.67	11.41	16.89		2.46	7.02	7.51	8.01
		2.47	2.50774	1028	0.982		2.47	2.48966	1034	1.159		2.47	3.23664	1028	2.453		2.47	2.25925	1028	1.265			2.47	2.76	11.22	10.7		2.47	10.26	12.36	12.04		2.47	10.43	9.86	16.68		2.47	7.72	7.42	9.81
		2.48	2.50985	1029	1.068		2.48	2.42767	1035	1.198		2.48	3.03643	1029	2.472		2.48	2.3268	1029	1.327			2.48	2.59	11.72	10.07		2.48	9.65	13.18	11.69		2.48	9.59	9.21	17.3		2.48	6.77	7.25	9.34
		2.49	2.4653	1030	1.205		2.49	2.45712	1036	1.389		2.49	3.0075	1030	2.632		2.49	2.22132	1030	1.467			2.49	2.59	12.98	9.85		2.49	9.49	11.45	11.54		2.49	9.75	10.54	16.23		2.49	5.94	7.25	8.95
		2.5	2.59091	1031	1.309		2.5	2.50328	1037	1.55		2.5	3.15416	1031	2.884		2.5	2.31054	1031	1.56			2.5	2.73	12.81	10.24		2.5	9.78	12.62	12.41		2.5	11.54	12.98	19.04		2.5	7.18	8.04	9.07
		2.51	2.60901	1032	1.519		2.51	2.33318	1038	1.807		2.51	3.12804	1032	2.909		2.51	2.22944	1032	1.722			2.51	2.56	10.56	10.78		2.51	9.92	12.4	11.99		2.51	10.64	9.28	17.27		2.51	7.26	7.86	8.65
		2.52	2.50622	1033	1.654		2.52	2.3743	1039	1.988		2.52	3.15958	1033	3.234		2.52	2.04457	1033	1.811			2.52	2.71	11.96	10.42		2.52	9.59	12.92	11.35		2.52	12.53	11.64	19.25		2.52	6.91	6.96	8.04
		2.53	2.5173	1034	1.542		2.53	2.38804	1040	1.892		2.53	3.07599	1034	3.251		2.53	2.16322	1034	1.74			2.53	2.75	11.1	9.59		2.53	9.96	13.61	12.18		2.53	12.26	11.82	19.93		2.53	6.93	8.86	8.59
		2.54	2.51088	1035	1.3		2.54	2.348	1041	1.611		2.54	3.27899	1035	3.212		2.54	2.23918	1035	1.592			2.54	2.75	11.08	9.73		2.54	10.1	13.48	11.79		2.54	13.05	13.15	19.89		2.54	7.29	7.42	8.58
		2.55	2.57342	1036	1.128		2.55	2.49286	1042	1.367		2.55	3.17114	1036	2.751		2.55	2.25296	1036	1.45			2.55	2.66	10.56	9.75		2.55	10.27	12.82	12.14		2.55	13.88	14.11	20.69		2.55	6.55	7.18	8.61
		2.56	2.52455	1037	0.981		2.56	2.56211	1043	1.177		2.56	3.35424	1037	2.44		2.56	2.15062	1037	1.266			2.56	2.61	10.93	10		2.56	9.99	11.93	11.5		2.56	13.85	13.74	20.1		2.56	6.29	6.39	8.25
		2.57	2.50701	1038	0.858		2.57	2.58657	1044	0.987		2.57	3.22199	1038	2.16		2.57	2.29215	1038	1.13			2.57	2.58	11.2	10.56		2.57	9.48	13.39	11.73		2.57	17.24	16.92	23.65		2.57	6.95	6.95	9.16
		2.58	2.69292	1039	0.826		2.58	2.52476	1045	0.852		2.58	3.21715	1039	1.908		2.58	2.29607	1039	1.085			2.58	2.59	11.51	10.78		2.58	10.01	13.58	11.9		2.58	16.45	16.34	22.91		2.58	5.71	6.3	8.29
		2.59	2.53218	1040	0.808		2.59	2.61111	1046	0.793		2.59	3.28623	1040	2.118		2.59	2.30582	1040	1.078			2.59	2.66	10.84	9.64		2.59	10.28	13.9	12.08		2.59	15.9	16.66	21.33		2.59	6.91	7.42	9.25
		2.6	2.53972	1041	0.939		2.6	2.68617	1047	1.062		2.6	3.14487	1041	2.264		2.6	2.36897	1041	1.191			2.6	2.6	9.64	9.51		2.6	9.8	13.48	12.25		2.6	13.8	15.83	19.37		2.6	6.86	8.51	8.69
		2.61	2.50102	1042	0.975		2.61	2.80291	1048	1.261		2.61	2.92465	1042	2.537		2.61	2.34681	1042	1.275			2.61	2.7	10	9.77		2.61	10.19	13.75	11.82		2.61	14.25	16.21	19.89		2.61	7.1	5.93	10.57
		2.62	2.60119	1043	1.08		2.62	2.84392	1049	1.479		2.62	3.01365	1043	2.475		2.62	2.31113	1043	1.619			2.62	2.55	10.79	10.72		2.62	9.94	13.63	12.04		2.62	14.24	14	20.44		2.62	6.5	7.04	9.26
		2.63	2.70019	1044	1.241		2.63	2.92507	1050	1.515		2.63	3.04904	1044	2.447		2.63	2.33526	1044	1.887			2.63	2.84	10.93	9.26		2.63	9.65	13.08	11.9		2.63	12.89	14.22	18.2		2.63	6.45	7.23	8.9
		2.64	2.80378	1045	1.405		2.64	2.88202	1051	1.849		2.64	3.07759	1045	2.614		2.64	2.24356	1045	1.908			2.64	2.57	11.25	9.87		2.64	9.81	13.76	10.75		2.64	12.11	13.11	18.18		2.64	7.36	7.23	9.03
		2.65	2.78274	1046	2.061		2.65	2.84792	1052	2.577		2.65	2.99413	1046	2.877		2.65	2.22736	1046	2.157			2.65	2.9	11.31	9.52		2.65	9.45	13.02	11.26		2.65	13.6	11.93	20.13		2.65	7.28	6.74	8.88
		2.66	2.67192	1047	3.26		2.66	2.82011	1053	1.971		2.66	2.98536	1047	3.175		2.66	2.24963	1047	1.971			2.66	2.68	12.75	9.77		2.66	9.94	13.74	11.72		2.66	13.77	15.06	19.36		2.66	7.36	7.46	8.9
		2.67	2.76096	1048	3.43		2.67	2.89807	1054	2.327		2.67	3.0014	1048	3.144		2.67	2.26038	1048	2.555			2.67	2.64	12.92	9.68		2.67	10.03	12.33	11.81		2.67	13.27	15.28	21.16		2.67	7.31	8.32	7.94
		2.68	2.91928	1049	3.415		2.68	2.88597	1055	2.619		2.68	2.95125	1049	3.858		2.68	2.06739	1049	3.154			2.68	2.53	11.45	10.77		2.68	10.01	13.29	11.1		2.68	12.64	13.69	20.5		2.68	7.42	7.21	9.03
		2.69	2.83898	1050	3.078		2.69	2.73561	1056	2.491		2.69	2.8058	1050	4.178		2.69	2.04513	1050	3.021			2.69	2.58	11.08	10.09		2.69	9.88	13.17	11.81		2.69	12.79	15.25	17.81		2.69	7.91	7.24	9.34
		2.7	2.84947	1051	3.305		2.7	2.72025	1057	2.354		2.7	2.74818	1051	3.787		2.7	2.12171	1051	3.311			2.7	2.64	9.96	9.69		2.7	9.47	12.02	12.36		2.7	12.54	14.67	17.48		2.7	7.18	6.56	8.91
		2.71	3.00501	1052	3.106		2.71	2.62742	1058	2.027		2.71	2.93356	1052	3.955		2.71	2.16003	1052	2.723			2.71	2.87	10.59	10.3		2.71	9.63	12.04	12.25		2.71	12.96	13.26	17.43		2.71	7.39	7.38	9.06
		2.72	3.119	1053	2.308		2.72	2.73509	1059	1.919		2.72	2.89184	1053	3.356		2.72	2.2468	1053	2.341			2.72	2.67	11.94	10.43		2.72	9.26	11.33	11.2		2.72	12.1	14.91	18.33		2.72	7.81	7.35	9.13
		2.73	2.98018	1054	2.063		2.73	2.83087	1060	2.053		2.73	2.92821	1054	3.233		2.73	2.24851	1054	2.614			2.73	2.68	12.34	10.31		2.73	9.79	12.17	11.21		2.73	13.76	14.34	20.45		2.73	7.18	6.89	9.68
		2.74	2.89651	1055	2.145		2.74	2.83439	1061	2.425		2.74	2.98196	1055	3.527		2.74	2.3492	1055	3.386			2.74	2.61	10.62	9.93		2.74	9.11	12.54	10.79		2.74	15.7	16.78	22.36		2.74	7.45	7.34	9.13
		2.75	2.95921	1056	2.239		2.75	2.81988	1062	2.598		2.75	2.91052	1056	3.972		2.75	2.27712	1056	3.587			2.75	2.74	11.15	9.79		2.75	10.51	12.49	11.99		2.75	14.24	14.28	20.52		2.75	6.88	8.9	8.41
		2.76	2.93942	1057	2.564		2.76	2.71772	1063	3.161		2.76	3.06872	1057	4.024		2.76	2.28926	1057	4.437			2.76	2.58	11.53	10.07		2.76	9.19	11.68	11.73		2.76	15.97	16.87	21.42		2.76	7.71	9.07	9.46
		2.77	2.98332	1058	2.655		2.77	2.79423	1064	3.19		2.77	2.91453	1058	4.71		2.77	2.10517	1058	4.692			2.77	2.69	12.16	9.87		2.77	9.51	12.24	11.41		2.77	17.02	17.95	22.64		2.77	6.94	8.17	9.52
		2.78	3.0031	1059	2.311		2.78	2.79792	1065	2.57		2.78	3.09638	1059	4.546		2.78	2.00433	1059	3.683			2.78	2.66	13.04	9.97		2.78	9.4	11.16	12.39		2.78	16.37	16.61	21.45		2.78	7.2	6.97	8.64
		2.79	2.85718	1060	2.156		2.79	2.84855	1066	2.126		2.79	3.13094	1060	3.774		2.79	2.08322	1060	2.628			2.79	2.55	13.43	11.53		2.79	10.05	13.19	11.78		2.79	16.8	17.5	23.16		2.79	6.45	8.41	8.68
		2.8	2.95638	1061	1.826		2.8	2.67795	1067	1.686		2.8	3.04102	1061	3.255		2.8	2.06134	1061	1.99			2.8	2.67	12.45	10.32		2.8	10.03	11.28	11.89		2.8	14.96	15.67	20.94		2.8	6.58	7.82	8.12
		2.81	3.05511	1062	1.623		2.81	2.73826	1068	1.349		2.81	3.23217	1062	2.781		2.81	2.15344	1062	1.559			2.81	2.72	11.38	10.5		2.81	9.75	12.27	11.85		2.81	16.34	18.92	22.29		2.81	6.71	7.89	9.32
		2.82	2.89187	1063	1.506		2.82	2.8681	1069	1.408		2.82	3.17537	1063	2.346		2.82	2.11838	1063	1.557			2.82	2.6	11.34	9.57		2.82	10.19	11.95	12.27		2.82	16.61	19.9	24.29		2.82	6.16	7.06	9.6
		2.83	2.96578	1064	1.553		2.83	2.90122	1070	1.389		2.83	3.31674	1064	2.388		2.83	2.16269	1064	1.575			2.83	2.63	12.99	9.42		2.83	9.92	13.9	11.45		2.83	18.64	20.77	24.59		2.83	6.07	7.56	8.25
		2.84	3.05435	1065	1.279		2.84	2.99334	1071	1.133		2.84	3.15645	1065	2.266		2.84	2.12976	1065	1.389			2.84	2.67	11.38	9.88		2.84	10.23	13.99	12.45		2.84	19.65	20.76	25.96		2.84	6.19	7.98	9.59
		2.85	3.15043	1066	1.24		2.85	2.90695	1072	1.092		2.85	3.2292	1066	1.9		2.85	2.08193	1066	1.198			2.85	2.65	9.3	11.08		2.85	10.15	13.76	11.86		2.85	17.8	19.16	24.84		2.85	6.81	8.33	8.86
		2.86	3.0715	1067	1.18		2.86	2.83105	1073	1.085		2.86	3.34479	1067	1.84		2.86	2.15588	1067	1.186			2.86	2.69	11.01	10.43		2.86	10.33	12.79	12.02		2.86	18.29	20.54	24.34		2.86	7.14	8.76	8.93
		2.87	3.03154	1068	1.29		2.87	2.62754	1074	1.366		2.87	3.27714	1068	1.788		2.87	2.15314	1068	1.262			2.87	2.69	9.86	8.78		2.87	9.81	12.06	12.06		2.87	17.95	19.73	22.93		2.87	6.41	8.91	8.6
		2.88	2.95858	1069	1.435		2.88	2.89265	1075	1.254		2.88	3.2077	1069	2.175		2.88	2.24662	1069	1.262			2.88	2.53	12.22	8.78		2.88	9.28	11.96	11.81		2.88	15.86	17.81	19.66		2.88	6.21	7.7	8.52
		2.89	3.00668	1070	1.391		2.89	2.84552	1076	1.247		2.89	3.11001	1070	2.448		2.89	2.15522	1070	1.281			2.89	2.65	13.39	9.45		2.89	9.7	12.81	11.45		2.89	15.6	16.54	18.73		2.89	6.42	7.22	9.05
		2.9	2.9875	1071	1.414		2.9	2.82744	1077	1.521		2.9	3.08474	1071	2.487		2.9	2.0977	1071	1.411			2.9	2.6	13.42	9.6		2.9	9.68	11.11	12.15		2.9	16.43	18.43	20.05		2.9	7.11	9.32	9.22
		2.91	2.96504	1072	1.534		2.91	2.84716	1078	1.78		2.91	3.13857	1072	2.712		2.91	2.20238	1072	1.527			2.91	2.68	12.55	10.82		2.91	9.28	11.19	11.25		2.91	15.5	16.49	20.9		2.91	6.07	6.76	9.81
		2.92	2.89838	1073	1.701		2.92	2.87444	1079	1.834		2.92	3.07897	1073	3.121		2.92	2.18313	1073	1.591			2.92	2.65	10.5	9.35		2.92	9.72	13.13	12.49		2.92	15.05	15.81	21.21		2.92	7.85	8.35	11.07
		2.93	2.99093	1074	2.18		2.93	2.87245	1080	1.764		2.93	2.92058	1074	3.388		2.93	2.31059	1074	1.588			2.93	2.72	8.93	8.36		2.93	9.81	12.27	12.18		2.93	16.15	16.85	20.71		2.93	7.03	7.74	10.01
		2.94	2.78395	1075	2.491		2.94	2.90633	1081	1.572		2.94	3.06084	1075	3.488		2.94	2.2748	1075	1.44			2.94	2.65	8.79	9.8		2.94	9.21	11.23	11.74		2.94	16.16	15.75	22.59		2.94	6	8.11	9.38
		2.95	2.84937	1076	1.97		2.95	2.85091	1082	1.597		2.95	3.00661	1076	3.315		2.95	2.44116	1076	1.351			2.95	2.63	11.46	8.71		2.95	9.48	11.89	12.34		2.95	13.01	11.95	20.04		2.95	6.96	8.36	10.25
		2.96	2.8482	1077	1.766		2.96	2.70549	1083	1.209		2.96	3.11322	1077	3.029		2.96	2.41435	1077	1.228			2.96	2.67	11.96	8.86		2.96	10.09	11.82	12.64		2.96	12.87	13.6	17.81		2.96	5.75	6.84	9.22
		2.97	2.72414	1078	1.726		2.97	2.77452	1084	1.042		2.97	3.10574	1078	2.88		2.97	2.37002	1078	1.096			2.97	2.86	9.14	8.8		2.97	9.82	12.65	11.7		2.97	13.21	12.72	17.87		2.97	5.61	7.58	9.27
		2.98	2.78076	1079	1.522		2.98	2.83531	1085	0.865		2.98	3.15429	1079	2.71		2.98	2.43139	1079	1.078			2.98	2.83	10.67	9.57		2.98	9.8	12.18	11.69		2.98	11.78	9.89	17.27		2.98	6.11	7.85	8.03
		2.99	2.93733	1080	0.98		2.99	2.78576	1086	0.784		2.99	3.20634	1080	2.249		2.99	2.44728	1080	1.061			2.99	2.6	12.43	9.19		2.99	9.99	12.01	11.36		2.99	11.8	10.34	18.41		2.99	5.4	8.93	7.68
		3	2.88834	1081	0.815		3	2.70439	1087	0.774		3	3.2672	1081	1.635		3	2.44988	1081	1.045			3	2.46	11.49	9.79		3	9.72	12.67	11.77		3	12.05	13.55	18.28		3	6.98	8.76	8.44
		3.01	2.90409	1082	0.79		3.01	2.78842	1088	0.816		3.01	3.24735	1082	1.319		3.01	2.48277	1082	1.078			3.01	2.73	10.41	8.45		3.01	9.93	13.56	11.92		3.01	12.03	9.85	16.51		3.01	7.12	9.42	9.15
		3.02	2.84657	1083	0.805		3.02	2.65708	1089	0.815		3.02	3.42824	1083	1.239		3.02	2.40857	1083	1.097			3.02	2.58	11.99	8.81		3.02	10.39	13.33	12.05		3.02	12.3	12.22	16.33		3.02	6.86	7.6	8.69
		3.03	2.76728	1084	0.816		3.03	2.64977	1090	0.841		3.03	3.20345	1084	1.399		3.03	2.35143	1084	1.124			3.03	2.67	13.13	8.99		3.03	9.77	12.66	11.19		3.03	12.68	9.04	15.22		3.03	7.02	9.39	8.77
		3.04	2.85607	1085	0.784		3.04	2.72006	1091	0.963		3.04	3.18749	1085	1.541		3.04	2.40433	1085	1.178			3.04	2.67	13.13	7.19		3.04	9.83	11.46	11.46		3.04	12.53	10.16	15.7		3.04	7.1	8.82	8.09
		3.05	2.68551	1086	0.816		3.05	2.61099	1092	1.096		3.05	3.17672	1086	1.513		3.05	2.4599	1086	1.259			3.05	2.67	10.97	7.3		3.05	10.64	14.39	12.06		3.05	12.69	11.99	17.52		3.05	6.58	8.73	7.74
		3.06	2.83553	1087	0.878		3.06	2.5822	1093	1.229		3.06	3.15859	1087	1.615		3.06	2.33878	1087	1.28			3.06	2.69	12.17	7.28		3.06	9.71	13.05	12		3.06	13.92	14.83	18.46		3.06	6.53	8.86	7.84
		3.07	2.89954	1088	0.925		3.07	2.59717	1094	1.343		3.07	3.42405	1088	1.825		3.07	2.27115	1088	1.317			3.07	2.64	10.41	7.61		3.07	9.76	13.48	11.19		3.07	15.42	17.12	21.27		3.07	7.53	8.66	7.72
		3.08	2.862	1089	0.967		3.08	2.62043	1095	1.522		3.08	3.33628	1089	1.931		3.08	2.35127	1089	1.433			3.08	2.61	9.77	7.63		3.08	10.06	14.02	11.94		3.08	15.73	15.92	21.19		3.08	6.46	9	7.97
		3.09	2.88091	1090	1		3.09	2.6818	1096	1.663		3.09	3.2098	1090	2.021		3.09	2.24234	1090	1.521			3.09	2.62	11.33	10.26		3.09	9.97	12.84	11.99		3.09	13.58	13.48	20.55		3.09	6.82	8.5	7.51
		3.1	2.83655	1091	1.061		3.1	2.71264	1097	1.779		3.1	3.03218	1091	2.195		3.1	2.32998	1091	1.548			3.1	2.68	12.71	8.74		3.1	9.57	12.92	12.05		3.1	16.33	15.99	22.37		3.1	7.38	9.6	7.78
		3.11	2.75573	1092	1.133		3.11	2.77756	1098	1.973		3.11	3.12082	1092	2.407		3.11	2.29478	1092	1.627			3.11	2.67	11.07	8.94		3.11	9.59	13.39	11.56		3.11	15.78	17.34	22.43		3.11	7.18	9.22	8.71
		3.12	2.58181	1093	1.214		3.12	2.86866	1099	2.172		3.12	3.32	1093	2.541		3.12	2.16313	1093	1.76			3.12	2.8	11.16	9.05		3.12	10.08	13.13	11.74		3.12	15.89	17.03	22.93		3.12	7.24	9.79	8.97
		3.13	2.57975	1094	1.256		3.13	2.79378	1100	2.329		3.13	3.34188	1094	2.741		3.13	2.27241	1094	1.841			3.13	2.58	10.89	9.54		3.13	9.92	12.37	11.44		3.13	14.73	15.75	21.47		3.13	6.99	9.69	8.89
		3.14	2.61654	1095	1.323		3.14	2.79125	1101	2.758		3.14	3.33284	1095	2.967		3.14	2.36179	1095	1.868			3.14	2.68	11.08	9.52		3.14	10.25	13.27	12.25		3.14	14.9	13.79	21.19		3.14	4.9	7.06	8.23
		3.15	2.49115	1096	1.324		3.15	2.73818	1102	3.291		3.15	3.18048	1096	3.222		3.15	2.22887	1096	1.834			3.15	2.8	10.34	9.18		3.15	10.65	14.21	11.69		3.15	15.54	15.65	21.63		3.15	6.7	8.83	9.15
		3.16	2.60266	1097	1.388		3.16	2.873	1103	2.882		3.16	2.95033	1097	3.14		3.16	2.21294	1097	1.862			3.16	2.63	10.39	9.22		3.16	9.5	14.14	12.29		3.16	15.89	15.71	22.64		3.16	6.01	7.72	9.42
		3.17	2.65855	1098	1.375		3.17	2.81194	1104	2.373		3.17	3.07376	1098	3.071		3.17	2.13057	1098	1.871			3.17	2.67	9.38	9.71		3.17	10.03	12.75	12.58		3.17	15.1	13	21.69		3.17	5.71	7.59	9.15
		3.18	2.74295	1099	1.288		3.18	2.8622	1105	2.119		3.18	3.09004	1099	2.958		3.18	2.18855	1099	1.781			3.18	2.63	10.19	9.27		3.18	9.46	11.88	11.91		3.18	15.96	16.7	22.29		3.18	6.6	6.95	8.82
		3.19	2.64846	1100	1.591		3.19	2.97595	1106	2.493		3.19	2.96249	1100	2.642		3.19	2.13266	1100	2.048			3.19	2.7	12.17	9.38		3.19	9.38	12.48	11.35		3.19	16.32	14.63	21.36		3.19	6.55	7.6	8.84
		3.2	2.5822	1101	2.464		3.2	2.98808	1107	3.252		3.2	3.04383	1101	2.662		3.2	2.17169	1101	2.768			3.2	2.6	12.19	9.17		3.2	9.89	12.28	12.36		3.2	15.21	14.06	21.57		3.2	6.41	8.01	9.43
		3.21	2.67751	1102	3.423		3.21	2.99443	1108	3.89		3.21	2.98823	1102	3.052		3.21	2.29934	1102	3.118			3.21	2.63	12.75	10.13		3.21	9.23	12.02	11.04		3.21	13.63	12.54	18.82		3.21	6.44	8.68	8.22
		3.22	2.73009	1103	3.954		3.22	3.15896	1109	3.441		3.22	2.89604	1103	3.396		3.22	2.10172	1103	2.742			3.22	2.61	12.53	9.12		3.22	9.86	12.25	11.71		3.22	13.48	13.27	18.67		3.22	5.85	7.51	8.97
		3.23	2.64272	1104	3.941		3.23	3.07301	1110	2.951		3.23	2.89175	1104	3.24		3.23	2.18447	1104	2.604			3.23	3.77	14.48	9.24		3.23	9.1	13.22	11.33		3.23	13.04	10.26	19.14		3.23	5.74	7.64	8.24
		3.24	2.50996	1105	4.525		3.24	3.16971	1111	2.412		3.24	3.0029	1105	3.259		3.24	2.18661	1105	2.171			3.24	2.66	14.46	9.05		3.24	9.78	14.81	11.78		3.24	13.46	11.33	18.58		3.24	6.82	9.17	8.54
		3.25	2.49153	1106	4.409		3.25	3.14733	1112	2.792		3.25	2.95462	1106	2.936		3.25	2.25849	1106	2.015			3.25	2.6	13.18	9.51		3.25	9.57	13.42	11.52		3.25	14.18	14.73	19.71		3.25	6.58	7.27	7.98
		3.26	2.59079	1107	3.468		3.26	3.11089	1113	2.661		3.26	2.96267	1107	3.156		3.26	2.21988	1107	1.985			3.26	2.74	13.82	9.1		3.26	9.71	12.94	11.37		3.26	13.22	12.34	18.8		3.26	5.5	7.55	7.38
		3.27	2.58089	1108	2.584		3.27	3.28954	1114	2.501		3.27	3.0475	1108	3.165		3.27	2.32694	1108	1.973			3.27	2.78	15.05	9.27		3.27	9.72	12.63	11.73		3.27	14.45	15.11	20.54		3.27	6.41	8.9	7.92
		3.28	2.51203	1109	2.043		3.28	3.30899	1115	2.096		3.28	2.9492	1109	3.132		3.28	2.32524	1109	1.775			3.28	2.74	13.9	10.3		3.28	9.65	13.56	12.76		3.28	14.43	14.76	19.21		3.28	7.22	10.88	7.22
		3.29	2.56424	1110	2.088		3.29	3.22586	1116	1.608		3.29	2.80394	1110	2.826		3.29	2.17499	1110	1.584			3.29	2.58	10.65	10.02		3.29	9.64	12.97	12.01		3.29	13.57	15.19	19.06		3.29	7.13	9.84	8.05
		3.3	2.55829	1111	2.12		3.3	3.25777	1117	1.583		3.3	2.73458	1111	2.589		3.3	2.32633	1111	1.613			3.3	3	12.68	9.86		3.3	9.68	11.55	11.53		3.3	14.18	15.1	19.11		3.3	7.54	10.5	8.09
		3.31	2.52091	1112	1.812		3.31	3.0643	1118	1.518		3.31	2.6112	1112	2.559		3.31	2.35143	1112	1.578			3.31	2.73	12.72	10.28		3.31	9.67	13.58	11.32		3.31	15.28	13.72	20.25		3.31	7.71	9.92	8.14
		3.32	2.49071	1113	1.718		3.32	3.1695	1119	1.366		3.32	2.65958	1113	2.353		3.32	2.42898	1113	1.466			3.32	2.63	12.16	9.17		3.32	9.99	14.14	11.68		3.32	15.2	14.65	18.64		3.32	7.8	9.43	8.81
		3.33	2.57969	1114	1.935		3.33	3.07117	1120	1.43		3.33	2.69055	1114	2.142		3.33	2.53379	1114	1.474			3.33	2.59	13.96	10.03		3.33	9.44	13.06	11.52		3.33	13.95	12.94	18.27		3.33	7.51	8.9	8.71
		3.34	2.57621	1115	1.875		3.34	2.95768	1121	1.674		3.34	2.67724	1115	2.181		3.34	2.63185	1115	1.531			3.34	2.83	12.6	10.15		3.34	10.1	13.78	12.18		3.34	11.38	11.82	16.67		3.34	7.8	10.46	8.9
		3.35	2.54252	1116	1.752		3.35	2.92835	1122	1.918		3.35	2.86862	1116	2.135		3.35	2.73467	1116	1.56			3.35	4.03	14.8	10.81		3.35	9.22	12.74	10.94		3.35	10.72	10.43	14.12		3.35	7.86	10.3	8.9
		3.36	2.5285	1117	1.457		3.36	2.88985	1123	2.001		3.36	2.85766	1117	1.98		3.36	2.57407	1117	1.482			3.36	2.76	12.35	10.38		3.36	9.93	14.23	12.14		3.36	11.53	11.13	15.98		3.36	7.65	10.68	9.12
		3.37	2.57283	1118	1.245		3.37	2.88116	1124	2.533		3.37	2.88722	1118	2.03		3.37	2.61112	1118	1.498			3.37	2.76	12.1	9.98		3.37	10	13.52	11.78		3.37	10.82	13.08	16.1		3.37	6.67	8.33	7.86
		3.38	2.64843	1119	1.211		3.38	2.89237	1125	2.627		3.38	2.78363	1119	2.062		3.38	2.50497	1119	1.599			3.38	2.64	12.89	10.32		3.38	9.57	12.76	11.38		3.38	11.09	13.48	14.23		3.38	5.51	6.93	7.88
		3.39	2.62859	1120	1.321		3.39	2.9458	1126	2.526		3.39	2.87938	1120	2.222		3.39	2.59417	1120	1.783			3.39	2.6	13.18	9.64		3.39	8.77	12.34	11.13		3.39	9.41	11.04	13.2		3.39	5.62	6.84	7.69
		3.4	2.68919	1121	1.299		3.4	2.79665	1127	2.608		3.4	2.98469	1121	2.464		3.4	2.54011	1121	1.871			3.4	3.56	14.62	11.09		3.4	9.4	12.48	11.78		3.4	10.39	12.71	14.57		3.4	7.46	8.57	10.17
		3.41	2.60026	1122	1.383		3.41	2.80889	1128	2.684		3.41	2.86638	1122	2.657		3.41	2.31542	1122	1.957			3.41	2.81	12.46	10.03		3.41	10.29	12.3	12.79		3.41	11.34	12.41	16.22		3.41	6.98	9.15	8.41
		3.42	2.60333	1123	1.714		3.42	2.84683	1129	2.58		3.42	2.97349	1123	2.885		3.42	2.42889	1123	2.266			3.42	2.62	12.47	10.15		3.42	9.98	13.53	11.56		3.42	14.01	12.82	19.03		3.42	8.08	7.69	9.41
		3.43	2.53614	1124	1.829		3.43	2.96199	1130	2.063		3.43	2.92048	1124	3.245		3.43	2.49599	1124	2.381			3.43	2.75	11.94	9.76		3.43	9.47	12.27	11.74		3.43	12.03	12.16	17.28		3.43	6.53	8.32	8.01
		3.44	2.56003	1125	2.371		3.44	2.85445	1131	1.921		3.44	2.98016	1125	3.378		3.44	2.59631	1125	2.245			3.44	2.57	11.85	10.09		3.44	9.17	13.57	10.86		3.44	12.04	14.68	17.19		3.44	6.86	8.94	8.89
		3.45	2.54189	1126	1.976		3.45	3.00438	1132	1.718		3.45	2.80036	1126	3.08		3.45	2.45094	1126	2.329			3.45	2.61	13.33	10.18		3.45	8.4	12.75	10.69		3.45	12.34	12.27	15.61		3.45	7.04	8.9	7.72
		3.46	2.56655	1127	1.776		3.46	3.13986	1133	1.852		3.46	2.87114	1127	2.947		3.46	2.44473	1127	2.28			3.46	2.61	12.27	9.78		3.46	9.02	12.29	10.95		3.46	12.26	13.29	16.28		3.46	5.54	9.94	6.57
		3.47	2.61683	1128	1.668		3.47	3.22175	1134	1.973		3.47	2.9504	1128	2.746		3.47	2.46726	1128	2.161			3.47	3.76	13.51	9.76		3.47	9.2	11.4	11.72		3.47	13.53	13.42	15.87		3.47	5.94	8.21	6.65
		3.48	2.68227	1129	1.357		3.48	3.18774	1135	1.971		3.48	2.87701	1129	2.559		3.48	2.32044	1129	1.872			3.48	2.55	13.02	9.97		3.48	9.91	12.06	11.35		3.48	13.74	14.4	17		3.48	5.75	8.39	7.16
		3.49	2.7626	1130	1.208		3.49	3.24258	1136	1.93		3.49	2.88067	1130	2.287		3.49	2.33121	1130	1.727			3.49	2.79	13.9	10.68		3.49	9.48	11.35	11.22		3.49	13.37	12.28	17.53		3.49	6.81	8.78	8
		3.5	2.66818	1131	1.225		3.5	3.28577	1137	1.881		3.5	3.00572	1131	2.132		3.5	2.31105	1131	1.678			3.5	2.82	14.96	10.85		3.5	9.3	11.3	12.23		3.5	10.93	10.89	14.6		3.5	7.33	8.94	9.02
		3.51	2.72709	1132	1.115		3.51	3.12784	1138	1.552		3.51	2.92758	1132	1.989		3.51	2.30584	1132	1.543			3.51	2.6	13.18	9.79		3.51	9.62	12	12.19		3.51	11.58	11.45	15.76		3.51	7.06	8.11	8.03
		3.52	2.72185	1133	0.984		3.52	3.17421	1139	1.298		3.52	2.95653	1133	1.788		3.52	2.25254	1133	1.42			3.52	2.7	12.45	9.57		3.52	9.38	10.56	12.63		3.52	12.71	13.99	17.71		3.52	7.16	8.54	8.6
		3.53	2.48883	1134	1.036		3.53	3.17955	1140	1.388		3.53	2.90048	1134	1.695		3.53	2.27889	1134	1.409			3.53	2.8	13.52	9.68		3.53	9.43	11.07	11.83		3.53	11.36	12.75	15.95		3.53	6.26	7.08	8.82
		3.54	2.47136	1135	1.072		3.54	3.16083	1141	1.293		3.54	3.00739	1135	1.655		3.54	2.3942	1135	1.37			3.54	3.95	14.34	11.69		3.54	9.15	12.5	11.64		3.54	11.78	11.52	15.82		3.54	6.96	6.89	8.32
		3.55	2.62277	1136	0.943		3.55	3.348	1142	0.97		3.55	2.87267	1136	1.521		3.55	2.42217	1136	1.256			3.55	2.69	12.8	10.4		3.55	10.42	12.3	11.39		3.55	10.91	7.75	15.2		3.55	6.86	9.01	8.41
		3.56	2.53733	1137	0.974		3.56	3.37071	1143	1.003		3.56	2.91361	1137	1.377		3.56	2.39111	1137	1.238			3.56	2.56	12.25	10.16		3.56	10.03	12.16	12.13		3.56	11.72	11.17	16.46		3.56	7.42	9.86	7.76
		3.57	2.40933	1138	1.126		3.57	3.26421	1144	1.162		3.57	2.81334	1138	1.45		3.57	2.30793	1138	1.24			3.57	2.85	11.22	10.23		3.57	8.99	11.06	11.75		3.57	11.33	11.23	15.8		3.57	6.55	8.61	8.06
		3.58	2.47551	1139	1.457		3.58	3.35294	1145	1.191		3.58	2.88843	1139	1.543		3.58	2.45738	1139	1.244			3.58	2.87	12.58	11.04		3.58	9.8	13.32	11.11		3.58	11.9	11.33	16.83		3.58	8.25	11.31	7.99
		3.59	2.48247	1140	1.535		3.59	3.29792	1146	1.121		3.59	2.9026	1140	1.879		3.59	2.572	1140	1.245			3.59	2.69	12.67	11.08		3.59	9.68	11.94	11.85		3.59	9.95	10.39	14.36		3.59	7.34	8.9	8.5
		3.6	2.49679	1141	1.917		3.6	3.3711	1147	1.075		3.6	2.95396	1141	1.803		3.6	2.50274	1141	1.261			3.6	2.81	13.86	10.18		3.6	10.15	12.25	12.33		3.6	12.16	13.89	17.05		3.6	6.7	9	7.32
		3.61	2.47191	1142	2.205		3.61	3.44804	1148	1.249		3.61	2.9897	1142	1.598		3.61	2.41639	1142	1.507			3.61	2.68	14.95	10.53		3.61	9.27	12.34	10.93		3.61	11.74	14.82	15.85		3.61	6.75	7.58	9.23
		3.62	2.28941	1143	2.018		3.62	3.36237	1149	1.196		3.62	3.03993	1143	1.58		3.62	2.38933	1143	1.533			3.62	2.71	14.06	10.54		3.62	9.47	12.86	11.74		3.62	10.61	14.62	15.91		3.62	7.03	8.84	9.17
		3.63	2.42159	1144	1.461		3.63	3.22877	1150	1.029		3.63	3.03092	1144	1.556		3.63	2.42437	1144	1.345			3.63	2.74	14.1	10.65		3.63	9.64	12.18	12.52		3.63	13.43	16.65	18		3.63	7.64	9.15	8.57
		3.64	2.37919	1145	1.182		3.64	3.3359	1151	1.145		3.64	3.02681	1145	1.276		3.64	2.52501	1145	1.306			3.64	2.82	15	10.84		3.64	9.55	12.63	12.63		3.64	11.7	15.29	17.59		3.64	7.73	10.7	8.44
		3.65	2.37601	1146	1.105		3.65	3.37937	1152	1.201		3.65	3.03724	1146	1.17		3.65	2.52223	1146	1.278			3.65	2.58	14.77	10.55		3.65	9.83	12.54	11.96		3.65	13.39	14.44	18.37		3.65	8.5	10.17	9.18
		3.66	2.34946	1147	1.078		3.66	3.24678	1153	1.243		3.66	2.99106	1147	1.119		3.66	2.49269	1147	1.265			3.66	2.75	12.27	9.97		3.66	10.5	13.44	12.48		3.66	14.14	14.55	19.1		3.66	7.35	7.58	8.78
		3.67	2.37611	1148	1.252		3.67	3.34785	1154	1.454		3.67	3.05389	1148	1.125		3.67	2.50664	1148	1.416			3.67	2.72	12.33	10.94		3.67	9.23	13.51	11.21		3.67	13.14	13.06	18.06		3.67	7.38	10.11	8.05
		3.68	2.40237	1149	1.311		3.68	3.51069	1155	1.49		3.68	3.09318	1149	1.299		3.68	2.4379	1149	1.506			3.68	2.74	13.45	10.99		3.68	9.33	12.06	12.11		3.68	13.39	16.23	19.37		3.68	7.72	9.02	8.56
		3.69	2.54356	1150	1.231		3.69	3.61682	1156	1.433		3.69	3.15344	1150	1.424		3.69	2.53846	1150	1.455			3.69	2.63	13.8	10.93		3.69	9.66	12.76	11.36		3.69	13.45	17.89	19.22		3.69	6.81	9.81	8.01
		3.7	2.51641	1151	1.286		3.7	3.52967	1157	1.572		3.7	3.10882	1151	1.459		3.7	2.47503	1151	1.509			3.7	2.63	13.2	10.82		3.7	10.26	14.55	12.78		3.7	15.71	19.11	20.55		3.7	7.12	8.47	9.22
		3.71	2.54431	1152	1.437		3.71	3.37431	1158	1.771		3.71	3.10068	1152	1.597		3.71	2.31811	1152	1.657			3.71	2.69	11.78	10.11		3.71	10.18	11.93	12.91		3.71	15.2	16.73	20.06		3.71	7.29	8.85	9.1
		3.72	2.53232	1153	1.434		3.72	3.35725	1159	1.779		3.72	3.08773	1153	1.791		3.72	2.35807	1153	1.671			3.72	2.58	11.27	10.13		3.72	9.85	12.63	12.33		3.72	15.36	18.05	21.53		3.72	7.38	8.33	8.81
		3.73	2.54751	1154	1.4		3.73	3.18803	1160	1.87		3.73	2.96863	1154	1.856		3.73	2.2724	1154	1.679			3.73	2.75	11.84	10.33		3.73	9.75	13.38	12.4		3.73	16.56	18.77	21.67		3.73	7.72	8.58	9.61
		3.74	2.59087	1155	1.57		3.74	3.17428	1161	2.197		3.74	3.1865	1155	1.979		3.74	2.30409	1155	1.816			3.74	2.67	13.63	10.29		3.74	10.09	12.77	12.69		3.74	14.19	17.37	19.54		3.74	7.83	8.26	9.22
		3.75	2.61986	1156	1.737		3.75	3.08854	1162	3.029		3.75	3.27516	1156	2.216		3.75	2.39512	1156	1.919			3.75	2.54	13.22	10.61		3.75	9.73	12.33	11.96		3.75	13.06	14.45	19.77		3.75	7.81	9.01	9.33
		3.76	2.55321	1157	1.736		3.76	3.12511	--			3.76	3.21138	1157	2.421		3.76	2.33217	1157	1.939			3.76	2.75	13.11	10.23		3.76	9.49	12.18	12.58		3.76	15.06	15.35	21.43		3.76	7.04	8.86	9.41
		3.77	2.49355	1158	1.856		3.77	3.19816	--			3.77	3.36801	1158	2.521		3.77	2.25856	1158	2.065			3.77	2.92	11.65	10.33		3.77	10.53	12.89	12.68		3.77	14.97	15.38	21.79		3.77	7.08	7.97	8.11
		3.78	2.4357				3.78	3.2005	--			3.78	3.40594	1159	2.745		3.78	2.23532					3.78	2.81	13.33	9.94		3.78	10.51	12.31	13.25		3.78	12.68	13.73	19.59		3.78	6.64	8.07	8.26
		3.79	2.38491				3.79	3.14629	--			3.79	3.20187				3.79	2.1863					3.79	2.82	11.75	10.45		3.79	9.6	12.3	11.54		3.79	12.68	13.33	20.25		3.79	7.01	8.8	8.21
		3.8	2.43329				3.8	3.07679	--			3.8	3.37544				3.8	2.35629					3.8	2.65	12.44	10.23		3.8	9.55	11.97	11.97		3.8	13.24	12.74	20.4		3.8	7.09	7.51	9.16
		3.81	2.43926				3.81	2.92144	--			3.81	3.45163				3.81	2.26199					3.81	2.72	11.55	10.82		3.81	9.71	12.19	12.32		3.81	12.85	14	19.77		3.81	7.22	7.93	8.51
		3.82	2.54547				3.82	3.01779	--			3.82	3.3669				3.82	2.35477					3.82	2.68	11.51	10.63		3.82	9.58	12.29	11.63		3.82	11.21	12.56	18.91		3.82	7.5	7.44	8.56
		3.83	2.48527				3.83	3.06092	--			3.83	3.44393				3.83	2.41633					3.83	2.67	11.69	10.78		3.83	9.87	13.46	11.94		3.83	13.14	13.35	18.98		3.83	7.37	8.06	8.24
		3.84	2.53248				3.84	3.07751	--			3.84	3.24912				3.84	2.29363					3.84	2.65	11.13	11.08		3.84	9.12	10.97	12.25		3.84	12.68	14.31	18.08		3.84	7.64	9.18	9.02
		3.85	2.43262				3.85	3.13309	--			3.85	3.28994				3.85	2.51016					3.85	2.74	11.96	10.77		3.85	8.94	11.86	11.92		3.85	12.77	12.65	19.68		3.85	7.37	8.8	7.57
		3.86	2.65103				3.86	3.13811	--			3.86	3.12795				3.86	2.21001					3.86	2.72	11.89	10.02		3.86	9.52	11.3	11.92		3.86	13.98	13.82	20.62		3.86	6.93	10.31	7.69
		3.87	2.57921				3.87	3.12385	--			3.87	2.92504				3.87	2.40535					3.87	2.88	11.91	10.37		3.87	9.04	12.08	11.69		3.87	11.31	10.63	18.32		3.87	9.31	11.07	9.47
		3.88	2.53815				3.88	3.11762	--			3.88	2.83758				3.88	2.43184					3.88	2.76	13.16	10.4		3.88	9.52	13.01	12.4		3.88	13.95	13.36	20.44		3.88	9.21	12.1	9.18
		3.89	2.39417				3.89	3.06709	--			3.89	3.03471				3.89	2.52522					3.89	2.57	11.88	9.97		3.89	9.45	12.82	11.81		3.89	13.68	11.57	20.43		3.89	9.61	11.72	9.83
		3.9	2.49722				3.9	2.9483	--			3.9	3.13497				3.9	2.5672					3.9	2.74	11.54	10.22		3.9	8.5	11.32	11.31		3.9	13.88	14.68	20.41		3.9	8.68	12.36	9.64
		3.91	2.40306				3.91	2.7939	--			3.91	3.04065				3.91	2.38991					3.91	2.75	10.67	10.38		3.91	9.07	12.04	12.13		3.91	15.92	16.06	21.92		3.91	8.29	10.86	9.58
		3.92	2.43096				3.92	2.72929	--			3.92	3.22986				3.92	2.45211					3.92	2.81	11.92	10.47		3.92	8.41	11.18	11.69		3.92	16.02	17.99	22.17		3.92	7.3	10.07	7.39
		3.93	2.45757				3.93	2.78064	--			3.93	3.27263				3.93	2.42592					3.93	2.73	12.17	10.37		3.93	9.7	11.66	12.38		3.93	14.75	15.26	20.01		3.93	8.66	10.96	9.03
		3.94	2.49518				3.94	2.72967	--			3.94	3.10642				3.94	2.54416					3.94	2.58	12.77	9.55		3.94	9.86	12.55	12.67		3.94	14.72	15.68	21.93		3.94	8.18	12.12	8.76
		3.95	2.48967				3.95	2.65366	--			3.95	3.10887				3.95	2.45256					3.95	2.58	11.46	10.84		3.95	9.56	12.52	11.86		3.95	15.31	15.76	21.26		3.95	9.3	10.12	10.08
		3.96	2.45494				3.96	2.70465	--			3.96	3.07652				3.96	2.54977					3.96	2.67	14.16	10.87		3.96	9.55	11.2	12.39		3.96	15.18	14.79	21.14		3.96	8.01	10.08	8.56
		3.97	2.32685				3.97	2.68276	--			3.97	3.27313				3.97	2.42948					3.97	2.71	12.33	10.88		3.97	9.57	12.33	12.07		3.97	16.7	14.93	22.18		3.97	8.19	10.3	9.64
		3.98	2.35444				3.98	2.71755	--			3.98	3.24675				3.98	2.41094					3.98	2.54	12.28	10.52		3.98	9.61	12.11	11.77		3.98	15.38	12.87	19.96		3.98	6.84	9.02	8.31
		3.99	2.28491				3.99	2.77691	--			3.99	3.20004				3.99	2.52871					3.99	2.61	12.21	10.36		3.99	9.26	9.91	12.13		3.99	12.83	11.88	18.17		3.99	8.14	9.96	9.48
		4	2.39454				4	2.64422	--			4	3.24592				4	2.42831					4	2.71	12.83	10.19		4	8.54	11.69	11.89		4	12.19	13.49	18.85		4	8.23	10.26	8.75
		4.01	2.46367				4.01	2.55332	--			4.01	3.38623				4.01	2.30259					4.01	2.6	12.66	10.42		4.01	9.67	11.74	12.89		4.01	14.43	13.83	22.78		4.01	9.18	11.34	9.76
		4.02	2.59559				4.02	2.52097	--			4.02	3.31209				4.02	2.31894					4.02	2.68	13.5	10.3		4.02	10.14	11.49	13.94		4.02	14.36	13.73	21.71		4.02	7.09	10.2	7.87
		4.03	2.45743				4.03	2.65193	--			4.03	3.17971				4.03	2.16539					4.03	2.8	11.23	10.47		4.03	8.66	11.49	12.4		4.03	13.4	11.74	20.9		4.03	7.18	10.01	7.79
		4.04	2.54414				4.04	2.67241	--			4.04	3.08979				4.04	2.17193					4.04	2.62	13.1	10.43		4.04	9.09	10.95	11.97		4.04	12.78	13.49	19.6		4.04	7.75	10.39	7.91
		4.05	2.44841				4.05	2.6996	--			4.05	3.03126				4.05	2.18136					4.05	2.7	12.96	10.86		4.05	9.08	12.34	11.69		4.05	14.67	15.72	21.13		4.05	6.42	8.42	8.43
		4.06	2.51109				4.06	2.66198	--			4.06	3.06716				4.06	2.40503					4.06	2.56	14.57	9.77		4.06	8.2	11.69	11.02		4.06	14.02	14.94	22.72		4.06	6.72	9.19	7.35
		4.07	2.38017				4.07	2.70681	--			4.07	2.94365				4.07	2.37715					4.07	2.64	13.75	9.82		4.07	9.49	12.03	12.52		4.07	13.43	13.57	21.14		4.07	7.28	7.25	9.65
		4.08	2.39915				4.08	2.64724	--			4.08	2.9957				4.08	2.49024					4.08	2.81	12.93	10.02		4.08	9.06	9.87	11.85		4.08	15.96	16.71	22.86		4.08	8.17	8.51	10.75
		4.09	2.5707				4.09	2.58288	--			4.09	3.0249				4.09	2.2899					4.09	2.6	15.17	10.33		4.09	9.3	10.9	12.38		4.09	17.78	16.52	24.99		4.09	8.59	9.68	11.18
		4.1	2.57208				4.1	2.53605	--			4.1	3.08779				4.1	2.26023					4.1	2.69	14.42	10.09		4.1	9.26	11.26	12.59		4.1	16.23	16	21.78		4.1	8.16	8.95	10.16
		4.11	2.594				4.11	2.55794	--			4.11	3.1215				4.11	2.30354					4.11	2.69	13.98	10.38		4.11	10.02	11.39	12.72		4.11	16.47	17.96	22.45		4.11	7.18	8.08	8.77
		4.12	2.63007				4.12	2.57617	--			4.12	3.19233				4.12	2.34324					4.12	2.59	14.2	10.17		4.12	9.23	11.61	11.65		4.12	15.22	15.85	22.64		4.12	7.69	9.09	9.63
		4.13	2.76544				4.13	2.52052	--			4.13	3.22547				4.13	2.19169					4.13	2.6	13.84	9.99		4.13	9.92	11.42	13.01		4.13	15.4	15.91	22.02		4.13	7.69	8.52	8.94
		4.14	2.74562				4.14	2.55988	--			4.14	3.24383				4.14	2.17583					4.14	2.58	14.27	10.51		4.14	8.91	10.56	11.89		4.14	15.65	17.49	21.02		4.14	8.76	9.53	9.64
		4.15	2.68288				4.15	2.46996	--			4.15	3.33757				4.15	2.23292					4.15	2.68	14.69	10.92		4.15	10.18	10.87	12.65		4.15	14.38	15.6	20.3		4.15	7.32	8	9.77
		4.16	2.57326				4.16	2.69993	--			4.16	3.3135				4.16	2.21247					4.16	2.6	15.17	10.2		4.16	8.74	11.06	11.98		4.16	16.98	18.33	23.89		4.16	8.19	9.1	9.59
		4.17	2.70991				4.17	2.61991	--			4.17	3.21821				4.17	2.25177					4.17	2.63	15.13	10.11		4.17	9.05	12.53	12.18		4.17	18.68	20.71	23.62		4.17	8.41	10.2	9.91
		4.18	2.61975				4.18	2.68277	--			4.18	3.29397				4.18	2.37918					4.18	2.75	15.65	10.4		4.18	8.77	11.05	12.48		4.18	19.22	21.71	25.64		4.18	8.66	10.73	9.97
		4.19	2.65285				4.19	2.66127	--			4.19	3.29776				4.19	2.40167					4.19	2.84	15.32	10.37		4.19	9.4	11.1	13.11		4.19	17.2	19.14	24.22		4.19	8.19	9.65	10.88
		4.2	2.66272				4.2	2.78675	--			4.2	3.34284				4.2	2.38849					4.2	2.67	14.86	10.11		4.2	9.39	9.68	12.87		4.2	17.77	20.86	23.83		4.2	7.95	9.92	8.92
		4.21	2.55058				4.21	2.7598	--			4.21	3.39204				4.21	2.23609					4.21	2.58	14.45	10.28		4.21	9.23	11.61	12.25		4.21	18.75	19.31	24.83		4.21	8.92	10.64	10.51
		4.22	2.45876				4.22	2.76863	--			4.22	3.3386				4.22	2.36638					4.22	2.58	14.27	10.3		4.22	9.27	10.85	12.87		4.22	19.84	19.25	25.23		4.22	9.21	11.64	9.94
		4.23	2.64776				4.23	2.76725	--			4.23	3.28551				4.23	2.35817					4.23	2.59	14.83	10.65		4.23	9.57	10.86	13.01		4.23	19.55	19.76	25.12		4.23	9.02	10.15	10.24
		4.24	2.59937				4.24	2.78847	--			4.24	3.48727				4.24	2.39092					4.24	2.82	14.13	10.56		4.24	9.06	10.86	11.53		4.24	20.54	20.84	26.4		4.24	8.11	9.73	8.98
		4.25	2.62939				4.25	2.67987	--			4.25	3.47403				4.25	2.30714					4.25	2.69	14.85	10.25		4.25	8.84	10.87	11.96		4.25	19.7	22.44	25.02		4.25	8.4	10.81	9.93
		4.26	2.59041				4.26	2.79541	--			4.26	3.38421				4.26	2.40161					4.26	2.67	15.5	10.3		4.26	9.18	11.81	12.78		4.26	19.41	19.6	26		4.26	8.04	9.54	10.01
		4.27	2.64126				4.27	2.75802	--			4.27	3.31552				4.27	2.41257					4.27	2.61	14.82	9.91		4.27	9.16	11.73	12.25		4.27	18.7	20.67	25.58		4.27	7.46	10.04	9.51
		4.28	2.70929				4.28	2.76494	--			4.28	3.39018				4.28	2.47765					4.28	2.72	14.32	10		4.28	8.97	10.72	12.88		4.28	18.64	19.8	25.56		4.28	8.4	10.23	10.1
		4.29	2.77521				4.29	2.84376	--			4.29	3.33016				4.29	2.45308					4.29	2.58	13.59	10.81		4.29	8.62	10.62	11.17		4.29	18.92	20.57	26.65		4.29	7.91	10.99	9.53
		4.3	2.58241				4.3	2.78705	--			4.3	3.47174				4.3	2.38642					4.3	3.11	12.94	10.83		4.3	9.03	11.81	11.96		4.3	18.99	20.69	26.43		4.3	7.39	10.3	8.73
		4.31	2.60585				4.31	2.82541	--			4.31	3.39071				4.31	2.35012					4.31	2.5	14.27	10.28		4.31	8.43	10.64	11.18		4.31	19.35	20.3	27.15		4.31	8.56	10.89	8.13
		4.32	2.70567				4.32	2.86985	--			4.32	3.33106				4.32	2.42883					4.32	2.99	15.15	11.25		4.32	8.49	9.67	11.96		4.32	18.42	20.43	24.94		4.32	7.03	9.76	7.87
		4.33	2.63879				4.33	2.90987	--			4.33	3.41836				4.33	2.40363					4.33	2.78	14.3	10.09		4.33	9.25	9.78	12.31		4.33	17.88	19.88	24.35		4.33	7.7	9.6	10.35
		4.34	2.61088				4.34	2.91686	--			4.34	3.29999				4.34	2.38265					4.34	2.59	16.34	11.04		4.34	9.09	11.26	12.14		4.34	17.38	19.01	25.75		4.34	7.87	8.87	9.65
		4.35	2.51275				4.35	2.96452	--			4.35	3.20647				4.35	2.36228					4.35	2.6	14.61	10.06		4.35	8.13	11.06	11.81		4.35	19.98	20.78	26.84		4.35	8.27	9.64	9.62
		4.36	2.5871				4.36	2.93789	--			4.36	3.40651				4.36	2.49641					4.36	2.61	12.39	9.87		4.36	8.91	11.2	12.15		4.36	20.24	21.8	28.38		4.36	8.22	10.68	9.38
		4.37	2.65413				4.37	2.85805	--			4.37	3.41849				4.37	2.57789					4.37	2.68	13.35	10.43		4.37	9.11	10.77	13.64		4.37	21.13	24.14	28.13		4.37	8.94	11.48	9.39
		4.38	2.6177				4.38	2.95328	--			4.38	3.43207				4.38	2.5462					4.38	2.62	13.95	10.64		4.38	9.2	10.47	11.86		4.38	17.96	21.99	25.53		4.38	8.17	10.64	9.61
		4.39	2.5905				4.39	2.92991	--			4.39	3.36951				4.39	2.59958					4.39	2.68	14.66	11.41		4.39	9.11	10.76	12.35		4.39	19.15	21.12	25.36		4.39	7.7	10.42	9.84
		4.4	2.56839				4.4	2.98186	--			4.4	3.39151				4.4	2.63644					4.4	2.7	13.22	10.59		4.4	9.04	10.64	11.85		4.4	19.72	19.13	26.97		4.4	8.53	10.75	9.69
		4.41	2.47161				4.41	2.99917	--			4.41	3.28822				4.41	2.61057					4.41	2.76	13.93	10.44		4.41	8.69	11.46	12.09		4.41	19.5	20.39	26.75		4.41	8.17	10.91	9.46
		4.42	2.43164				4.42	2.92536	--			4.42	3.13882				4.42	2.77849					4.42	2.86	13.59	10.54		4.42	8.97	10.04	11.47		4.42	18.81	20.8	25.82		4.42	8.68	12.03	9.81
		4.43	2.45779				4.43	2.8488	--			4.43	3.08847				4.43	2.51765					4.43	2.64	14.75	10.26		4.43	8.33	9.62	11.14		4.43	18.39	20.8	24.5		4.43	9.31	11.83	10.19
		4.44	2.41301				4.44	2.87546	--			4.44	2.92963				4.44	2.36521					4.44	2.61	14.34	10.83		4.44	9.23	9.9	12.4		4.44	18.13	19.54	26.25		4.44	7.99	9.9	9.58
		4.45	2.42622				4.45	2.93154	--			4.45	3.04899				4.45	2.61325					4.45	2.59	13.51	11.08		4.45	9.31	10.68	13.28		4.45	18.71	18.65	23.47		4.45	8.92	10.77	9.67
		4.46	2.38888				4.46	2.91922	--			4.46	3.00171				4.46	2.60487					4.46	2.64	14.66	10.72		4.46	8.83	10.81	12.77		4.46	16.58	17.81	22.13		4.46	9.28	11.24	10.56
		4.47	2.31255				4.47	3.01337	--			4.47	3.0228				4.47	2.5393					4.47	2.76	13.69	10.59		4.47	9.08	10.62	12.44		4.47	16.51	17.73	23.4		4.47	8.39	10.45	9.77
		4.48	2.31747				4.48	2.92584	--			4.48	2.86983				4.48	2.49934					4.48	2.67	13.58	9.8		4.48	8.74	11.77	12.28		4.48	14.72	16.03	21.11		4.48	7.92	11.95	8.76
		4.49	2.31578				4.49	2.94632	--			4.49	2.93794				4.49	2.4248					4.49	2.7	13.59	11.26		4.49	8.91	11.72	12.72		4.49	15.76	15.64	22.48		4.49	7.88	12.22	7.77
		4.5	2.23704				4.5	2.84962	--			4.5	2.87706				4.5	2.37993					4.5	2.57	13.76	10.25		4.5	9.11	10.91	12.66		4.5	16.94	17.33	24.51		4.5	7.78	10.01	7.74
		4.51	2.33292				4.51	2.89393	--			4.51	2.86211				4.51	2.50058					4.51	2.68	13.09	9.75		4.51	8.81	11.54	12.72		4.51	16.55	18.73	24.17		4.51	7.74	9.11	9.27
		4.52	2.23296				4.52	2.82662	--			4.52	2.88823				4.52	2.50951					4.52	2.7	14.43	11.14		4.52	9.55	11.67	12.77		4.52	16.49	18.36	23.38		4.52	8.29	8.23	9.14
		4.53	2.31971				4.53	2.85888	--			4.53	2.74988				4.53	2.58567					4.53	2.7	14.77	10.84		4.53	9.74	13.42	12.87		4.53	16.28	17.27	23.92		4.53	8.82	9.71	9.58
		4.54	2.26105				4.54	2.76902	--			4.54	2.67933				4.54	2.62585					4.54	2.67	14.99	11.17		4.54	9.43	11.36	13.13		4.54	15.47	13.37	21.98		4.54	8.32	11.35	9.06
		4.55	2.32496				4.55	2.88858	--			4.55	2.9894				4.55	2.53377					4.55	2.74	14.28	10.39		4.55	9.3	11.77	12.25		4.55	16.76	15.61	24.24		4.55	6.72	9.97	9.21
		4.56	2.3004				4.56	2.78088	--			4.56	2.89971				4.56	2.52116					4.56	2.54	15.02	10.58		4.56	9.35	10.96	12.08		4.56	16.37	14.12	23.59		4.56	7.34	9.97	8.87
		4.57	2.32441				4.57	2.71052	--			4.57	2.86376				4.57	2.38717					4.57	2.65	12.26	10.74		4.57	9.49	11.22	12.81		4.57	17.19	15.92	24.21		4.57	8.82	11.31	8.92
		4.58	2.25289				4.58	2.80826	--			4.58	2.92317				4.58	2.41064					4.58	2.74	14.68	10.36		4.58	9.16	10.13	12.08		4.58	15.32	12.44	23.1		4.58	8.88	11.37	9.92
		4.59	2.26205				4.59	2.88175	--			4.59	2.88384				4.59	2.49714					4.59	2.55	13.1	10.99		4.59	9.18	11.34	12.03		4.59	16.35	13.59	23.28		4.59	8.64	11.69	9.61
		4.6	2.28665				4.6	2.81433	--			4.6	2.84063				4.6	2.57743					4.6	2.58	13.22	10.39		4.6	9.29	10.53	12.02		4.6	15.73	16.64	23.08		4.6	9.25	11.5	9.59
		4.61	2.28919				4.61	2.90603	--			4.61	2.86722				4.61	2.51027					4.61	2.63	13.93	11.24		4.61	9.28	11.64	12.48		4.61	16.08	16.18	23.49		4.61	9.28	11.31	9.27
		4.62	2.26342				4.62	2.8876	--			4.62	3.08789				4.62	2.31788					4.62	2.75	15.3	11.26		4.62	8.71	11.33	11.99		4.62	16.27	17.3	23.58		4.62	8.8	12.89	9.15
		4.63	2.37				4.63	2.8035	--			4.63	2.96062				4.63	2.53529					4.63	2.71	14.94	10.87		4.63	9.03	10.98	12.24		4.63	15.38	15.38	21.27		4.63	8.73	11.33	9.77
		4.64	2.36852				4.64	2.88939	--			4.64	2.95024				4.64	2.42778					4.64	2.71	13.63	10.42		4.64	9.09	10.79	12.13		4.64	15.35	16.62	21.37		4.64	8.29	11.91	9.07
		4.65	2.35576				4.65	2.81901	--			4.65	2.75402				4.65	2.46123					4.65	2.56	12.97	10.06		4.65	9.22	11.51	12.17		4.65	16.07	16.67	21.42		4.65	8.2	11.28	9.15
		4.66	2.24941				4.66	2.89711	--			4.66	2.7878				4.66	2.37368					4.66	2.71	13.09	11.02		4.66	9.03	11.86	12.21		4.66	14.42	13.99	21.04		4.66	8.26	11.72	8
		4.67	2.23669				4.67	2.82164	--			4.67	2.84571				4.67	2.57219					4.67	2.7	14.39	10.25		4.67	9.41	11.85	11.8		4.67	13.55	14.81	21.58		4.67	7.15	8.9	8.05
		4.68	2.32857				4.68	2.74047	--			4.68	2.87946				4.68	2.45376					4.68	2.79	14.33	10.75		4.68	9.41	11.63	12.68		4.68	13.7	15.75	20.99		4.68	8.08	11.09	8.28
		4.69	2.22852				4.69	2.66569	--			4.69	2.73995				4.69	2.48366					4.69	2.73	13.64	10.82		4.69	9.11	11.09	13.43		4.69	13.19	14.91	20.05		4.69	7.4	10.42	7.33
		4.7	2.16718				4.7	2.61971	--			4.7	2.72874				4.7	2.52139					4.7	2.62	14.25	10.02		4.7	9.04	11.45	12.62		4.7	12.63	13.65	19.63		4.7	6.96	8.63	8.11
		4.71	2.16136				4.71	2.69397	--			4.71	2.8562				4.71	2.35142					4.71	2.52	13.86	10.85		4.71	10.26	13.31	13.99		4.71	11.71	10.06	19.34		4.71	8.22	8.99	8.51
		4.72	2.20568				4.72	2.77683	--			4.72	2.77198				4.72	2.29647					4.72	2.97	13.22	11.26		4.72	9.24	11.68	13		4.72	11.57	10.37	17.79		4.72	7.81	10.66	8.21
		4.73	2.19859				4.73	2.63422	--			4.73	2.8456				4.73	2.26868					4.73	2.57	13.52	10.06		4.73	8.92	12.54	12.19		4.73	12.07	9.95	20.46		4.73	6.92	8.62	8.88
		4.74	2.22296				4.74	2.61484	--			4.74	2.79586				4.74	2.30731					4.74	2.64	13.7	10.36		4.74	9.55	10.91	12.52		4.74	12.81	9.34	19.3		4.74	8.65	9.24	11.64
		4.75	2.23309				4.75	2.69705	--			4.75	2.78129				4.75	2.36905					4.75	2.69	14.47	11.35		4.75	8.26	10.61	12.31		4.75	11.23	11.19	17.37		4.75	7.7	9.22	9.94
		4.76	2.30274				4.76	2.62146	--			4.76	2.88678				4.76	2.41557					4.76	2.7	14.5	11.55		4.76	9.08	11.33	12.94		4.76	11.51	11.54	15.9		4.76	6.9	8.16	7.94
		4.77	2.15859				4.77	2.66797	--			4.77	2.94837				4.77	2.43771					4.77	2.59	14.03	10.73		4.77	9.18	9.83	12.8		4.77	13.25	9.74	17.36		4.77	8.57	10.81	8.27
		4.78	2.24499				4.78	2.69562	--			4.78	2.91918				4.78	2.59155					4.78	2.63	13.59	10.82		4.78	9.08	10.79	12.08		4.78	12.45	9.83	16.36		4.78	8.45	10.09	9.87
		4.79	2.29554				4.79	2.7098	--			4.79	2.844				4.79	2.49114					4.79	2.73	13.76	11.55		4.79	9.35	10.27	12.24		4.79	14	11.94	18.85		4.79	9.26	10.76	9.61
		4.8	2.2456				4.8	2.70016	--			4.8	2.7423				4.8	2.4531					4.8	2.62	13.59	10.92		4.8	8.64	10.4	12.05		4.8	13.24	11.29	17.6		4.8	8.65	9.55	9.9
		4.81	2.16692				4.81	2.66654	--			4.81	2.63736				4.81	2.40784					4.81	2.82	14.57	10.89		4.81	9.22	11.42	12.52		4.81	13.94	11.99	19.2		4.81	8.34	9.74	9.31
		4.82	2.22443				4.82	2.79133	--			4.82	2.75742				4.82	2.32229					4.82	2.85	13.91	11.63		4.82	9.3	11.99	12.69		4.82	16.15	13.71	23.07		4.82	8.08	9.7	9.6
		4.83	2.36146				4.83	2.77055	--			4.83	2.68338				4.83	2.46403					4.83	2.66	13.95	10.79		4.83	9.36	11.13	12.56		4.83	16.26	14.06	22.27		4.83	8.06	11.22	9.85
		4.84	2.30483				4.84	2.77237	--			4.84	2.63443				4.84	2.47628					4.84	2.68	14.1	10.28		4.84	9.17	10.51	12.19		4.84	14.65	13.93	22.08		4.84	7.06	9.63	7.52
		4.85	2.38871				4.85	2.60855	--			4.85	2.63195				4.85	2.54463					4.85	2.74	14.57	10.76		4.85	8.8	11.11	12.13		4.85	14.68	13.58	21.65		4.85	8	9.22	7.98
		4.86	2.35693				4.86	2.75146	--			4.86	2.54352				4.86	2.39335					4.86	2.69	14.01	10.68		4.86	9.25	11.26	12.8		4.86	14.46	11.99	23.43		4.86	7.92	10.24	8.82
		4.87	2.29298				4.87	2.71318	--			4.87	2.63472				4.87	2.35361					4.87	2.7	14.2	10.53		4.87	9.44	11.03	12.36		4.87	14.62	13.08	21.66		4.87	9.22	11.39	9.71
		4.88	2.30479				4.88	2.63425	--			4.88	2.76998				4.88	2.35849					4.88	2.67	14.28	10.68		4.88	9.63	10.89	13.39		4.88	16.29	15.44	23.33		4.88	7.29	10.38	7.82
		4.89	2.38769				4.89	2.59163	--			4.89	2.91904				4.89	2.08808					4.89	2.67	14.37	11.13		4.89	9.59	10.96	12.73		4.89	14.19	13.59	21.17		4.89	8.09	9.87	8.23
		4.9	2.45561				4.9	2.82151	--			4.9	2.7787				4.9	2.25337					4.9	2.56	14.28	10.68		4.9	9.13	11.52	12.73		4.9	14.53	13.79	22.82		4.9	7.69	10.25	8.15
		4.91	2.29699				4.91	2.74812	--			4.91	2.80328				4.91	2.26119					4.91	2.67	15.23	10.98		4.91	8.55	11.19	12.31		4.91	15.5	15.96	22.72		4.91	8.6	10.69	8.74
		4.92	2.22923				4.92	2.78343	--			4.92	2.71487				4.92	2.21035					4.92	2.6	13.65	11.24		4.92	9.57	11.79	12.94		4.92	15.81	17.04	22.58		4.92	7.63	11.15	7.58
		4.93	2.19677				4.93	2.89478	--			4.93	2.65482				4.93	2.08133					4.93	2.6	12.6	11.22		4.93	9.29	11.34	12.98		4.93	14.98	17.16	21.62		4.93	7.88	10.92	7.77
		4.94	2.30742				4.94	2.88451	--			4.94	2.624				4.94	2.11226					4.94	2.71	14.44	10.86		4.94	9.31	11.82	12.47		4.94	15.03	17.2	21.74		4.94	8.83	10.9	8.24
		4.95	2.27879				4.95	2.89702	--			4.95	2.56986				4.95	2.20354					4.95	2.67	13.16	11.32		4.95	9.56	12.17	12.33		4.95	15.37	17.46	21.14		4.95	7.37	9.34	7.91
		4.96	2.09189				4.96	2.89412	--			4.96	2.57959				4.96	2.14662					4.96	2.7	13.28	10.79		4.96	9.83	11.83	13.39		4.96	16.25	18.25	22.52		4.96	8.17	9.8	8.78
		4.97	2.12274				4.97	2.82618	--			4.97	2.562				4.97	2.26016					4.97	2.66	13.2	11.77		4.97	9.95	11.73	13.41		4.97	15.07	14.99	20.43		4.97	7.3	9.17	7.85
		4.98	2.32545				4.98	2.81726	--			4.98	2.73922				4.98	2.18654					4.98	2.6	12.34	11.21		4.98	9.07	11.6	11.41		4.98	15.85	16.79	20.4		4.98	7.79	10.12	8.86
		4.99	2.29507				4.99	2.86788	--			4.99	2.92312				4.99	2.25479					4.99	2.75	12.76	12.51		4.99	8.76	11.19	11.78		4.99	15.19	15.41	21.06		4.99	8.22	9.95	8.92
		5	2.18602				5	2.76531	--			5	2.68275				5	2.23817					5	3.67	13.21	11.58		5	9.54	11.34	12.49		5	15.87	16.71	21.25		5	6.68	8.27	9.17
		5.01	2.21016				5.01	2.87343	--			5.01	2.83284				5.01	2.32854					5.01	4.18	14.42	12.07		5.01	10.49	11.67	12.23		5.01	16.85	18.89	21.98		5.01	8.08	9.89	8.71
		5.02	2.18444				5.02	2.91766	--			5.02	2.82852				5.02	2.23726					5.02	4.58	15.35	12.9		5.02	10.66	13.07	13.81		5.02	15.23	15.11	20.48		5.02	8.41	11.72	9.34
		5.03	2.19794				5.03	2.69229	--			5.03	2.63118				5.03	2.41477					5.03	4.05	14.91	11.76		5.03	9.45	11.12	12.84		5.03	15.02	14.46	18.76		5.03	6.69	8.38	8.46
		5.04	2.24837				5.04	2.6171	--			5.04	2.6679				5.04	2.34335					5.04	4.33	16.47	12.59		5.04	9.26	12.47	11.75		5.04	13.72	13.97	19.06		5.04	7.22	9.22	9.35
		5.05	2.16735				5.05	2.73492	--			5.05	2.54321				5.05	2.26392					5.05	4.43	15.52	12.56		5.05	9.58	12.72	12.76		5.05	11.89	14.19	17.25		5.05	8.08	9.65	10.23
		5.06	2.09563				5.06	2.81726	--			5.06	2.57262				5.06	2.37086					5.06	3.85	15.79	11.21		5.06	9.03	12.1	12.83		5.06	13.05	14.31	18.79		5.06	9	11.46	10.42
		5.07	2.15802				5.07	2.78729	--			5.07	2.51578				5.07	2.47214					5.07	4.31	15.69	12.81		5.07	9.07	11.44	11.8		5.07	12.23	12.49	15.79		5.07	10.46	11.7	11.4
		5.08	2.20317				5.08	2.82864	--			5.08	2.54739				5.08	2.37304					5.08	2.69	14.73	11.15		5.08	9.13	10.14	12.42		5.08	13.53	14.39	16		5.08	9.83	12.48	11.34
		5.09	2.16403				5.09	2.84212	--			5.09	2.55398				5.09	2.39918					5.09	3	14.57	11.62		5.09	10.07	11.46	12.79		5.09	13.23	14.29	17.56		5.09	9.44	11.17	11.63
		5.1	2.19983				5.1	3.02997	--			5.1	2.57151				5.1	2.33862					5.1	4.01	15.19	11.5		5.1	9.32	11.78	12.88		5.1	13.74	16.28	18.55		5.1	7.9	9.99	11.21
		5.11	2.10246				5.11	2.98364	--			5.11	2.65793				5.11	2.33003					5.11	4.58	15.35	12.65		5.11	9.84	11.68	12.91		5.11	14.22	14.95	18.4		5.11	9.29	10.14	11.47
		5.12	2.26334				5.12	2.99987	--			5.12	2.58809				5.12	2.28689					5.12	2.69	12.9	11.37		5.12	9.25	11.86	12.01		5.12	13.94	15.12	16.73		5.12	8.82	9.67	11.85
		5.13	2.16236				5.13	3.04918	--			5.13	2.52738				5.13	2.23753					5.13	2.79	13.25	10.67		5.13	9.75	12.2	12.36		5.13	14.17	15.86	19.21		5.13	8.53	9.13	11.6
		5.14	2.27098				5.14	2.94766	--			5.14	2.47703				5.14	2.17254					5.14	2.75	13.31	11.38		5.14	9.91	12.42	12.86		5.14	14.58	17.37	19.34		5.14	8.63	9.97	10.69
		5.15	2.20422				5.15	2.97006	--			5.15	2.65951				5.15	2.36387					5.15	2.73	13.72	11.34		5.15	9.85	12.91	12.3		5.15	15.75	17.07	19.92		5.15	9.06	9.63	11.2
		5.16	2.27474				5.16	2.9392	--			5.16	2.75254				5.16	2.34005					5.16	2.74	12.82	11.68		5.16	8.73	11.34	12.7		5.16	15.97	18.7	20.66		5.16	8.04	9.8	11.37
		5.17	2.27282				5.17	3.03282	--			5.17	2.67163				5.17	2.41103					5.17	2.81	11.95	11.54		5.17	8.9	10.98	12.56		5.17	17.14	21	22.89		5.17	9.58	9.63	11.64
		5.18	2.17505				5.18	3.03736	--			5.18	2.79334				5.18	2.32258					5.18	2.62	12.75	11.56		5.18	8.84	11.37	12.02		5.18	17.6	20.15	22.31		5.18	8.65	9.48	11
		5.19	2.17092				5.19	3.12913	--			5.19	2.77371				5.19	2.35859					5.19	2.59	13.23	9.9		5.19	9.86	11.94	13.17		5.19	15.83	17.01	20.71		5.19	8.76	10.23	9.47
		5.2	2.12759				5.2	3.12455	--			5.2	2.84883				5.2	2.30631					5.2	2.67	13.81	9.85		5.2	9.23	10.84	12.56		5.2	14.67	16.03	18.6		5.2	10.05	11.21	11.28
		5.21	2.17794				5.21	3.04563	--			5.21	2.7308				5.21	2.11022					5.21	2.56	12.9	10.08		5.21	9.49	11.47	13.15		5.21	13.45	15.22	18.1		5.21	10.09	12.14	11.08
		5.22	2.14029				5.22	2.97211	--			5.22	2.82687				5.22	2.0886					5.22	3.89	14.24	10.72		5.22	9.7	11.75	13.1		5.22	14.41	16.25	18.75		5.22	9.63	11.01	10.81
		5.23	2.08541				5.23	2.91667	--			5.23	2.75619				5.23	2.12403					5.23	2.82	12.48	10.48		5.23	9.01	11.21	12.52		5.23	14.65	15.58	19.63		5.23	11.64	12.82	12.69
		5.24	2.13625				5.24	2.85962	--			5.24	2.86063				5.24	2.17809					5.24	2.74	12.87	9.94		5.24	9.22	10.65	12.31		5.24	15.98	15.45	20.99		5.24	10.8	12.88	12.47
		5.25	2.15078				5.25	2.84985	--			5.25	2.81947				5.25	2.1387					5.25	2.58	12.04	9.72		5.25	9.65	13.01	13.56		5.25	15.57	15.14	21.63		5.25	10.54	11.25	12.38
		5.26	2.19323				5.26	2.77908	--			5.26	3.0506				5.26	2.10585					5.26	2.61	12.76	9.92		5.26	9.83	11.52	13.04		5.26	15.48	16.52	21.07		5.26	10.29	10.53	13
		5.27	2.24426				5.27	3.09125	--			5.27	3.05811				5.27	2.09656					5.27	2.64	12.83	10.4		5.27	9.6	12.89	13.18		5.27	14.96	13.35	20.37		5.27	8.01	9.6	10.07
		5.28	2.22477				5.28	3.12509	--			5.28	3.14576				5.28	2.17722					5.28	2.7	13	10.06		5.28	9.48	12.05	12.92		5.28	14.81	13.73	21.08		5.28	7.53	8.78	9.16
		5.29	2.20573				5.29	3.04048	--			5.29	3.05619				5.29	2.25213					5.29	2.64	13.34	11.05		5.29	8.73	10.85	12.52		5.29	14.73	16.42	19.01		5.29	7.4	8.6	8.59
		5.3	2.30352				5.3	3.09167	--			5.3	2.97284				5.3	2.24296					5.3	2.73	12.68	10.04		5.3	9.12	12.08	12.82		5.3	14.44	15.1	20.72		5.3	7.53	9.35	8.36
		5.31	2.35789				5.31	3.12292	--			5.31	3.00068				5.31	2.35731					5.31	2.57	12.93	10.92		5.31	9.31	11.24	12.68		5.31	14.49	15.43	19.83		5.31	7.37	8.05	9.28
		5.32	2.10789				5.32	3.25177	--			5.32	2.84965				5.32	2.34452					5.32	2.57	11.94	10.11		5.32	9.35	10.66	13.19		5.32	14.8	13.67	18.86		5.32	6.71	9.23	8.94
		5.33	2.18178				5.33	3.0878	--			5.33	2.99067				5.33	2.28686					5.33	2.88	13.72	10.55		5.33	9.56	12.58	13.37		5.33	14.55	13.45	19.84		5.33	8.34	11.1	9.67
		5.34	2.17462				5.34	2.98926	--			5.34	2.94993				5.34	2.11311					5.34	3.16	14.16	10.91		5.34	9.38	12.26	12.63		5.34	14.37	14.76	19.57		5.34	8.46	10.46	9.84
		5.35	2.16975				5.35	3.13884	--			5.35	3.06134				5.35	2.32004					5.35	2.68	13.18	10.49		5.35	9.44	10.52	13.47		5.35	12.61	11.66	19.13		5.35	8.47	8.39	10.87
		5.36	2.24849				5.36	3.09338	--			5.36	2.76227				5.36	2.26302					5.36	2.54	13.89	10.41		5.36	9.02	10.67	12.74		5.36	14.35	15.79	20.58		5.36	9.17	8.98	9.2
		5.37	2.13062				5.37	3.11549	--			5.37	2.98106				5.37	2.22952					5.37	2.82	13.53	10.22		5.37	10.13	12.47	13.24		5.37	15.09	17.11	19.18		5.37	10.06	10.74	9.94
		5.38	2.25137				5.38	3.33016	--			5.38	2.89381				5.38	2.11782					5.38	2.74	13.2	10.77		5.38	9.04	11.21	11.91		5.38	17.3	17.48	20.98		5.38	9.64	11.08	10.91
		5.39	2.22604				5.39	3.42405	--			5.39	3.05004				5.39	2.31323					5.39	2.79	14.29	11.72		5.39	9.16	10.63	13.21		5.39	16.12	15.9	21.47		5.39	9.9	12.29	11.58
		5.4	2.40755				5.4	3.34202	--			5.4	2.95207				5.4	2.36234					5.4	2.7	13.18	11.4		5.4	9.36	10.77	13.13		5.4	16.09	16.97	22.18		5.4	10.81	12.07	11.8
		5.41	2.30219				5.41	3.31948	--			5.41	2.78017				5.41	2.35881					5.41	2.67	12.61	10.92		5.41	10.01	11.6	13.36		5.41	16.19	14.16	22.22		5.41	10.23	10.67	11.65
		5.42	2.35363				5.42	3.31141	--			5.42	2.93076				5.42	2.36126					5.42	2.69	11.88	10.48		5.42	9.81	11.66	13.09		5.42	15.4	15.24	21.6		5.42	10.21	11.18	12.15
		5.43	2.37567				5.43	3.45822	--			5.43	3.0348				5.43	2.21663					5.43	2.57	13.67	11.32		5.43	11.18	12.69	13.75		5.43	14.77	17.8	21.34		5.43	10.07	10.23	11.75
		5.44	2.34424				5.44	3.45119	--			5.44	2.95513				5.44	2.27629					5.44	2.74	13.93	11.09		5.44	9.05	12.57	12.62		5.44	15.02	16.17	20.17		5.44	10.12	12.17	11.92
		5.45	2.33152				5.45	3.39196	--			5.45	2.89437				5.45	2.19256					5.45	2.76	12.42	10.83		5.45	9.98	12.18	12.33		5.45	15.84	17.32	21.56		5.45	9.65	10.52	11.09
		5.46	2.27266				5.46	3.33966	--			5.46	3.11334				5.46	2.18019					5.46	2.56	11.76	11.17		5.46	9.57	12.26	13.09		5.46	16.27	14.38	21.49		5.46	10.59	12.17	11.5
		5.47	2.24083				5.47	3.44672	--			5.47	2.98165				5.47	2.18092					5.47	3.31	12.19	11.05		5.47	10.18	12.1	13.86		5.47	16.11	15.72	21.54		5.47	8.87	11	11.63
		5.48	2.26489				5.48	3.38209	--			5.48	2.98988				5.48	2.21363					5.48	2.68	12.58	11.01		5.48	9.43	12.11	13.24		5.48	14.37	14.52	21.09		5.48	11.24	10.38	13.92
		5.49	2.23478				5.49	3.35655	--			5.49	3.15817				5.49	2.2197					5.49	2.77	11.76	10.58		5.49	9.7	11.37	13.35		5.49	16.03	16.27	21.87		5.49	10.3	9.92	14.52
		5.5	2.22337				5.5	3.21964	--			5.5	3.06549				5.5	2.26542					5.5	2.54	11.69	11.3		5.5	9.56	12.25	13.11		5.5	13.89	13.71	20.13		5.5	12.81	13.1	15.64
		5.51	2.10178				5.51	3.19974	--			5.51	3.03739				5.51	2.34977					5.51	2.54	11.49	11.26		5.51	10.67	13.42	14.26		5.51	14.41	13.35	19.64		5.51	12.36	11.53	15.17
		5.52	2.15451				5.52	3.13514	--			5.52	3.03332				5.52	2.35753					5.52	2.66	12.33	11.47		5.52	10.1	12.59	13.49		5.52	13.38	12.48	18.39		5.52	11.52	9.47	14.51
		5.53	2.14873				5.53	3.10801	--			5.53	2.97884				5.53	2.33703					5.53	2.72	12.91	10.92		5.53	9.7	11.85	13.22		5.53	13.55	13.85	16.97		5.53	12.76	10.77	15.15
		5.54	2.17367				5.54	3.04878	--			5.54	2.74457				5.54	2.34028					5.54	2.62	12.37	11.3		5.54	10.91	13	15.53		5.54	12.85	11.54	17.94		5.54	11.59	10.41	14.26
		5.55	2.33459				5.55	3.04002	--			5.55	2.71695				5.55	2.31446					5.55	3.11	12.77	13.32		5.55	10.82	13.06	13.54		5.55	13.1	13.27	19.92		5.55	9.36	11.18	12.37
		5.56	2.26846				5.56	3.12952	--			5.56	2.86113				5.56	2.21861					5.56	2.73	12.39	12.99		5.56	11.15	12.94	14.39		5.56	14.41	14.07	20.82		5.56	12.02	12.18	13.37
		5.57	2.18943				5.57	3.08332	--			5.57	2.78192				5.57	2.08638					5.57	2.88	13.24	11.93		5.57	11.83	13.44	15.42		5.57	15.38	15.2	21.03		5.57	13.64	12.33	15.42
		5.58	2.15367				5.58	3.20526	--			5.58	2.76836				5.58	2.17424					5.58	2.79	12.05	11.69		5.58	11.68	14.03	15.61		5.58	14.79	14.64	20.42		5.58	10.17	13.21	14.71
		5.59	2.16454				5.59	3.17335	--			5.59	2.55524				5.59	2.1711					5.59	2.78	11.74	10.49		5.59	12.08	13.44	15.65		5.59	14.38	13.69	21.19		5.59	8.7	11.23	12.47
		5.6	2.11652				5.6	3.28091	--			5.6	2.51012				5.6	2.29521					5.6	2.7	13.34	11.1		5.6	11.59	11.9	14.74		5.6	15.93	13.42	22.2		5.6	8.7	8.61	12.28
		5.61	2.1902				5.61	3.30666	--			5.61	2.65456				5.61	2.13176					5.61	2.79	12.08	10.61		5.61	12.06	12.05	14.78		5.61	15.21	13.45	21.69		5.61	9.31	10.04	14.23
		5.62	2.38744				5.62	3.17273	--			5.62	2.62213				5.62	2.05562					5.62	2.67	12.56	10.07		5.62	11.98	13.75	15.4		5.62	15.93	12.8	22.71		5.62	12.09	13.67	15.5
		5.63	2.30185				5.63	3.20517	--			5.63	2.68304				5.63	2.10936					5.63	2.84	12.49	11		5.63	12.03	14.03	15.19		5.63	13.77	11.53	21.96		5.63	8.49	11.12	12.65
		5.64	2.27539				5.64	3.20451	--			5.64	2.78139				5.64	2.13915					5.64	2.85	12.92	10.43		5.64	12.03	12.82	14.73		5.64	14.44	12.83	21.36		5.64	9.66	11.57	13.78
		5.65	2.56751				5.65	3.31629	--			5.65	2.62354				5.65	2.16954					5.65	2.56	11.7	10.59		5.65	12.09	13.72	15.05		5.65	15.85	12.47	22.06		5.65	8.41	10.09	13.23
		5.66	2.62499				5.66	3.12125	--			5.66	2.68942				5.66	2.20031					5.66	2.56	12.39	10.15		5.66	13.29	14.65	17.24		5.66	15.75	13.23	21.47		5.66	10.64	11.51	15.85
		5.67	2.60668				5.67	3.10882	--			5.67	2.70075				5.67	2.16693					5.67	2.63	12.17	10		5.67	12.47	14.23	16.14		5.67	15.09	13.9	22.02		5.67	8.17	8.55	13.74
		5.68	2.56886				5.68	3.04872	--			5.68	2.77055				5.68	2.25587					5.68	2.62	12.61	10.64		5.68	13.33	14.71	16.1		5.68	15.51	14.55	23.63		5.68	7.51	9.51	11.92
		5.69	2.56077				5.69	3.13399	--			5.69	2.88188				5.69	2.16463					5.69	2.66	13.39	10.13		5.69	13.19	16.23	17.32		5.69	15.96	14.72	22.49		5.69	6.92	9.9	11.66
		5.7	2.52903				5.7	3.20524	--			5.7	2.8725				5.7	2.20313					5.7	3	11.59	11.07		5.7	13.6	14.85	16.08		5.7	14.75	13.87	22.34		5.7	7.51	10.23	11.26
		5.71	2.54258				5.71	3.06559	--			5.71	2.76807				5.71	2.12598					5.71	2.58	12.63	11.29		5.71	12.17	13.55	15.11		5.71	13.7	12.42	21.33		5.71	8.43	11.25	12.1
		5.72	2.58939				5.72	3.17924	--			5.72	2.79388				5.72	2.24575					5.72	2.75	12.95	11.21		5.72	12.48	12.92	15.19		5.72	16.52	17.19	23.44		5.72	8.51	13.17	11.9
		5.73	2.51016				5.73	3.226	--			5.73	2.71367				5.73	2.1028					5.73	2.58	12.72	11.05		5.73	12.99	13.43	16.2		5.73	15.15	14.59	22.65		5.73	7.7	12.26	10.81
		5.74	2.64598				5.74	3.16127	--			5.74	2.83761				5.74	2.27976					5.74	2.74	12.73	11.61		5.74	12.93	13.98	14.96		5.74	15.79	13.73	22.31		5.74	7.68	10.74	10.96
		5.75	2.49599				5.75	3.26633	--			5.75	2.67237				5.75	2.20872					5.75	2.65	13.14	10.84		5.75	13.08	14.03	15.64		5.75	13.58	12.85	20.95		5.75	7.64	10.36	12.88
		5.76	2.48311				5.76	3.29139	--			5.76	2.70285				5.76	2.3933					5.76	2.62	12.47	12.01		5.76	12.33	13.81	15.92		5.76	13.53	11.19	18.41		5.76	9.07	10.64	13.1
		5.77	2.47655				5.77	3.22919	--			5.77	2.79181				5.77	2.32495					5.77	2.6	11.59	11.08		5.77	11.98	13.44	15.18		5.77	14.86	12.44	22.39		5.77	9.88	11.91	12.89
		5.78	2.32754				5.78	3.30356	--			5.78	2.79974				5.78	2.3894					5.78	2.73	12.37	10.71		5.78	12.96	14.62	16.15		5.78	14.29	12.78	20.91		5.78	7.97	10.89	11.22
		5.79	2.38988				5.79	3.29108	--			5.79	2.73023				5.79	2.2312					5.79	2.71	13.27	11.04		5.79	12.12	13.07	15.98		5.79	14.69	13.93	20.35		5.79	8.86	10.93	12.23
		5.8	2.35748				5.8	3.16787	--			5.8	2.86655				5.8	2.30495					5.8	2.65	13.24	11.09		5.8	13.12	13.61	15.86		5.8	14.24	11.23	20.93		5.8	8.99	11.5	13.54
		5.81	2.38103				5.81	3.25612	--			5.81	2.82144				5.81	2.30441					5.81	2.61	13.89	11.09		5.81	12.97	13.46	15.42		5.81	14.68	12.6	22.69		5.81	10.97	12	14.73
		5.82	2.42194				5.82	3.25563	--			5.82	2.70932				5.82	2.13464					5.82	2.8	13.8	10.92		5.82	12.46	14.3	14.71		5.82	14.34	14.07	22.2		5.82	8.81	10.3	12.97
		5.83	2.32243				5.83	3.15316	--			5.83	2.78831				5.83	2.14428					5.83	2.64	13.06	10.01		5.83	12.63	14.68	16.16		5.83	14.23	13.45	21.48		5.83	8.83	12.34	11.83
		5.84	2.30995				5.84	3.26193	--			5.84	2.86844				5.84	2.1304					5.84	2.56	13.62	9.99		5.84	13.58	14.96	16.36		5.84	16.4	14.31	22.86		5.84	11.14	8.88	13.45
		5.85	2.23226				5.85	3.2468	--			5.85	2.91074				5.85	2.08469					5.85	2.63	13.18	10.92		5.85	13.07	14.85	15.71		5.85	15.42	13.87	22.35		5.85	12.23	10.03	14.09
		5.86	2.31886				5.86	3.26844	--			5.86	2.82923				5.86	2.16762					5.86	2.99	12.83	11.9		5.86	13	13.91	16.84		5.86	14.99	15.84	21.95		5.86	11.25	11.44	12.82
		5.87	2.21492				5.87	3.21237	--			5.87	2.80525				5.87	1.98171					5.87	2.77	12.82	10.13		5.87	14.55	13.68	17.64		5.87	13.94	14.85	20.16		5.87	11.96	14.09	12.22
		5.88	2.40471				5.88	3.23776	--			5.88	2.76631				5.88	2.07356					5.88	2.72	12.67	10.42		5.88	14.56	14.53	17.33		5.88	14.17	16.73	20.17		5.88	10.06	11.05	11.57
		5.89	2.37407				5.89	3.36745	--			5.89	2.70621				5.89	1.9814					5.89	2.7	11.87	10.53		5.89	14.09	15.37	16.45		5.89	14.05	16.81	20.79		5.89	9.67	10.72	11.55
		5.9	2.34351				5.9	3.33466	--			5.9	2.70737				5.9	1.94087					5.9	2.76	12.3	11.23		5.9	14.35	14.91	17.57		5.9	14.54	16.39	18.81		5.9	10.03	13.28	11.12
		5.91	2.27208				5.91	3.24965	--			5.91	3.09774				5.91	2.06525					5.91	2.82	13.67	9.92		5.91	14.32	15	17.32		5.91	14.89	16.54	19.25		5.91	9.91	12.02	10.44
		5.92	2.37417				5.92	3.25967	--			5.92	3.29698				5.92	1.91286					5.92	2.57	13.33	10.72		5.92	13.85	13.36	15.75		5.92	15.78	17.35	19.13		5.92	11.32	13.32	11.11
		5.93	2.34212				5.93	3.25496	--			5.93	3.30792				5.93	2.02694					5.93	2.65	12.62	10.87		5.93	13.76	15.35	16.35		5.93	15.8	18.94	22.18		5.93	10.83	13.31	10.29
		5.94	2.33614				5.94	3.13676	--			5.94	3.28611				5.94	2.07282					5.94	2.85	13.39	10.14		5.94	14.25	14.49	17.02		5.94	16.48	17.42	21.6		5.94	9.92	10.98	9.7
		5.95	2.21191				5.95	3.10018	--			5.95	3.08919				5.95	2.02627					5.95	2.8	12.91	9.99		5.95	14.28	13.94	16.86		5.95	15.14	16.98	19.98		5.95	8.81	10.52	9.7
		5.96	2.25463				5.96	3.12199	--			5.96	3.11068				5.96	2.08012					5.96	2.85	14.98	10.48		5.96	15.03	16.26	17.81		5.96	14.85	16.38	20.14		5.96	10.64	10.44	10.29
		5.97	2.14797				5.97	3.08919	--			5.97	3.07612				5.97	2.0283					5.97	2.72	12.16	10.24		5.97	13.31	14.02	16.82		5.97	14.39	15.2	18.81		5.97	10.72	11.82	10.24
		5.98	2.26566				5.98	3.13892	--			5.98	3.02438				5.98	2.17996					5.98	2.84	13.88	11.34		5.98	14.11	15.52	16.69		5.98	15.81	17.62	19.94		5.98	10.2	10.33	10.96
		5.99	2.24829				5.99	3.01191	--			5.99	2.92644				5.99	2.23065					5.99	2.74	13.92	10.9		5.99	13.9	14.81	17.18		5.99	14.59	16.63	19.86		5.99	10.46	11.07	10.37
		6	2.23838				6	2.96459	--			6	3.07713				6	2.12944					6	2.65	12.87	12.1		6	14.21	14.91	16.76		6	13.42	15.16	18.88		6	9.66	10.75	10.19
		6.01	2.23053				6.01	2.93189	--			6.01	2.81825				6.01	2.05473					6.01	2.8	12.77	11.06		6.01	13.28	14.73	16.94		6.01	13.16	14.43	19.13		6.01	10.23	10.81	10.68
		6.02	2.22111				6.02	2.85874	--			6.02	2.91845				6.02	2.18994					6.02	2.92	12.97	11.91		6.02	14.23	13.54	17.15		6.02	11.88	12.42	17.84		6.02	9.84	10.05	10.4
		6.03	2.26664				6.03	2.87708	--			6.03	2.94181				6.03	1.99152					6.03	2.88	12.67	9.8		6.03	14.8	16.33	18.24		6.03	11.71	13.57	17.46		6.03	11.23	11.16	11.62
		6.04	2.15262				6.04	2.96272	--			6.04	2.9341				6.04	2.12537					6.04	2.67	12.97	11.63		6.04	13.57	14.72	16.96		6.04	11.34	11.73	17.92		6.04	9.76	10.48	11.23
		6.05	2.18012				6.05	2.939	--			6.05	3.06455				6.05	2.22727					6.05	2.7	12.75	12.07		6.05	14.59	15.8	17.28		6.05	12.15	13.89	16.75		6.05	10.45	9.85	12.17
		6.06	2.32189				6.06	2.94388	--			6.06	2.95301				6.06	2.25869					6.06	4.54	15.84	12.44		6.06	15.74	16.24	19.5		6.06	10.71	11.93	16.19		6.06	9.8	10.59	11.46
		6.07	2.24282				6.07	3.00583	--			6.07	2.88147				6.07	2.24274					6.07	4.3	15.16	13.02		6.07	15.12	15.62	18.11		6.07	11.66	12.46	17.5		6.07	10.69	11.45	11.4
		6.08	2.16848				6.08	3.03321	--			6.08	2.63866				6.08	2.37741					6.08	4.16	14.37	13.7		6.08	15.41	17.24	19.15		6.08	10.64	11.24	17.22		6.08	10.96	11.4	12.35
		6.09	2.25237				6.09	3.12579	--			6.09	2.64147				6.09	2.22258					6.09	4.14	13.68	12.92		6.09	15.39	16.61	18.05		6.09	10.78	9.28	15.44		6.09	11.01	10.78	12.27
		6.1	2.32256				6.1	3.18125	--			6.1	2.63992				6.1	2.34775					6.1	4.66	14.36	13.37		6.1	16.65	16.94	19.42		6.1	11.61	9.06	15.81		6.1	10.61	10.24	11.99
		6.11	2.37987				6.11	3.35872	--			6.11	2.84635				6.11	2.39495					6.11	4.58	14.99	14.11		6.11	14.46	18.05	16.77		6.11	11.83	10.84	16.58		6.11	10.44	10.49	12.23
		6.12	2.32057				6.12	3.22714	--			6.12	2.68864				6.12	2.22721					6.12	4.38	14.48	12.64		6.12	13.72	18.15	17.05		6.12	11.84	8.2	16.38		6.12	11.33	12.5	12.41
		6.13	2.22321				6.13	3.02688	--			6.13	2.74026				6.13	2.2965					6.13	4.11	14.15	13.56		6.13	13.8	16.45	16.72		6.13	12.87	9.25	18.55		6.13	11.2	12	12.12
		6.14	2.163				6.14	3.13294	--			6.14	2.73809				6.14	2.19327					6.14	4.65	14.63	13.95		6.14	13.24	13.83	16.17		6.14	12.57	10.39	16.72		6.14	11.2	11.98	12.39
		6.15	2.25246				6.15	3.15819	--			6.15	2.58093				6.15	2.17844					6.15	4.53	15.17	13.38		6.15	13.52	16.2	15.99		6.15	12.43	11.34	18.02		6.15	12.07	12.93	12.73
		6.16	2.21593				6.16	3.17425	--			6.16	2.42206				6.16	2.28246					6.16	4.19	15.24	13.42		6.16	13.41	14.8	16.25		6.16	12.29	10.22	17.94		6.16	10.27	11.11	12.02
		6.17	2.24603				6.17	3.16888	--			6.17	2.65114				6.17	2.2465					6.17	4.51	13.76	13.86		6.17	15.54	16.63	18.55		6.17	10.81	9.02	17.11		6.17	10.92	11.97	10.97
		6.18	2.27891				6.18	3.04061	--			6.18	2.63387				6.18	2.22485					6.18	4.6	12.35	12.72		6.18	13.28	14.98	16.21		6.18	11.02	7.87	16.72		6.18	9.98	10.2	12.4
		6.19	2.20986				6.19	3.11261	--			6.19	2.84121				6.19	2.24807					6.19	4.43	13.85	11.9		6.19	12.81	14.24	16.85		6.19	11.95	10.36	17.75		6.19	8.77	8.24	11.1
		6.2	2.15074				6.2	3.13573	--			6.2	2.75566				6.2	2.24027					6.2	3.94	14.66	13.23		6.2	14.45	14.48	17.38		6.2	11.46	8.71	17.21		6.2	10.82	10.96	12.93
		6.21	2.19568				6.21	3.03364	--			6.21	2.70771				6.21	2.34145					6.21	4.19	14.93	13.52		6.21	14.19	15.82	16.66		6.21	10.6	9.79	17.41		6.21	8.91	9.05	10.86
		6.22	2.28972				6.22	3.00457	--			6.22	2.60923				6.22	2.26181					6.22	4.47	16.3	13.12		6.22	13.89	16.2	17.08		6.22	12.23	11.4	18.62		6.22	10.42	10.43	12.25
		6.23	2.23481				6.23	3.04994	--			6.23	2.73962				6.23	2.2895					6.23	4.77	15.97	13.05		6.23	13.54	14.95	17.18		6.23	14.42	12.13	21.63		6.23	10	12.13	11.06
		6.24	2.19861				6.24	3.02216	--			6.24	2.64239				6.24	2.25854					6.24	4.54	16.36	12.35		6.24	14.05	15.61	16.68		6.24	13.5	11.59	20.05		6.24	10.39	11.73	11.73
		6.25	2.28997				6.25	3.04433	--			6.25	2.80464				6.25	2.10062					6.25	4.49	15.98	11.72		6.25	13.44	15.43	16.51		6.25	12.45	12.86	19.8		6.25	9.5	11.07	11.33
		6.26	2.29736				6.26	2.97721	--			6.26	2.7409				6.26	2.21797					6.26	4	13.45	11.93		6.26	12.94	13.65	16.01		6.26	15.02	15.2	21.62		6.26	10.19	11.93	10.45
		6.27	2.32258				6.27	3.05319	--			6.27	2.69647				6.27	2.19318					6.27	4.1	13.97	14.38		6.27	14.4	15.71	18.18		6.27	11.4	10.9	18.34		6.27	9.51	11.01	10.98
		6.28	2.28858				6.28	2.99758	--			6.28	2.58274				6.28	2.13341					6.28	4.17	13.45	12.95		6.28	14.81	16.04	17.63		6.28	13.49	10.67	18		6.28	9.79	11.81	11.29
		6.29	2.27005				6.29	2.92522	--			6.29	2.65799				6.29	2.1578					6.29	2.67	13.33	11.71		6.29	15.65	17.11	18.72		6.29	12.35	10.02	20.03		6.29	9.77	12.15	9.5
		6.3	2.29574				6.3	2.91618	--			6.3	2.62603				6.3	2.14895					6.3	4.1	13.55	13.6		6.3	13.21	15.78	16.52		6.3	14.13	13.14	20.42		6.3	7.07	11.49	10.93
		6.31	2.36588				6.31	2.93515	--			6.31	2.42686				6.31	2.20403					6.31	4.3	14.01	13.84		6.31	13.41	15.16	16.68		6.31	13.17	12.76	21.13		6.31	6.22	10.75	9.57
		6.32	2.26576				6.32	2.92264	--			6.32	2.6025				6.32	2.08075					6.32	4.76	14.87	14.3		6.32	13.39	14.62	16.01		6.32	15.71	13.77	22.72		6.32	8.09	11.17	11.08
		6.33	2.22058				6.33	2.82775	--			6.33	2.68277				6.33	2.29848					6.33	4.6	13.65	13.82		6.33	12.7	14.11	15.47		6.33	12.99	13.62	20.07		6.33	8.76	12.27	12.2
		6.34	2.17335				6.34	2.91287	--			6.34	2.65777				6.34	2.22996					6.34	4.65	15.85	14.08		6.34	13.46	13.67	16.65		6.34	14.06	16.78	20.15		6.34	6.84	9.37	11.03
		6.35	2.17571				6.35	2.91768	--			6.35	2.70019				6.35	2.19618					6.35	4.74	14.29	12.55		6.35	13.14	15.4	15.98		6.35	13.07	14.77	20.18		6.35	7.69	10.55	11.3
		6.36	2.21243				6.36	3.01812	--			6.36	2.65719				6.36	2.21115					6.36	4.18	15.32	13.6		6.36	12.74	16.15	15.84		6.36	12.43	14.74	20.83		6.36	7.84	9.86	11.16
		6.37	2.28289				6.37	2.92889	--			6.37	2.68977				6.37	2.237					6.37	4.08	14.56	12.75		6.37	13.02	14.46	15.71		6.37	13.38	15.68	19.51		6.37	6.91	10.91	10.42
		6.38	2.24511				6.38	2.8944	--			6.38	2.69762				6.38	2.31024					6.38	4.43	13.43	12.57		6.38	13.28	14.38	16.56		6.38	12.54	14.41	18.77		6.38	6.87	10.18	9.68
		6.39	2.32119				6.39	2.86872	--			6.39	2.63029				6.39	2.28884					6.39	4.01	14.1	11.45		6.39	13.22	15.32	16.2		6.39	15.33	17.34	21.89		6.39	7.29	10.81	10.65
		6.4	2.32028				6.4	2.82369	--			6.4	2.64288				6.4	2.15207					6.4	4.38	14.45	12.9		6.4	12.96	14.54	16.44		6.4	15.45	17.17	21.11		6.4	8.6	12.15	10.56
		6.41	2.35574				6.41	2.77511	--			6.41	2.6136				6.41	2.12941					6.41	4.08	14.8	13.56		6.41	13.92	14.93	17.16		6.41	14.3	15.51	20.2		6.41	7.55	10.37	10.82
		6.42	2.44406				6.42	2.87924	--			6.42	2.69286				6.42	2.10948					6.42	3.71	13.64	11.58		6.42	12.94	14.6	16.35		6.42	12.65	14.16	17.53		6.42	8.73	11.9	12.7
		6.43	2.37838				6.43	2.83638	--			6.43	2.62593				6.43	2.12102					6.43	5.21	13.66	11.94		6.43	13.76	15.03	16.4		6.43	12.91	16.13	19.45		6.43	9.41	10.07	13.22
		6.44	2.45968				6.44	2.90353	--			6.44	2.61151				6.44	2.02192					6.44	6.01	15.17	12.23		6.44	13.23	15.35	16.75		6.44	13.44	15.37	19.07		6.44	10.43	10.35	12.45
		6.45	2.3987				6.45	2.99521	--			6.45	2.57808				6.45	2.16009					6.45	6.42	15.23	12.81		6.45	13.15	14.83	16.51		6.45	13.07	15.64	17.28		6.45	10.94	10.39	11.89
		6.46	2.50069				6.46	2.96351	--			6.46	2.86567				6.46	2.11245					6.46	5.5	14.19	12.86		6.46	13.19	15.09	16.09		6.46	13.52	17.18	16.43		6.46	11.41	11.16	12.03
		6.47	2.26037				6.47	2.98146	--			6.47	2.82106				6.47	2.11912					6.47	6.03	14.82	12.18		6.47	11.7	13.88	14.78		6.47	10.44	14.48	12.75		6.47	12.27	12.62	13.5
		6.48	2.3733				6.48	2.97085	--			6.48	2.75459				6.48	2.15868					6.48	5.78	14.64	13.29		6.48	11.85	13.39	15.02		6.48	11.43	14.13	16.96		6.48	11.95	12.12	13.71
		6.49	2.37415				6.49	2.95407	--			6.49	2.86398				6.49	2.22245					6.49	6.15	14.55	13.8		6.49	11.81	13.31	14.92		6.49	14.28	16.71	18.86		6.49	12.83	12.1	14.03
		6.5	2.55112				6.5	2.86601	--			6.5	2.91908				6.5	2.26424					6.5	6.07	15.29	14.04		6.5	11.37	12.9	15.07		6.5	12.82	15.27	17.17		6.5	11.1	12.91	11.54
		6.51	2.43449				6.51	2.99395	--			6.51	2.97088				6.51	2.34972					6.51	4.37	13.84	14.16		6.51	11.93	13.95	15.41		6.51	11.5	14.91	16.53		6.51	12.14	13.48	11.55
		6.52	2.45443				6.52	2.97254	--			6.52	3.07038				6.52	2.31308					6.52	5.03	13.21	12.44		6.52	12.22	13.63	15.45		6.52	11.84	13.17	15.61		6.52	10.85	11.39	11.28
		6.53	2.34981				6.53	3.06257	--			6.53	2.93323				6.53	2.31767					6.53	5.71	14.1	13.06		6.53	11.66	13.54	14.85		6.53	10.79	12.75	13.75		6.53	10.39	12	10.28
		6.54	2.32245				6.54	3.15194	--			6.54	2.96281				6.54	2.12269					6.54	5.29	14.34	13.45		6.54	12.73	13.97	16.17		6.54	10.82	14.11	14.48		6.54	10.53	11.89	11.47
		6.55	2.37544				6.55	3.06087	--			6.55	2.88614				6.55	2.19932					6.55	5.92	14	12.82		6.55	11.67	13.66	14.92		6.55	12.64	16.18	17.99		6.55	10.67	11.2	11.78
		6.56	2.42619				6.56	2.94122	--			6.56	2.80089				6.56	2.20055					6.56	5.47	14.27	12.83		6.56	12.47	14	15.59		6.56	12.88	16.06	18.54		6.56	10.32	10.77	11.69
		6.57	2.54254				6.57	3.02982	--			6.57	2.78331				6.57	2.17514					6.57	5.44	13.38	12.76		6.57	12.24	13.71	15.34		6.57	11.02	14.64	14.34		6.57	9.19	10.24	9.87
		6.58	2.44604				6.58	3.05311	--			6.58	2.96105				6.58	2.19982					6.58	5.81	15.74	14.11		6.58	11.33	13.71	14.25		6.58	15.68	18.55	19.45		6.58	10.54	9.98	11.99
		6.59	2.49938				6.59	3.07352	--			6.59	2.88257				6.59	2.37643					6.59	5.64	14.63	12.55		6.59	11.38	13.98	14.26		6.59	14.49	17.43	19.2		6.59	9.68	9.1	11.52
		6.6	2.32333				6.6	3.07153	--			6.6	2.79546				6.6	2.32849					6.6	6.06	14.94	12.34		6.6	13.25	14.34	16.37		6.6	16	18.45	20.79		6.6	10.63	12.13	10.64
		6.61	2.39872				6.61	2.94981	--			6.61	2.96654				6.61	2.18559					6.61	6.3	15.01	13.35		6.61	13.52	15.22	16.41		6.61	14.79	17.06	20.35		6.61	10.41	11.38	10.64
		6.62	2.5329				6.62	3.01598	--			6.62	2.99915				6.62	2.1454					6.62	5.59	14.94	12.38		6.62	13.86	15.39	17.16		6.62	14.54	17.48	20.5		6.62	11.49	12.58	11.66
		6.63	2.62503				6.63	3.09106	--			6.63	3.08552				6.63	2.12012					6.63	6.14	15.44	12.54		6.63	13.27	16.36	16.92		6.63	14.72	17.94	21.3		6.63	11.48	11.68	12.19
		6.64	2.56593				6.64	3.04019	--			6.64	2.9283				6.64	2.12648					6.64	6.27	14.9	12.79		6.64	13.95	15.22	17.27		6.64	14.61	16.69	20.33		6.64	12.24	13.26	11.25
		6.65	2.43755				6.65	3.06851	--			6.65	3.04662				6.65	2.00621					6.65	6.98	14.53	12.2		6.65	13.32	15.26	17.43		6.65	13.08	14.87	20.18		6.65	12.39	12.75	11.82
		6.66	2.39372				6.66	3.21018	--			6.66	3.05109				6.66	2.19345					6.66	6.19	14.58	11.78		6.66	13.37	14.84	16.6		6.66	12.01	15.17	19.41		6.66	12.45	13.3	11.86
		6.67	2.52265				6.67	3.01882	--			6.67	3.21397				6.67	2.14221					6.67	5.98	14.06	11.92		6.67	13.74	17.65	17.51		6.67	12.17	15.86	19.03		6.67	12.23	13.3	11.75
		6.68	2.47213				6.68	3.06857	--			6.68	3.30233				6.68	2.28462					6.68	4.69	13.83	12.44		6.68	13.72	15.14	17.33		6.68	12.93	15.4	20.26		6.68	13.46	13.64	13
		6.69	2.49323				6.69	3.05687	--			6.69	3.18749				6.69	2.253					6.69	3.86	14	12.46		6.69	13.67	15.72	16.96		6.69	12.48	15.72	18.78		6.69	14.19	15.29	13.68
		6.7	2.47661				6.7	2.93732	--			6.7	3.18249				6.7	2.1703					6.7	4.42	14.38	13.88		6.7	14.61	16.66	17.89		6.7	14.09	16.52	20.85		6.7	13.56	14.65	13.2
		6.71	2.58461				6.71	2.85077	--			6.71	3.2855				6.71	2.3338					6.71	3.93	13.78	12.56		6.71	13.35	14.07	17.31		6.71	16.11	19.92	22.7		6.71	14.05	14.41	13.7
		6.72	2.47572				6.72	2.85939	--			6.72	3.34452				6.72	2.51705					6.72	3.82	14.4	12.88		6.72	14.77	16.06	18.85		6.72	14.41	16.76	20.85		6.72	13.52	13.05	12.97
		6.73	2.46632				6.73	3.08731	--			6.73	3.52105				6.73	2.40213					6.73	4.17	13.58	12.29		6.73	15.28	15.38	18.82		6.73	14.03	16.12	20.13		6.73	11.37	13.54	11.89
		6.74	2.50049				6.74	3.03458	--			6.74	3.42927				6.74	2.44761					6.74	4.37	13.71	11.3		6.74	14.04	15.63	17.04		6.74	14.12	17.12	20.5		6.74	12.04	12.8	13.34
		6.75	2.57107				6.75	2.94676	--			6.75	3.24484				6.75	2.31477					6.75	3.85	14.37	11.27		6.75	13.63	15.44	17.18		6.75	12.02	14.75	17.78		6.75	10.99	12.27	11.96
		6.76	2.46212				6.76	2.96251	--			6.76	3.16575				6.76	2.37555					6.76	4.36	12.5	11.53		6.76	13.97	14.7	17.42		6.76	12.58	15.35	18.88		6.76	12.34	12.43	12.09
		6.77	2.5443				6.77	2.88997	--			6.77	3.18319				6.77	2.34211					6.77	4.45	15.18	12.81		6.77	14.23	15.71	17.71		6.77	11.47	14.86	19.04		6.77	11.88	12.23	13.68
		6.78	2.42291				6.78	2.92736	--			6.78	3.13695				6.78	2.25115					6.78	4.2	15.07	11.64		6.78	14.43	16.13	17.62		6.78	12.17	14.63	18.25		6.78	11.74	11.97	12.62
		6.79	2.45161				6.79	2.86266	--			6.79	3.12167				6.79	2.2096					6.79	4.26	14.96	12.55		6.79	13.88	15.68	17.16		6.79	13.23	16.36	18.02		6.79	11.23	12.91	12.79
		6.8	2.46103				6.8	2.89238	--			6.8	3.1306				6.8	2.09135					6.8	4.63	14.29	12.72		6.8	14.87	15.15	19.44		6.8	14.21	16.99	20.24		6.8	9.93	12.48	10.87
		6.81	2.57628				6.81	2.95081	--			6.81	3.13289				6.81	2.12072					6.81	4.28	14.13	12.43		6.81	14.97	15.65	19.14		6.81	13.87	17.67	22.06		6.81	10.84	12.32	11.71
		6.82	2.52181				6.82	3.00083	--			6.82	3.17183				6.82	2.05082					6.82	4.33	14.34	12.03		6.82	13.76	14.22	17.46		6.82	14.11	17.46	19.67		6.82	9.27	9.12	11.23
		6.83	2.41341				6.83	3.01054	--			6.83	3.46118				6.83	2.11039					6.83	4.25	14.44	12.21		6.83	13.98	14.96	17.87		6.83	14.17	16.83	20.13		6.83	9.48	11.17	10.28
		6.84	2.38369				6.84	2.96057	--			6.84	3.5126				6.84	2.026					6.84	4.01	13.76	12.04		6.84	14.5	15.61	18.12		6.84	13.56	17.44	17.68		6.84	9.31	9.81	11.9
		6.85	2.61431				6.85	2.874	--			6.85	3.42655				6.85	2.19108					6.85	3.7	14.02	12.56		6.85	13.5	14.67	17.18		6.85	12.24	15.14	17.95		6.85	8.65	10.47	11.5
		6.86	2.40251				6.86	2.84814	--			6.86	3.32962				6.86	2.07475					6.86	4.41	14.82	12.71		6.86	13.02	13.22	17.19		6.86	12.1	15.18	18.83		6.86	8.69	10.33	11.6
		6.87	2.40448				6.87	2.93193	--			6.87	3.30586				6.87	2.10063					6.87	4.62	14.48	12.3		6.87	13.51	13.46	16.8		6.87	12.53	15.68	18.09		6.87	6.96	9.13	10.71
		6.88	2.55318				6.88	2.94602	--			6.88	3.42544				6.88	1.94319					6.88	3.81	13.53	13.07		6.88	11.43	12.81	14.96		6.88	12.68	17.11	18.88		6.88	9.23	9.38	13.11
		6.89	2.52147				6.89	2.76381	--			6.89	3.32747				6.89	2.21285					6.89	4.26	13.59	12.66		6.89	11.59	13.26	15.42		6.89	12.42	16.71	18.31		6.89	10.48	12.92	13.23
		6.9	2.65689				6.9	2.74834	--			6.9	3.39185				6.9	2.19478					6.9	4.04	14.15	12.73		6.9	11.03	12.98	14.7		6.9	11.94	15.16	18.32		6.9	11.43	13.43	13.94
		6.91	2.70008				6.91	2.84099	--			6.91	3.34621				6.91	2.22485					6.91	4.24	13.25	12.2		6.91	10.35	12.32	14.17		6.91	12.98	15.13	18.98		6.91	10.57	13.02	12.02
		6.92	2.82294				6.92	2.79116	--			6.92	3.41958				6.92	2.24533					6.92	4.44	14.88	12.91		6.92	10.89	12.7	14.41		6.92	13.95	15.82	19.82		6.92	11.4	13.84	11.66
		6.93	2.62686				6.93	2.81272	--			6.93	3.28749				6.93	2.32229					6.93	3.96	13.62	11.68		6.93	11.49	12.41	15.08		6.93	14.58	16.14	21.03		6.93	10.36	12.31	10.44
		6.94	2.67905				6.94	2.90703	--			6.94	3.42692				6.94	2.22085					6.94	3.97	13.49	11.87		6.94	10.76	11.8	14.33		6.94	12.49	13.81	18.65		6.94	10.56	13.59	11.39
		6.95	2.7219				6.95	2.83794	--			6.95	3.27797				6.95	2.10838					6.95	3.98	14.49	12.05		6.95	11.65	13.45	15.01		6.95	13.89	16.65	20.76		6.95	10.2	12.75	11.75
		6.96	2.78516				6.96	2.77309	--			6.96	3.14149				6.96	2.15193					6.96	4.64	14.23	12.94		6.96	11.67	12.94	15.14		6.96	13.79	15.09	21.02		6.96	7.81	11.53	10.56
		6.97	2.71422				6.97	2.78694	--			6.97	3.10903				6.97	2.12038					6.97	2.78	12.53	12.69		6.97	12.76	14.12	16.35		6.97	10.63	11.95	17.93		6.97	10.12	14.33	12.62
		6.98	2.67259				6.98	2.65964	--			6.98	3.17858				6.98	2.1743					6.98	2.76	12.87	12.53		6.98	12.88	13.45	16.27		6.98	11.76	13.2	18.49		6.98	9.7	13.13	11.72
		6.99	2.60241				6.99	2.64999	--			6.99	3.2634				6.99	2.24021					6.99	2.67	14.34	12.11		6.99	12.9	12.77	16.61		6.99	12.09	13.1	18.61		6.99	9.44	13.78	11.59
		7	2.681				7	2.64122	--			7	3.23705				7	2.30431					7	2.61	13.17	13.01		7	13.58	15.18	16.79		7	13.94	14.74	20.01		7	8.41	12.74	11.53
		7.01	2.56951				7.01	2.741	--			7.01	3.36114				7.01	2.37001					7.01	2.74	13.63	12.56		7.01	14.32	14.56	17.46		7.01	13.38	15.09	19.09		7.01	10.31	14.09	12.2
		7.02	2.7218				7.02	2.83598	--			7.02	3.37989				7.02	2.23421					7.02	2.53	13.15	11.26		7.02	14.07	15.04	16.77		7.02	11.92	12.47	19.21		7.02	10.89	15.37	12.74
		7.03	2.8438				7.03	2.83981	--			7.03	3.278				7.03	2.37075					7.03	2.62	13.97	12.17		7.03	12.97	13.71	16.05		7.03	13.69	15.07	20.81		7.03	11	14.39	13.1
		7.04	2.70206				7.04	2.81173	--			7.04	3.14763				7.04	2.43827					7.04	2.82	12.26	11.73		7.04	14.39	15.73	17.99		7.04	13.05	12.71	19.34		7.04	9.26	14.79	11.4
		7.05	2.70847				7.05	2.94276	--			7.05	3.22017				7.05	2.28697					7.05	2.78	12.44	11.84		7.05	12.9	14.52	15.98		7.05	13.14	13.72	19.14		7.05	8.62	13.91	11.97
		7.06	2.67892				7.06	2.95571	--			7.06	3.50868				7.06	2.34634					7.06	2.66	12.12	12.29		7.06	13.9	15.18	16.96		7.06	14.1	15.06	19.6		7.06	9.61	12.11	13.04
		7.07	2.64557				7.07	3.03395	--			7.07	3.19768				7.07	2.43206					7.07	2.85	13.69	12.66		7.07	12.57	15.52	16.24		7.07	15.44	16.38	22.17		7.07	10.18	13.54	12.55
		7.08	2.64568				7.08	3.11545	--			7.08	3.22629				7.08	2.61127					7.08	2.66	12.19	12.53		7.08	13.58	15.03	16.5		7.08	12.56	13.85	18.37		7.08	9.61	13.61	12.91
		7.09	2.57423				7.09	2.9996	--			7.09	3.22489				7.09	2.49643					7.09	2.67	11.58	12.84		7.09	12.83	15.59	15.91		7.09	14.35	16.89	20.97		7.09	7.72	9.83	11.69
		7.1	2.68712				7.1	2.94677	--			7.1	3.154				7.1	2.44722					7.1	2.66	12.91	12.2		7.1	14.81	16.87	17.7		7.1	16.24	18.25	22.59		7.1	7.88	13.1	12.35
		7.11	2.70478				7.11	2.9216	--			7.11	3.21273				7.11	2.67525					7.11	2.73	13.19	13.08		7.11	15.56	18.21	18.36		7.11	12.6	15.21	17.56		7.11	6.54	12.53	11.53
		7.12	2.68723				7.12	2.78187	--			7.12	3.0963				7.12	2.56509					7.12	2.82	13.51	12.23		7.12	14.73	16.99	18.04		7.12	12.21	14.91	17.34		7.12	8.79	11.07	12
		7.13	2.67324				7.13	2.87251	--			7.13	3.04513				7.13	2.47002					7.13	2.75	12.2	11.89		7.13	14.05	15.18	18.36		7.13	12.81	13.61	17.18		7.13	9.33	12	11.79
		7.14	2.77112				7.14	2.80922	--			7.14	2.99833				7.14	2.4911					7.14	2.79	12.36	12.35		7.14	13.81	14.15	17.54		7.14	12.8	12.64	17.88		7.14	9.78	12.34	12.55
		7.15	2.77074				7.15	2.79518	--			7.15	3.04989				7.15	2.41651					7.15	2.63	12.7	12.64		7.15	14.69	15.33	18.16		7.15	13.93	14.37	18.49		7.15	10.97	10.85	14.21
		7.16	2.77738				7.16	2.87395	--			7.16	3.10257				7.16	2.39623					7.16	2.73	12.22	11.29		7.16	14.77	14.9	18.19		7.16	14.03	14.65	19.33		7.16	13.11	13.89	16.93
		7.17	2.73475				7.17	2.84125	--			7.17	3.07169				7.17	2.38282					7.17	2.65	12.88	12.55		7.17	13.25	13.53	16.74		7.17	14.94	16.46	20.87		7.17	11.95	12.32	15.42
		7.18	2.68612				7.18	2.81797	--			7.18	3.01083				7.18	2.28122					7.18	2.66	12.23	12.1		7.18	15.1	15.06	18.22		7.18	13.91	15.13	19.78		7.18	11.1	14.1	15.05
		7.19	2.80721				7.19	2.71251	--			7.19	2.93989				7.19	2.61167					7.19	2.71	11.52	12.31		7.19	13.32	13.51	17.1		7.19	15.09	16.64	21.39		7.19	10.89	13.17	15.05
		7.2	2.7548				7.2	2.89805	--			7.2	3.05754				7.2	2.42001					7.2	2.67	12.94	13.47		7.2	13.88	15.07	17.27		7.2	14.07	15.82	20.65		7.2	8.95	12.02	13.1
		7.21	2.72395				7.21	2.70178	--			7.21	3.07883				7.21	2.50954					7.21	2.51	11.74	12.12		7.21	13.86	13.93	16.98		7.21	13.71	16.01	20.17		7.21	9.33	10.44	12.67
		7.22	2.76235				7.22	2.71163	--			7.22	3.1571				7.22	2.35901					7.22	2.69	12.81	12.18		7.22	13.56	14.63	17.23		7.22	13.27	13.93	19.62		7.22	10.64	10.87	14.21
		7.23	2.77697				7.23	2.74106	--			7.23	3.20236				7.23	2.34337					7.23	2.56	13.16	12.35		7.23	14.59	14.18	17.92		7.23	13.52	15.66	18.92		7.23	7.35	10	12.97
		7.24	2.77077				7.24	2.65844	--			7.24	3.10278				7.24	2.52877					7.24	3.15	12.91	13.36		7.24	14.33	14.74	18.48		7.24	12.9	14.88	18.83		7.24	7.13	9.48	12.66
		7.25	2.88528				7.25	2.72685	--			7.25	2.91357				7.25	2.46148					7.25	2.68	13.54	13.52		7.25	14.02	14.17	18.07		7.25	13.4	15.03	19.09		7.25	8.23	10.93	13.11
		7.26	2.82371				7.26	2.60183	--			7.26	2.86057				7.26	2.50825					7.26	2.67	13.43	13.25		7.26	13.74	15	16.87		7.26	13.06	14.34	18.92		7.26	7.32	9.2	11.36
		7.27	2.93649				7.27	2.69335	--			7.27	2.92067				7.27	2.35675					7.27	2.74	13.33	12.21		7.27	14.98	16.58	17.48		7.27	12.42	13.99	18.07		7.27	7.41	8.78	12.65
		7.28	2.80102				7.28	2.70946	--			7.28	2.73581				7.28	2.41738					7.28	4.93	13.39	14.9		7.28	14.26	15.23	17.2		7.28	13.05	14.14	17.38		7.28	9.36	8.27	13.88
		7.29	2.83985				7.29	2.67665	--			7.29	2.74127				7.29	2.38228					7.29	2.56	12.26	13.18		7.29	13.12	14.8	16.26		7.29	13.06	13.78	18.04		7.29	8.51	8.69	12.93
		7.3	2.8405				7.3	2.65215	--			7.3	2.68467				7.3	2.44368					7.3	2.67	12.72	12.77		7.3	12.17	11.97	15.5		7.3	13.3	13.27	18.75		7.3	10.37	9.87	15.81
		7.31	2.98814				7.31	2.65437	--			7.31	2.99027				7.31	2.47693					7.31	2.89	12.46	13.01		7.31	13.98	15.7	17.72		7.31	13.82	15.19	19.3		7.31	11.7	12	15.89
		7.32	2.87615				7.32	2.68307	--			7.32	2.98698				7.32	2.42743					7.32	4.15	13.93	11.67		7.32	13.96	16.24	17.42		7.32	15.02	17.86	19.92		7.32	10.18	12.53	15.27
		7.33	2.84441				7.33	2.7745	--			7.33	2.91437				7.33	2.5205					7.33	3.94	14.63	11.19		7.33	14.3	15.72	17.9		7.33	14.81	16.19	19.35		7.33	11.24	11.43	15.81
		7.34	2.77199				7.34	2.79292	--			7.34	2.85401				7.34	2.63224					7.34	4.5	14.19	11.67		7.34	15.32	16.21	18.83		7.34	15.15	16.92	20.75		7.34	10.58	12.22	14.8
		7.35	2.64653				7.35	2.72537	--			7.35	2.91795				7.35	2.62774					7.35	4.29	14.04	12.7		7.35	15.81	16.24	19.5		7.35	14.6	16.68	19.89		7.35	9.64	11.15	14.39
		7.36	2.68633				7.36	2.74629	--			7.36	2.898				7.36	2.57169					7.36	3.88	13.22	11.76		7.36	14.39	15.92	18.03		7.36	15.56	17.75	20.72		7.36	10.7	10.55	15.62
		7.37	2.79374				7.37	2.76004	--			7.37	2.89705				7.37	2.56251					7.37	4.08	14.78	12.37		7.37	13.42	14.47	17.03		7.37	16.87	18.82	23.04		7.37	10.15	12.14	14.89
		7.38	2.84306				7.38	2.86695	--			7.38	2.91166				7.38	2.74194					7.38	5.29	14.32	11.47		7.38	15.59	16.52	18.97		7.38	17.14	18.89	23.96		7.38	10.5	12.44	15.78
		7.39	2.80558				7.39	2.75578	--			7.39	2.88047				7.39	2.63997					7.39	5.18	14.09	12.36		7.39	15.06	16.23	18.56		7.39	13.26	15.77	19.27		7.39	10.55	11.53	14.84
		7.4	2.85137				7.4	2.73779	--			7.4	2.83203				7.4	2.57049					7.4	4.76	13.69	11.35		7.4	15.71	15.7	18.88		7.4	13.82	15.64	20.38		7.4	10.74	10.76	13.89
		7.41	2.93621				7.41	2.72652	--			7.41	2.77756				7.41	2.65127					7.41	6.13	14.62	11.55		7.41	14.18	15.25	17.34		7.41	14.03	15.71	21.01		7.41	11.53	13.7	15.5
		7.42	2.90403				7.42	2.76729	--			7.42	2.80241				7.42	2.81183					7.42	6.45	15.7	12.63		7.42	14.59	17	17.96		7.42	14.42	17.04	19.84		7.42	12.33	13.95	15.64
		7.43	3.01314				7.43	2.83422	--			7.43	2.73613				7.43	2.64919					7.43	7.08	14.23	12.99		7.43	15.75	16.27	18.41		7.43	13.7	15.79	17.69		7.43	12.18	12.05	15.45
		7.44	2.86314				7.44	2.87631	--			7.44	2.7549				7.44	2.54419					7.44	6.84	14.34	13.41		7.44	16.37	17.85	19.05		7.44	14.16	16.39	19.1		7.44	11.54	13	16.13
		7.45	2.74383				7.45	2.8265	--			7.45	2.6085				7.45	2.64711					7.45	6.07	14.94	11.98		7.45	16.12	17.81	18.76		7.45	13.48	15.01	18.71		7.45	12.45	13.39	16.1
		7.46	2.75975				7.46	2.78361	--			7.46	2.63624				7.46	2.8307					7.46	6.9	16.14	12.23		7.46	16.84	17.02	19.1		7.46	12.04	13.54	17.69		7.46	11.66	13.25	15.44
		7.47	2.77588				7.47	2.88857	--			7.47	2.6541				7.47	2.77276					7.47	3.9	15.27	11.87		7.47	17.3	18.03	20.59		7.47	12.45	14.15	18.65		7.47	12.38	12.79	15.56
		7.48	2.77091				7.48	2.89599	--			7.48	2.67308				7.48	2.5978					7.48	5.02	15.58	11.98		7.48	15.93	15.93	19.26		7.48	12.63	14.74	18.1		7.48	10	13.07	13.96
		7.49	2.81834				7.49	2.77588	--			7.49	2.76451				7.49	2.54427					7.49	6.23	16.52	12.24		7.49	15.21	14.67	18.76		7.49	10.83	13.63	16.39		7.49	9.81	11.95	15.44
		7.5	2.76673				7.5	2.88637	--			7.5	2.80285				7.5	2.4559					7.5	4.95	15.37	11.54		7.5	14.63	14.48	17.83		7.5	11.66	14.25	17.79		7.5	11.1	12.23	15.64
		7.51	2.727				7.51	3.00631	--			7.51	2.67642				7.51	2.4684					7.51	5.2	15.41	12.2		7.51	14.31	14.9	17.39		7.51	12.03	12.37	17.09		7.51	10.71	13.59	14.63
		7.52	2.78589				7.52	2.94875	--			7.52	2.7308				7.52	2.57198					7.52	5.34	15.41	12.27		7.52	14.18	14.53	16.6		7.52	14.6	14.82	18.66		7.52	12.43	12.82	17.1
		7.53	2.76738				7.53	2.89096	--			7.53	2.76838				7.53	2.71128					7.53	5.59	15.11	12.61		7.53	13.2	12.99	16.37		7.53	12.36	14.12	17.23		7.53	10.88	13.85	15.56
		7.54	2.80525				7.54	3.02182	--			7.54	2.70055				7.54	2.59696					7.54	5.5	14.42	12.9		7.54	12.51	12.84	16.12		7.54	15.8	16.05	18.89		7.54	11.39	12.24	15.27
		7.55	2.85793				7.55	3.01178	--			7.55	2.75643				7.55	2.59308					7.55	4.92	15.1	12.15		7.55	14.6	15.02	17.56		7.55	14.24	12.11	19.68		7.55	11.72	13.36	15.71
		7.56	2.97701				7.56	3.02507	--			7.56	2.71419				7.56	2.56365					7.56	5.28	15.45	12.28		7.56	13.47	12.21	16.15		7.56	15.62	14.03	20.91		7.56	9.49	13.51	14.75
		7.57	2.81601				7.57	3.02174	--			7.57	2.66453				7.57	2.56445					7.57	4.63	14.23	11.8		7.57	12.37	11.52	15.45		7.57	13.44	12.12	17.25		7.57	10.65	12.43	13.39
		7.58	2.77764				7.58	2.80884	--			7.58	2.81198				7.58	2.46416					7.58	5.75	15.33	13.26		7.58	13.3	14.05	16.53		7.58	13.16	12.94	18.12		7.58	10.64	11.48	14.94
		7.59	2.72122				7.59	2.76421	--			7.59	2.76955				7.59	2.67979					7.59	5.24	14.91	12.33		7.59	13.55	14.37	17.04		7.59	12.53	12.99	18.88		7.59	11.89	13.56	14.11
		7.6	2.69022				7.6	2.78256	--			7.6	2.70041				7.6	2.68245					7.6	5.13	15.46	12.55		7.6	12.22	13.1	14.57		7.6	13.24	14.94	18.83		7.6	10.96	12.76	13.77
		7.61	2.81387				7.61	2.87292	--			7.61	2.73186				7.61	2.49855					7.61	5.12	15.44	12.15		7.61	11.27	12.51	14.34		7.61	11.8	14.45	16.93		7.61	11.6	13.33	14.79
		7.62	2.7838				7.62	2.82413	--			7.62	2.60068				7.62	2.57466					7.62	5.16	15.4	12.7		7.62	10.71	10.78	13.37		7.62	13.91	13.44	18.42		7.62	13.74	10.95	15.98
		7.63	2.89721				7.63	2.88471	--			7.63	2.51821				7.63	2.42256					7.63	5.6	14.18	13.18		7.63	12.59	13.15	14.78		7.63	14.17	14.36	20.69		7.63	12.27	13.3	15.19
		7.64	3.10717				7.64	2.97494	--			7.64	2.52522				7.64	2.52926					7.64	5.2	15.02	12.04		7.64	11.26	13.02	14.18		7.64	13.87	13.42	19.98		7.64	12.8	11.9	14.54
		7.65	2.9318				7.65	2.91072	--			7.65	2.48597				7.65	2.54095					7.65	5.08	15.7	11.87		7.65	11.24	12.71	13.75		7.65	12.13	10.71	17.42		7.65	13.76	13.23	14.54
		7.66	2.93196				7.66	2.92656	--			7.66	2.59107				7.66	2.53038					7.66	4.9	15.27	12.12		7.66	10.31	12.63	13.55		7.66	15.21	14.53	21.62		7.66	12.04	11.4	14.07
		7.67	2.94134				7.67	2.93091	--			7.67	2.56414				7.67	2.322					7.67	5.25	15.42	12.5		7.67	12.77	13.3	15.18		7.67	13.88	12.31	20.04		7.67	10.95	11.29	12.74
		7.68	2.91944				7.68	2.93516	--			7.68	2.55121				7.68	2.49873					7.68	4.59	14.55	11.63		7.68	11.98	14.03	14.87		7.68	14.43	12.77	20.1		7.68	13.38	12.74	13.96
		7.69	2.8675				7.69	2.98949	--			7.69	2.49302				7.69	2.37747					7.69	4.8	15.12	11.38		7.69	12.49	13.19	15.52		7.69	16.3	16.16	20.8		7.69	11.92	11.9	13.16
		7.7	2.85625				7.7	2.80183	--			7.7	2.45524				7.7	2.54209					7.7	4.68	14.57	12.53		7.7	11.57	11.9	14.29		7.7	12.64	13	20.02		7.7	11.88	11.87	13.48
		7.71	2.77904				7.71	2.8458	--			7.71	2.46646				7.71	2.5599					7.71	5.17	15.84	11.82		7.71	11.71	12.23	13.65		7.71	14.32	12.85	20.5		7.71	13.47	13.04	14.53
		7.72	2.69323				7.72	2.89736	--			7.72	2.53002				7.72	2.37281					7.72	5.53	15.9	12.73		7.72	11.7	13.4	13.77		7.72	15.66	13.19	19.99		7.72	12.76	13.43	14.54
		7.73	2.68401				7.73	2.86052	--			7.73	2.49474				7.73	2.30672					7.73	4.8	14.87	13.06		7.73	10.42	11.64	13.54		7.73	14.57	14.35	20.05		7.73	11.97	12.38	13.18
		7.74	2.65305				7.74	2.88895	--			7.74	2.54174				7.74	2.28065					7.74	5.04	14.47	13.12		7.74	12.11	13.28	15.08		7.74	14.99	12.69	19.38		7.74	11.89	12.3	12.49
		7.75	2.65213				7.75	2.98334	--			7.75	2.45615				7.75	2.26279					7.75	4.98	15.09	12.41		7.75	12.23	12.96	15.57		7.75	12.49	11.81	16.62		7.75	10.26	12.13	12.14
		7.76	2.6993				7.76	2.94265	--			7.76	2.61633				7.76	2.39291					7.76	4.7	14.49	10.94		7.76	13.38	13.15	15.59		7.76	12.67	11.63	16.75		7.76	13.21	13.97	14.62
		7.77	2.88762				7.77	2.96329	--			7.77	2.59654				7.77	2.42165					7.77	4.2	14.11	10.92		7.77	12.3	13.41	15.5		7.77	12.52	13.7	18.04		7.77	11.69	12.05	13.27
		7.78	2.79441				7.78	2.85881	--			7.78	2.51942				7.78	2.53582					7.78	4.24	14.8	11.13		7.78	13.55	14.74	16.32		7.78	13.92	12.77	19.44		7.78	12.73	13.1	14.05
		7.79	2.7731				7.79	2.97736	--			7.79	2.55911				7.79	2.51696					7.79	3.98	14.83	12.06		7.79	14.38	12.67	17.5		7.79	14.87	14.86	20.91		7.79	12.14	13.01	13.54
		7.8	2.86962				7.8	2.94982	--			7.8	2.65956				7.8	2.49414					7.8	4.07	14.96	12.31		7.8	12.89	13.99	16.62		7.8	15.6	14.95	22.26		7.8	13.35	12.81	14.61
		7.81	2.96689				7.81	3.02467	--			7.81	2.63623				7.81	2.36536					7.81	3.61	14.26	12.47		7.81	13.27	13.89	16.73		7.81	16.11	15.7	23.03		7.81	12.56	12.26	13.85
		7.82	2.88627				7.82	2.97532	--			7.82	2.597				7.82	2.35363					7.82	2.83	12.95	11.27		7.82	12.74	14.35	16.22		7.82	16.37	14.89	22.87		7.82	12.34	11.57	14.93
		7.83	2.78985				7.83	3.01958	--			7.83	2.62357				7.83	2.58639					7.83	5.37	14.74	12.86		7.83	12.68	13.82	16.17		7.83	17.37	16.42	23.57		7.83	13.58	13.35	15.62
		7.84	2.70869				7.84	3.10173	--			7.84	2.61986				7.84	2.49776					7.84	4.52	14.34	12.68		7.84	12.54	12.88	15.13		7.84	16.56	15.59	23.24		7.84	11.95	10.8	13.46
		7.85	2.7691				7.85	3.07663	--			7.85	2.51197				7.85	2.39104					7.85	3.52	13.51	12.2		7.85	12.57	13.3	16.07		7.85	16.61	15.31	22.24		7.85	10.08	9.19	12.29
		7.86	2.74138				7.86	3.18676	--			7.86	2.51449				7.86	2.4533					7.86	3.24	13.7	12.08		7.86	13.64	15.57	17.15		7.86	15.05	15.41	21.37		7.86	9.7	10.04	12.35
		7.87	2.77913				7.87	3.17932	--			7.87	2.41747				7.87	2.46142					7.87	3.85	13.53	12.16		7.87	13.16	15.18	16.76		7.87	16.02	15.04	22.03		7.87	10.77	10.69	11.82
		7.88	2.88187				7.88	3.14527	--			7.88	2.59752				7.88	2.52036					7.88	4.4	13.12	12.25		7.88	13.53	13.31	17.17		7.88	15.37	12.98	20.6		7.88	11.31	11.83	12.64
		7.89	2.90697				7.89	3.11359	--			7.89	2.56498				7.89	2.34675					7.89	4.31	12.2	11.8		7.89	14.32	14.34	17.88		7.89	14.83	12.64	20.02		7.89	11.62	12.91	11.79
		7.9	3.01161				7.9	3.03099	--			7.9	2.57362				7.9	2.47633					7.9	4.7	15.24	14.25		7.9	13.86	13.89	17.07		7.9	14.62	11.78	20.57		7.9	8.94	12.06	12
		7.91	2.93403				7.91	2.99884	--			7.91	2.58497				7.91	2.32652					7.91	4.63	14.63	13.4		7.91	13.41	15.34	16.99		7.91	16.12	14.7	22.7		7.91	9.37	13.39	12.01
		7.92	2.91414				7.92	3.09496	--			7.92	2.53847				7.92	2.28095					7.92	4.13	13.72	14.65		7.92	14.35	14.52	17.83		7.92	14.76	11.8	21.81		7.92	9.16	12.84	11.78
		7.93	2.80822				7.93	3.26975	--			7.93	2.61785				7.93	2.26051					7.93	3.22	12	13.19		7.93	13.63	13.93	17.27		7.93	14.7	11.83	21.11		7.93	12.4	14.53	12.64
		7.94	2.93952				7.94	3.32625	--			7.94	2.58838				7.94	2.5291					7.94	3.74	13.1	12.96		7.94	13.61	14.15	16.96		7.94	15.12	13.84	21.75		7.94	13.62	15.68	14.09
		7.95	2.78863				7.95	3.3258	--			7.95	2.43401				7.95	2.57998					7.95	4.37	14.26	14.34		7.95	13.99	12.85	17.27		7.95	15.44	13.94	21.87		7.95	12.4	12.3	13.3
		7.96	2.72731				7.96	3.19851	--			7.96	2.45991				7.96	2.60368					7.96	4.06	13.45	13.06		7.96	15.11	14.57	18.05		7.96	16.12	14.2	22.67		7.96	11.96	12.91	13.1
		7.97	2.81709				7.97	3.17642	--			7.97	2.46226				7.97	2.62905					7.97	3.23	14.12	12.93		7.97	13.97	14.86	17.67		7.97	15.5	13.97	21.1		7.97	12.32	12.59	13.12
		7.98	2.83989				7.98	3.23712	--			7.98	2.42721				7.98	2.60036					7.98	4.1	14.39	13.7		7.98	14.01	14.71	16.89		7.98	13.65	11.63	20.72		7.98	12.61	13.52	12.19
		7.99	2.86426				7.99	3.22561	--			7.99	2.4324				7.99	2.62211					7.99	4.01	13.86	12.95		7.99	15.85	12.7	18.6		7.99	13.04	10.05	19.13		7.99	13.03	13.64	11.94
		8	2.91117				8	3.02048	--			8	2.53171				8	2.63327					8	3.04	12.73	12.69		8	14.88	13.15	17.76		8	13.22	10.72	18.29		8	13.54	13.17	12.4
		8.01	2.87974				8.01	3.02155	--			8.01	2.66124				8.01	2.59437					8.01	2.67	12.72	13.23		8.01	15.44	15.83	18.47		8.01	13.18	10.1	18.26		8.01	14.91	14.98	14.76
		8.02	2.831				8.02	2.89849	--			8.02	2.60484				8.02	2.65547					8.02	2.72	13.78	12.32		8.02	14.19	12.16	17.38		8.02	16.59	15.25	21.79		8.02	12.97	14.5	13.16
		8.03	2.72654				8.03	2.92476	--			8.03	2.612				8.03	2.64064					8.03	2.65	12.93	11.89		8.03	14.08	11.49	17.47		8.03	14.38	12.3	19.4		8.03	12.95	14.3	12.88
		8.04	2.7165				8.04	2.85434	--			8.04	2.64789				8.04	2.67519					8.04	2.63	13.53	11.74		8.04	14.01	12.38	16.59		8.04	13.65	12.42	19.49		8.04	11.6	12.2	11.34
		8.05	2.74729				8.05	2.85508	--			8.05	2.64584				8.05	2.55458					8.05	2.67	12.33	10.52		8.05	14.77	13.59	18.32		8.05	13.69	11.64	18.02		8.05	12.11	12.55	11.8
		8.06	2.88841				8.06	2.77694	--			8.06	2.68549				8.06	2.60921					8.06	2.68	12.58	10.63		8.06	12.3	11.59	15.94		8.06	13.14	10.35	17.63		8.06	12.27	12.49	12.42
		8.07	2.84266				8.07	2.76935	--			8.07	2.61294				8.07	2.56252					8.07	2.59	12.3	11.22		8.07	12.83	11.25	16.1		8.07	13.88	10.64	16.6		8.07	11.9	12.3	12.55
		8.08	2.73294				8.08	2.73992	--			8.08	2.59381				8.08	2.495					8.08	3.62	12.68	11.01		8.08	12.17	10.52	14.96		8.08	13.35	9.48	18.44		8.08	10.76	11.1	11.68
		8.09	2.68371				8.09	2.73276	--			8.09	2.77926				8.09	2.41184					8.09	4	13.78	11.93		8.09	11.58	10.07	14.72		8.09	12.35	10.21	18.25		8.09	10.1	9.99	11.49
		8.1	2.78727				8.1	2.72558	--			8.1	2.65782				8.1	2.48018					8.1	4.7	14.32	10.6		8.1	11.42	11.35	13.66		8.1	11.69	9.75	17.52		8.1	11.42	10.93	12.71
		8.11	2.70801				8.11	2.70963	--			8.11	2.82032				8.11	2.63309					8.11	4.06	14.22	10.86		8.11	11.95	9.46	14.23		8.11	13.64	10.34	18.93		8.11	12.23	11.63	13.81
		8.12	2.76698				8.12	2.80065	--			8.12	2.84048				8.12	2.57146					8.12	3.99	14.35	10.75		8.12	12.03	12.23	15		8.12	13.42	9.92	19.57		8.12	12.94	10.22	14.1
		8.13	2.73091				8.13	2.83042	--			8.13	2.87306				8.13	2.69304					8.13	3.24	12.38	9.07		8.13	11.32	10.51	14.75		8.13	13.53	9.52	18.28		8.13	11.64	10.04	12.35
		8.14	2.68836				8.14	2.76161	--			8.14	2.85892				8.14	2.62751					8.14	3.9	15.01	10.05		8.14	12.42	11.6	15.55		8.14	13.27	11.45	18.81		8.14	11.68	10.12	12.86
		8.15	2.72964				8.15	2.97431	--			8.15	2.84075				8.15	2.58094					8.15	3.59	13.49	9.84		8.15	11.14	9.67	14.29		8.15	13.94	11.67	19.89		8.15	11.74	9.9	12.7
		8.16	2.73016				8.16	2.86268	--			8.16	2.87864				8.16	2.69798					8.16	2.81	12.94	9.96		8.16	12.46	10.67	15.31		8.16	14.84	12.43	18.7		8.16	11.69	10.31	12.98
		8.17	2.57518				8.17	2.65847	--			8.17	2.78599				8.17	2.4584					8.17	2.73	12.16	10.34		8.17	14.47	11.48	17.7		8.17	12.14	10.25	16.26		8.17	9.6	9.24	10.96
		8.18	2.7109				8.18	2.79504	--			8.18	2.79759				8.18	2.53118					8.18	3.1	13.25	10.95		8.18	13.48	12.1	17.2		8.18	14.53	13.04	19.38		8.18	10.98	8.92	11.87
		8.19	2.63949				8.19	2.81065	--			8.19	2.86763				8.19	2.58106					8.19	2.86	13.7	12.32		8.19	13.19	11.79	16.43		8.19	14.99	13.12	19.9		8.19	11.11	10.48	12.42
		8.2	2.59582				8.2	2.73135	--			8.2	2.80274				8.2	2.50627					8.2	3.33	13.93	11.8		8.2	11.87	9.57	14.93		8.2	14.49	11.96	19.01		8.2	10.12	10.5	11.35
		8.21	2.57115				8.21	2.56265	--			8.21	2.78649				8.21	2.56467					8.21	2.88	12.73	11.78		8.21	12.22	10.93	15.16		8.21	13.62	13.01	17.62		8.21	10.93	12.25	11.44
		8.22	2.65974				8.22	2.60928	--			8.22	2.91252				8.22	2.45011					8.22	2.77	13.92	10.43		8.22	12.14	10.25	14.94		8.22	13.4	11.93	17.02		8.22	9.93	10.63	11.21
		8.23	2.65436				8.23	2.60079	--			8.23	2.84833				8.23	2.68186					8.23	2.97	13.58	10.34		8.23	14.05	11.95	16.9		8.23	13.86	12.43	18.75		8.23	11.26	10.47	11.56
		8.24	2.66864				8.24	2.58631	--			8.24	2.76458				8.24	2.71819					8.24	3.37	13.79	9.62		8.24	14.39	12.08	17.26		8.24	13.55	9.21	16.94		8.24	11.43	10.76	10.95
		8.25	2.7347				8.25	2.5484	--			8.25	2.84398				8.25	2.73832					8.25	3.03	13.32	10.38		8.25	12.58	9.45	15.35		8.25	14.03	10.28	17.86		8.25	11.84	11.89	11.16
		8.26	2.69555				8.26	2.50312	--			8.26	2.86277				8.26	2.46887					8.26	3.48	13.6	11.44		8.26	12.51	9.91	15.55		8.26	13.38	9.62	16.15		8.26	10.81	11.58	11.03
		8.27	2.66834				8.27	2.58364	--			8.27	2.63826				8.27	2.65447					8.27	3.14	14.35	11.19		8.27	11.94	9.93	14.93		8.27	14.4	10.65	18.59		8.27	10.72	11.08	10.49
		8.28	2.51051				8.28	2.47461	--			8.28	2.62475				8.28	2.66994					8.28	2.87	13.43	9.92		8.28	12.74	11.04	16.09		8.28	13.7	8.25	16.98		8.28	11.5	14.1	11.59
		8.29	2.62917				8.29	2.49035	--			8.29	2.5841				8.29	2.84951					8.29	3.3	13.33	10.21		8.29	12.54	11.22	15.13		8.29	13.59	8.43	17.97		8.29	12.05	13.6	11.22
		8.3	2.68625				8.3	2.53064	--			8.3	2.67973				8.3	2.81461					8.3	2.85	13.85	10.13		8.3	12.48	13.39	15.61		8.3	11.75	8.56	15.48		8.3	12.05	12.65	11.98
		8.31	2.5357				8.31	2.49605	--			8.31	2.71423				8.31	2.88929					8.31	3.59	12.94	9.91		8.31	13.91	12.64	16.57		8.31	10.77	7.23	15.1		8.31	12.57	14.56	11.62
		8.32	2.46633				8.32	2.54162	--			8.32	2.78885				8.32	2.89579					8.32	4.05	14.05	10.75		8.32	13.35	10.64	16.48		8.32	12.07	9.46	15.81		8.32	12.24	12.75	12
		8.33	2.4603				8.33	2.58909	--			8.33	2.73453				8.33	2.75002					8.33	4.32	13.33	10.72		8.33	12.69	11.09	15.63		8.33	11.74	10.23	15.35		8.33	11.95	11.96	11.55
		8.34	2.50024				8.34	2.54922	--			8.34	2.8758				8.34	2.56722					8.34	4.19	14.06	10.27		8.34	10.98	10.33	14.21		8.34	14.8	12.05	17.33		8.34	12.03	13.39	11.4
		8.35	2.36122				8.35	2.49338	--			8.35	2.7791				8.35	2.70849					8.35	4.01	13.92	10.44		8.35	11.21	9.9	14.51		8.35	15.15	12.91	17.62		8.35	10.96	13.59	10.67
		8.36	2.45782				8.36	2.49433	--			8.36	2.72853				8.36	2.8203					8.36	4.21	14.23	11.59		8.36	11.22	11.41	15		8.36	12.4	12.02	15.82		8.36	11.34	14.01	10.23
		8.37	2.44504				8.37	2.51318	--			8.37	2.7454				8.37	2.96667					8.37	3.68	12.85	11		8.37	11.58	12.84	14.67		8.37	12.35	12.52	15.72		8.37	11.57	14.11	11.29
		8.38	2.59617				8.38	2.47201	--			8.38	2.62606				8.38	2.82411					8.38	4.23	13.17	11.04		8.38	11.57	10.53	14.29		8.38	13	12.86	17.19		8.38	12.99	15.61	12.42
		8.39	2.44518				8.39	2.50156	--			8.39	2.63876				8.39	2.8158					8.39	4.2	13.55	10.8		8.39	11.18	11.17	14.13		8.39	11.67	10.33	16.27		8.39	11.97	13.96	11.94
		8.4	2.53262				8.4	2.4084	--			8.4	2.71248				8.4	2.76564					8.4	4.48	14.12	10.27		8.4	11.6	10.54	14.85		8.4	13.21	13.12	16.31		8.4	11.18	13.88	12.52
		8.41	2.6187				8.41	2.4045	--			8.41	2.63323				8.41	2.61708					8.41	3.79	13.62	10.48		8.41	12.71	11.65	15.78		8.41	14.14	12.43	17.68		8.41	12.08	13.85	11.91
		8.42	2.64942				8.42	2.5051	--			8.42	2.70332				8.42	2.53076					8.42	4.56	13.65	9.63		8.42	11.62	9.77	14.43		8.42	12.91	11.72	15.38		8.42	11	12.15	12.25
		8.43	2.63082				8.43	2.4629	--			8.43	2.72932				8.43	2.59102					8.43	4.86	13.65	9.97		8.43	13.3	10.52	16.47		8.43	13.18	12.49	15.52		8.43	10.83	10.49	10.89
		8.44	2.58072				8.44	2.47829	--			8.44	2.86156				8.44	2.61715					8.44	5.36	14.41	8.89		8.44	12.57	10.1	15.77		8.44	13.76	12.58	16.44		8.44	11.82	11.3	11.04
		8.45	2.62529				8.45	2.4587	--			8.45	2.87284				8.45	2.62561					8.45	4.62	14.2	9.15		8.45	13.24	11.35	16.8		8.45	10.55	10.87	14.84		8.45	12.49	13.25	12.09
		8.46	2.72849				8.46	2.50747	--			8.46	2.82848				8.46	2.64105					8.46	4.29	14.26	9.67		8.46	12.93	10.33	16.42		8.46	10.55	10.35	12.48		8.46	10.14	12.56	12.77
		8.47	2.64894				8.47	2.73813	--			8.47	2.83242				8.47	2.6663					8.47	3.67	13.89	9.91		8.47	13.15	10.51	16.15		8.47	10.86	10.04	14.44		8.47	10.6	14.75	11.54
		8.48	2.73254				8.48	2.55163	--			8.48	2.84202				8.48	2.59941					8.48	4.82	14.07	10.53		8.48	12.76	11.81	16.09		8.48	11.01	7.45	14.76		8.48	10.45	15.13	13.04
		8.49	2.60656				8.49	2.64337	--			8.49	2.83223				8.49	2.61758					8.49	4.83	14.15	10.06		8.49	12.97	12.76	16.72		8.49	12.33	10.77	14.67		8.49	12.09	13.56	11.57
		8.5	2.74359				8.5	2.63825	--			8.5	2.72692				8.5	2.47633					8.5	3.75	13.37	9.55		8.5	13.43	12.48	16.08		8.5	13.11	14.3	17.51		8.5	11.66	12.82	11
		8.51	2.68242				8.51	2.68394	--			8.51	2.77788				8.51	2.54476					8.51	3.59	14.04	9.6		8.51	13.79	12.46	17.47		8.51	12.32	13.37	16.06		8.51	10.74	12.29	11.25
		8.52	2.65226				8.52	2.7751	--			8.52	2.74795				8.52	2.4973					8.52	3.48	13.33	10.05		8.52	14.48	12.31	17.33		8.52	13.2	12.2	18.1		8.52	10.88	11.63	10.94
		8.53	2.66568				8.53	2.68352	--			8.53	2.71697				8.53	2.38277					8.53	2.7	12.13	9.89		8.53	14.31	12.55	17.92		8.53	10.95	9.86	16.65		8.53	10.84	12.39	10.57
		8.54	2.58122				8.54	2.68417	--			8.54	2.75429				8.54	2.38055					8.54	3.6	13.46	9.92		8.54	13.9	11.79	16.9		8.54	11.29	12.11	16.77		8.54	11.69	12.7	11.22
		8.55	2.6468				8.55	2.5894	--			8.55	2.95476				8.55	2.42142					8.55	3.65	14.27	11.41		8.55	13.24	10.4	16.02		8.55	10.86	10.64	16.84		8.55	12.18	11.61	12.21
		8.56	2.77808				8.56	2.52325	--			8.56	3.0131				8.56	2.54927					8.56	3.73	12.91	11.53		8.56	13.1	11.42	16.16		8.56	11.34	12.71	17.25		8.56	12.54	12.2	12.75
		8.57	2.74045				8.57	2.5311	--			8.57	2.8593				8.57	2.43819					8.57	4.2	13.99	11.27		8.57	13.42	10.56	16.17		8.57	11.34	12.23	16.94		8.57	11.04	10.69	12.07
		8.58	2.64397				8.58	2.49574	--			8.58	3.01152				8.58	2.34364					8.58	4.31	14.23	11.11		8.58	13.44	12.26	16.63		8.58	11.49	13.11	17.55		8.58	10.62	10.7	11.79
		8.59	2.67562				8.59	2.52456	--			8.59	3.0301				8.59	2.49653					8.59	3.52	14.47	12.13		8.59	12.39	12.15	15.24		8.59	11.21	12.09	16.93		8.59	10.01	11.52	11.32
		8.6	2.69112				8.6	2.46956	--			8.6	2.97634				8.6	2.63232					8.6	2.6	12.35	10.19		8.6	13.42	11.86	16.19		8.6	11.91	12	17.46		8.6	10.22	10.19	10.94
		8.61	2.6054				8.61	2.51941	--			8.61	2.95047				8.61	2.58933					8.61	3.93	12.2	10.65		8.61	12.1	11.04	15.48		8.61	11.93	13.93	16.64		8.61	11.88	12.89	10.94
		8.62	2.69366				8.62	2.4075	--			8.62	3.14865				8.62	2.53094					8.62	3.49	12.3	10.91		8.62	11.27	9.71	14.15		8.62	13.27	14.31	18.19		8.62	10.24	12.34	11.59
		8.63	2.64002				8.63	2.40264	--			8.63	3.19261				8.63	2.54096					8.63	3.14	12.43	11.27		8.63	10.45	10	13.53		8.63	12.1	13.96	17.79		8.63	9.92	10.73	12.37
		8.64	2.68443				8.64	2.32985	--			8.64	3.26887				8.64	2.48375					8.64	5.56	13.7	12.12		8.64	10.55	10.47	13.87		8.64	11.21	11.38	17.86		8.64	9.95	10.1	11.16
		8.65	2.66191				8.65	2.46992	--			8.65	3.11912				8.65	2.54383					8.65	4.91	12.71	13.21		8.65	11.69	10.3	15		8.65	12.01	12.55	16.93		8.65	11.96	13.04	11.98
		8.66	2.66964				8.66	2.41542	--			8.66	3.06557				8.66	2.56958					8.66	5.8	14	12.07		8.66	11.57	10.24	14.9		8.66	13.71	12.15	19.27		8.66	13.21	14.18	12.58
		8.67	2.64599				8.67	2.48204	--			8.67	3.02234				8.67	2.48072					8.67	5.35	14.85	11.91		8.67	11.47	9.7	14.44		8.67	13.66	14.5	20.5		8.67	11.58	13.35	11.7
		8.68	2.66496				8.68	2.37992	--			8.68	3.0704				8.68	2.5328					8.68	5.51	15.08	12.66		8.68	10.51	9.8	13.09		8.68	14.77	14.63	19.53		8.68	9.58	13.35	12.79
		8.69	2.73937				8.69	2.33933	--			8.69	3.05671				8.69	2.58224					8.69	5.77	13.7	12.42		8.69	10.74	10.29	14.18		8.69	13.43	12.09	19.22		8.69	10.09	13.78	12.11
		8.7	2.64069				8.7	2.31427	--			8.7	3.07689				8.7	2.57514					8.7	3.34	13.93	12.09		8.7	10.37	10.09	14.16		8.7	11.56	9.96	17.45		8.7	7.63	13.59	10.88
		8.71	2.6918				8.71	2.27738	--			8.71	3.15534				8.71	2.59375					8.71	3.5	13.36	11.66		8.71	10.75	8.96	13.53		8.71	11.44	13.64	17.45		8.71	12.44	14.18	12.14
		8.72	2.73115				8.72	2.29012	--			8.72	3.09613				8.72	2.63097					8.72	4.6	13.84	11.28		8.72	10.78	9.99	13.77		8.72	10.76	10.05	15.69		8.72	12.59	14.36	12.78
		8.73	2.71404				8.73	2.3527	--			8.73	3.2268				8.73	2.70503					8.73	4	14.15	11.72		8.73	11.67	12.01	14.66		8.73	12.89	13.65	17.61		8.73	11.75	12.52	11.99
		8.74	2.70014				8.74	2.3382	--			8.74	3.22828				8.74	2.55601					8.74	2.81	12.93	11.85		8.74	11.29	10.5	15.24		8.74	11.55	11.95	16.72		8.74	10.75	12.06	11.31
		8.75	2.59936				8.75	2.33592	--			8.75	3.26532				8.75	2.46754					8.75	2.79	12.9	12.97		8.75	10.52	10.11	14.09		8.75	10.47	11.41	17.05		8.75	11.3	11.96	11.51
		8.76	2.58033				8.76	2.41983	--			8.76	3.13549				8.76	2.37768					8.76	3.35	13.91	10.39		8.76	11.23	10.71	14.97		8.76	10.66	12.66	15.98		8.76	9.69	10.83	9.91
		8.77	2.60359				8.77	2.36077	--			8.77	3.0384				8.77	2.44505					8.77	3.51	13.54	11.31		8.77	11.03	10.18	14.57		8.77	11.26	12.49	16.7		8.77	9.28	11.52	10.6
		8.78	2.66132				8.78	2.38002	--			8.78	3.1693				8.78	2.40993					8.78	4.4	13.37	10.64		8.78	11.68	10.34	15.29		8.78	10.44	13.26	17		8.78	9.21	10.41	9.54
		8.79	2.64681				8.79	2.34333	--			8.79	3.37746				8.79	2.35206					8.79	2.6	10.91	10.46		8.79	10.77	10.99	14.77		8.79	11.59	11.44	17.17		8.79	10.35	10.97	10.79
		8.8	2.68178				8.8	2.35498	--			8.8	3.41085				8.8	2.22447					8.8	2.71	10.66	11.53		8.8	11.27	10.74	14.79		8.8	12.08	13.5	17.47		8.8	8.66	9.81	10.49
		8.81	2.60184				8.81	2.36824	--			8.81	3.25778				8.81	2.46349					8.81	2.66	10.84	10.78		8.81	12.25	12.21	15.41		8.81	13.06	12.61	18.29		8.81	9.34	10.74	12.22
		8.82	2.74922				8.82	2.29545	--			8.82	3.22415				8.82	2.52288					8.82	2.62	10.6	9.5		8.82	10.62	9.92	13.28		8.82	14.38	14.24	20.99		8.82	9.87	8.47	12.33
		8.83	2.72322				8.83	2.51515	--			8.83	3.29889				8.83	2.66721					8.83	2.68	9.9	11.2		8.83	10.94	11.03	14.62		8.83	13.88	14.26	19.91		8.83	9.44	9.07	11.51
		8.84	2.60514				8.84	2.37997	--			8.84	3.3976				8.84	2.652					8.84	2.65	9.62	10.06		8.84	11.91	11.37	15.71		8.84	14.34	14.48	20.23		8.84	9.76	9.75	10.98
		8.85	2.64686				8.85	2.46677	--			8.85	3.31645				8.85	2.72799					8.85	4.15	9.93	10.94		8.85	14.08	13.82	16.2		8.85	11.98	13.11	18.49		8.85	10.1	9.9	12.43
		8.86	2.69081				8.86	2.47618	--			8.86	3.29816				8.86	2.64522					8.86	2.7	11.85	11.51		8.86	13.02	11.39	16.19		8.86	13.51	15.08	19.93		8.86	9.8	11.23	11.95
		8.87	2.69057				8.87	2.45093	--			8.87	3.38028				8.87	2.58381					8.87	2.72	12.56	11.12		8.87	13.28	11.69	15.88		8.87	14.11	15.48	19.78		8.87	9.64	9.3	12.25
		8.88	2.69581				8.88	2.3412	--			8.88	3.41118				8.88	2.58176					8.88	2.65	11.14	11.66		8.88	12	10.71	15.98		8.88	14.2	17.94	20.49		8.88	9.54	8.64	11.44
		8.89	2.6656				8.89	2.37134	--			8.89	3.29667				8.89	2.70001					8.89	2.85	11.37	12.21		8.89	13.03	12.92	15.8		8.89	13.69	16.4	19.69		8.89	10.48	10.97	12.1
		8.9	2.67924				8.9	2.43319	--			8.9	3.23093				8.9	2.74266					8.9	3	11.23	11.64		8.9	13.64	12.92	17.16		8.9	13.77	16.34	19.85		8.9	11.37	11.5	12.47
		8.91	2.67925				8.91	2.52946	--			8.91	3.0697				8.91	2.83465					8.91	2.73	9.94	10.95		8.91	13.65	12.21	16.39		8.91	14.56	17	20.82		8.91	10.31	11.15	10.06
		8.92	2.68251				8.92	2.55212	--			8.92	3.02109				8.92	2.63331					8.92	2.77	10.96	11.71		8.92	14.64	13.1	17.05		8.92	14.29	14.31	20.11		8.92	11.74	12.61	12.34
		8.93	2.76769				8.93	2.45443	--			8.93	3.21002				8.93	2.69653					8.93	3.01	12.09	12.34		8.93	15.65	12.84	18.88		8.93	12.68	13.38	18.02		8.93	11.39	11.6	12.54
		8.94	2.67245				8.94	2.34009	--			8.94	3.16644				8.94	2.67258					8.94	2.83	11.95	12		8.94	14.79	12.47	17.6		8.94	12.35	13.14	18.76		8.94	10.52	11.35	11.26
		8.95	2.62969				8.95	2.43045	--			8.95	3.13329				8.95	2.60537					8.95	2.86	12.39	11.16		8.95	14.79	12.15	17.99		8.95	13.13	13.17	19.48		8.95	11.04	11.73	11.18
		8.96	2.67336				8.96	2.45165	--			8.96	3.04655				8.96	2.58319					8.96	2.67	12.69	12.04		8.96	12.98	11.78	15.97		8.96	13.68	12.81	18.35		8.96	9.37	9.17	12
		8.97	2.68172				8.97	2.44856	--			8.97	3.00697				8.97	2.46725					8.97	2.75	12.69	12.32		8.97	12.81	12.3	15.33		8.97	13.08	8.59	18.58		8.97	9.61	9.99	12.07
		8.98	2.67347				8.98	2.59082	--			8.98	2.92334				8.98	2.65076					8.98	2.61	11.14	11.88		8.98	13.05	12.22	16.01		8.98	14.16	8.92	19.79		8.98	10.68	10	12.15
		8.99	2.74204				8.99	2.55379	--			8.99	3.14651				8.99	2.69152					8.99	2.85	11.15	12.57		8.99	12.67	11.65	15.52		8.99	11.86	9.12	19.01		8.99	10.19	11.05	11.74
		9	2.6158				9	2.65446	--			9	3.04516				9	2.667					9	2.59	11.17	12.37		9	13.79	12.62	16.69		9	13.27	8.25	18.12		9	11.3	11.24	12.22
		9.01	2.65419				9.01	2.61288	--			9.01	3.11143				9.01	2.59879					9.01	2.64	11.47	11.68		9.01	12.65	13.07	15.71		9.01	11.8	7.8	17.2		9.01	10.56	12.25	10.57
		9.02	2.54211				9.02	2.66854	--			9.02	3.00467				9.02	2.72435					9.02	2.87	12.39	10.48		9.02	12.3	11.88	15.11		9.02	11.08	6.26	15.06		9.02	10.96	11.34	11.49
		9.03	2.61406				9.03	2.72498	--			9.03	3.01552				9.03	2.72694					9.03	2.69	11.98	10.39		9.03	13.01	10.98	15.95		9.03	11.83	6.25	15.69		9.03	9.77	9.9	10.99
		9.04	2.59844				9.04	2.69394	--			9.04	2.97347				9.04	2.72292					9.04	2.61	11.58	11.21		9.04	13.46	11.44	16.56		9.04	11.06	5.62	15.42		9.04	11.75	12.31	11.06
		9.05	2.56285				9.05	2.78658	--			9.05	3.03415				9.05	2.76385					9.05	2.59	11.27	10.84		9.05	12.82	10.99	15.85		9.05	13.04	7.89	17.92		9.05	11.88	13.32	12.31
		9.06	2.45811				9.06	2.74023	--			9.06	2.91424				9.06	2.608					9.06	2.58	12.46	11.15		9.06	12.41	11.31	15.97		9.06	11.7	8.62	15.33		9.06	11.51	12.08	11.74
		9.07	2.66483				9.07	2.65882	--			9.07	2.98242				9.07	2.76414					9.07	3.06	12.31	11.68		9.07	14.18	14.57	17.54		9.07	10.42	8.24	15.4		9.07	12	12.43	12.5
		9.08	2.55972				9.08	2.74556	--			9.08	2.91384				9.08	2.64641					9.08	2.71	13.2	11.67		9.08	14.36	13.23	16.84		9.08	9.31	6.58	13.66		9.08	11.74	11.64	11.64
		9.09	2.77921				9.09	2.78499	--			9.09	2.83277				9.09	2.73575					9.09	4.6	13.97	12.42		9.09	16.12	15.34	17.84		9.09	9.15	6.19	12.85		9.09	11.05	10.96	12.15
		9.1	2.62643				9.1	2.75208	--			9.1	2.84911				9.1	2.75745					9.1	4.66	13.95	12.14		9.1	15.18	13.08	18.44		9.1	8.72	6.5	13.47		9.1	10.41	10.8	12.32
		9.11	2.68497				9.11	2.7585	--			9.11	2.77492				9.11	2.68275					9.11	2.64	12.19	11.08		9.11	15.19	14.32	17.76		9.11	11.27	7.51	16.17		9.11	9.76	11.64	11.59
		9.12	2.64261				9.12	2.8448	--			9.12	2.90246				9.12	2.66241					9.12	2.75	13.13	11.8		9.12	14.38	14.1	17.52		9.12	10.28	8.38	14.68		9.12	11.08	11.76	11.34
		9.13	2.81406				9.13	2.83527	--			9.13	2.81613				9.13	2.66538					9.13	2.62	12.38	11.92		9.13	15.27	13.02	17.73		9.13	9.64	9.52	14.4		9.13	10.16	11.99	11.06
		9.14	2.546				9.14	2.85281	--			9.14	2.82842				9.14	2.67026					9.14	3.07	12.01	10.92		9.14	13.55	11.9	16.16		9.14	12.87	10.85	15.28		9.14	11.85	12.1	11.87
		9.15	2.65832				9.15	2.82609	--			9.15	2.8958				9.15	2.74941					9.15	2.87	12.66	11.11		9.15	13.4	12.48	16.23		9.15	11.06	11.97	15.1		9.15	13.01	13.27	14.79
		9.16	2.52616				9.16	2.83698	--			9.16	2.82821				9.16	2.6343					9.16	4.1	13.69	11.53		9.16	14.57	13.23	18.15		9.16	13.07	13.37	16.74		9.16	12.04	12.07	12.56
		9.17	2.63339				9.17	2.92467	--			9.17	2.83527				9.17	2.42818					9.17	2.73	13.06	11.12		9.17	14.44	12.53	16.58		9.17	13.9	14.11	18.77		9.17	11.02	12.62	10.95
		9.18	2.59355				9.18	2.87953	--			9.18	2.6986				9.18	2.63204					9.18	2.83	11.89	11.21		9.18	14.12	13.42	16.48		9.18	11.9	13.45	16.51		9.18	11.16	12.97	11.62
		9.19	2.60868				9.19	2.80863	--			9.19	2.75498				9.19	2.74705					9.19	2.67	12.57	11.62		9.19	15.32	13.61	18.2		9.19	13.42	12.19	17.87		9.19	11.93	12.25	12.43
		9.2	2.69055				9.2	2.70815	--			9.2	2.91769				9.2	2.77185					9.2	2.76	13.68	11.84		9.2	14.6	12.95	17.35		9.2	11.84	10.77	15.09		9.2	11.6	12.02	11.48
		9.21	2.67453				9.21	2.85329	--			9.21	2.98355				9.21	2.76474					9.21	2.66	12.8	12.1		9.21	14.84	13.19	17.42		9.21	14.73	15.38	18.03		9.21	13.96	14.09	13.86
		9.22	2.74554				9.22	2.89736	--			9.22	3.00371				9.22	2.64924					9.22	2.62	14.02	11.09		9.22	15.53	14.09	17.74		9.22	13.98	13.3	18.67		9.22	13.55	13.99	12.58
		9.23	2.73766				9.23	2.86651	--			9.23	3.02237				9.23	2.66295					9.23	2.7	13.23	11.33		9.23	16.31	13.96	18.64		9.23	13.33	12.58	17.56		9.23	13.16	14.53	12.84
		9.24	2.62159				9.24	2.79015	--			9.24	3.06683				9.24	2.81383					9.24	2.6	12.33	10.25		9.24	14.43	11.79	16.56		9.24	14.53	14.57	19.03		9.24	11.91	12.56	11.77
		9.25	2.6263				9.25	2.72961	--			9.25	3.2087				9.25	2.80804					9.25	2.91	13.27	10.23		9.25	13.35	11.82	16.93		9.25	14.43	13.84	18.98		9.25	11.61	12.5	10.81
		9.26	2.70711				9.26	2.73935	--			9.26	3.27151				9.26	2.74369					9.26	2.55	11.67	10.04		9.26	11.47	10.55	14.48		9.26	13.33	12.74	18.3		9.26	11.15	13.16	11.19
		9.27	2.6677				9.27	2.79354	--			9.27	3.26317				9.27	2.54505					9.27	2.84	13.18	10.82		9.27	9.97	10.07	13.24		9.27	12.52	11.22	17.8		9.27	11.87	14.18	10.83
		9.28	2.67918				9.28	2.97693	--			9.28	3.22568				9.28	2.57081					9.28	2.68	12.53	11.11		9.28	11.95	11.79	15.53		9.28	12.68	12.74	16.78		9.28	12.24	12.01	12.86
		9.29	2.65533				9.29	2.88232	--			9.29	3.24148				9.29	2.62797					9.29	2.59	12.24	10.93		9.29	11.36	11.56	15.15		9.29	12.1	11.48	16.54		9.29	10.63	11.32	12.36
		9.3	2.58241				9.3	2.89261	--			9.3	3.17368				9.3	2.68473					9.3	2.69	12.39	10.25		9.3	11.21	12.1	13.73		9.3	12.8	12.35	16.53		9.3	11.85	12.7	12.1
		9.31	2.73157				9.31	2.85986	--			9.31	3.07977				9.31	2.8894					9.31	2.77	12.24	9.7		9.31	10.47	10.8	13.45		9.31	12.55	10.84	17.64		9.31	11.57	13.17	12.14
		9.32	2.71221				9.32	2.91062	--			9.32	3.19541				9.32	2.79358					9.32	2.65	12.58	10.34		9.32	12.02	11.41	15.14		9.32	12.94	12.49	18		9.32	11.71	12.63	11.74
		9.33	2.73383				9.33	2.86505	--			9.33	3.04138				9.33	2.72496					9.33	2.63	12.78	10.64		9.33	11.21	11.87	14.14		9.33	12.38	13.31	16.67		9.33	11.76	13.39	11.65
		9.34	2.75558				9.34	2.85799	--			9.34	3.11984				9.34	2.68327					9.34	2.68	12.5	10.27		9.34	11.51	12.61	14.53		9.34	11.79	12.68	15.9		9.34	12.33	14.68	12.89
		9.35	2.65813				9.35	2.925	--			9.35	3.12751				9.35	2.72297					9.35	4.69	13.67	11.04		9.35	11.32	10.62	14.57		9.35	11.29	11.53	16.6		9.35	10.33	12.06	10.98
		9.36	2.68854				9.36	2.93913	--			9.36	3.24213				9.36	2.74198					9.36	4.93	13.52	9.86		9.36	10.98	11.11	14.48		9.36	10.13	10.24	16.1		9.36	12.82	15.09	12.02
		9.37	2.62221				9.37	2.93079	--			9.37	3.10056				9.37	2.61749					9.37	4.29	14.03	9.79		9.37	10.84	12.3	14.15		9.37	9.13	8.98	15.77		9.37	11.02	12.48	10.3
		9.38	2.70395				9.38	2.94011	--			9.38	3.06419				9.38	2.69846					9.38	4.28	14.23	9.23		9.38	11.08	11.47	13.82		9.38	9.31	8.18	13.71		9.38	11.58	13.13	11.77
		9.39	2.6146				9.39	3.05057	--			9.39	3.11356				9.39	2.63545					9.39	4.15	13.07	9.76		9.39	11.09	11.75	14.37		9.39	8.11	7.17	13.98		9.39	12.55	12.25	12.4
		9.4	2.63742				9.4	2.96533	--			9.4	3.2224				9.4	2.68358					9.4	3.8	13.86	9.96		9.4	10.53	9.59	14.03		9.4	8.04	7.24	13.66		9.4	12.81	12.91	12.68
		9.41	2.67133				9.41	2.98692	--			9.41	3.27901				9.41	2.67528					9.41	4.4	14.1	9.57		9.41	10.82	10.35	13.87		9.41	8.53	7.94	12.87		9.41	12.35	12.77	12.82
		9.42	2.68045				9.42	2.83575	--			9.42	3.34074				9.42	2.66426					9.42	4.18	13.06	9.98		9.42	10.97	12.29	14.03		9.42	9.35	9.12	14.96		9.42	11.9	12.18	12.59
		9.43	2.71341				9.43	2.91695	--			9.43	3.20285				9.43	2.75555					9.43	4.26	14.26	10.41		9.43	11.35	9.21	13.74		9.43	10.25	11.56	16.36		9.43	10.46	11.26	11.87
		9.44	2.69087				9.44	2.99081	--			9.44	3.15833				9.44	2.57011					9.44	4.11	13.7	10.99		9.44	10.72	10.88	13.85		9.44	10.59	10.48	15.91		9.44	11.6	12.54	12.08
		9.45	2.7297				9.45	2.87718	--			9.45	3.1441				9.45	2.64883					9.45	3.03	13.03	11.09		9.45	10.86	11.77	14		9.45	10.49	10.67	16.17		9.45	12.8	13.73	13.42
		9.46	2.67305				9.46	3.01978	--			9.46	3.14288				9.46	2.54309					9.46	3.44	13.4	11.37		9.46	10.5	11.68	12.74		9.46	9.58	10.06	15.25		9.46	11.55	12.99	12.16
		9.47	2.80904				9.47	2.94175	--			9.47	3.18049				9.47	2.57986					9.47	4.05	14.06	11.51		9.47	10.29	11.98	13.15		9.47	10.33	10.67	15.64		9.47	12.49	12.69	13.94
		9.48	2.68607				9.48	2.92319	--			9.48	3.15711				9.48	2.75466					9.48	3.76	13.27	12.22		9.48	10.91	13.27	14.98		9.48	8.73	7.73	13.91		9.48	13.65	12.91	13.59
		9.49	2.74196				9.49	2.95404	--			9.49	3.05783				9.49	2.67453					9.49	4.69	14.4	11.47		9.49	11.26	12.87	14.4		9.49	9.69	6.51	14.7		9.49	11.86	13.68	12.37
		9.5	2.68804				9.5	2.93805	--			9.5	2.91697				9.5	2.6307					9.5	4.76	14.56	11.67		9.5	11.89	11.71	14.23		9.5	7.65	6.27	13.51		9.5	10.85	10.31	12.06
		9.51	2.64231				9.51	2.86864	--			9.51	3.10731				9.51	2.76459					9.51	4.3	13.6	11.34		9.51	10.48	9.97	13.31		9.51	8.61	7.67	14.61		9.51	9.95	11.02	10.74
		9.52	2.71683				9.52	2.84976	--			9.52	3.10153				9.52	2.67608					9.52	4.81	14.19	11.62		9.52	10.99	11.81	14.29		9.52	8.69	8.1	15.21		9.52	9.71	9.68	11.28
		9.53	2.57401				9.53	2.92169	--			9.53	3.11135				9.53	2.78063					9.53	4.93	14.92	12.5		9.53	10.81	11.47	13.33		9.53	7.76	9.16	13.11		9.53	10.76	10.19	12.4
		9.54	2.68145				9.54	2.82376	--			9.54	3.16297				9.54	2.6629					9.54	4.83	13.36	11.97		9.54	10.42	11.53	13.67		9.54	8.81	9.15	12.21		9.54	9.34	8.38	10.5
		9.55	2.68041				9.55	2.8991	--			9.55	3.28854				9.55	2.68217					9.55	4.47	13.75	11.77		9.55	10.4	10.32	13.92		9.55	9	9.37	12.2		9.55	10.62	11.02	12.27
		9.56	2.75393				9.56	2.82739	--			9.56	3.2271				9.56	2.65209					9.56	4.29	14.54	11.36		9.56	11.59	11.18	14.34		9.56	9.11	10.98	14.76		9.56	11.07	11.85	11.87
		9.57	2.75658				9.57	2.92407	--			9.57	3.18131				9.57	2.4731					9.57	4.54	13.7	10.98		9.57	10.4	10.22	13.77		9.57	10.12	10.61	14.11		9.57	10.25	10.49	11.41
		9.58	2.7539				9.58	2.95289	--			9.58	3.13475				9.58	2.57655					9.58	4.33	14.17	11.28		9.58	9.68	10.75	13.98		9.58	9.09	9.85	13.95		9.58	11.57	10.38	13.14
		9.59	2.71356				9.59	2.89661	--			9.59	3.07451				9.59	2.71739					9.59	3.1	12.76	11.17		9.59	10.46	11.91	14.49		9.59	9.76	11.48	16.08		9.59	12.01	10.25	14.34
		9.6	2.72658				9.6	2.94563	--			9.6	3.09931				9.6	2.57882					9.6	3.89	13.77	11.27		9.6	10.67	13.29	13.95		9.6	10.52	9.94	16.03		9.6	12.08	11.77	13.82
		9.61	2.59217				9.61	2.99311	--			9.61	3.1579				9.61	2.58397					9.61	4.01	14.46	10.44		9.61	11.46	10.52	14.46		9.61	9.64	11.11	15.97		9.61	10.52	11.07	13.04
		9.62	2.58151				9.62	3.12217	--			9.62	3.18195				9.62	2.57616					9.62	3.05	13.05	10.45		9.62	10.55	10.3	13.82		9.62	10	10.55	16.3		9.62	10.95	12.31	11.81
		9.63	2.62514				9.63	3.05051	--			9.63	3.24174				9.63	2.55542					9.63	4.44	13.27	11.93		9.63	13.77	14.08	16.45		9.63	9.93	10.55	16.72		9.63	12.12	12.36	12.74
		9.64	2.65365				9.64	3.1356	--			9.64	3.21429				9.64	2.6225					9.64	4.02	12.92	10.92		9.64	13.24	14.92	16.06		9.64	9.34	10.28	15.71		9.64	13	14.43	13.51
		9.65	2.79726				9.65	3.09327	--			9.65	3.07169				9.65	2.6958					9.65	3.99	12.69	11.66		9.65	13.32	11.46	16.2		9.65	9.27	9.74	15.59		9.65	13.27	15.45	13.53
		9.66	2.77586				9.66	3.16256	--			9.66	3.05963				9.66	2.54371					9.66	4.43	13.59	11.25		9.66	13.37	10.92	15.83		9.66	8.72	9.75	15.1		9.66	12.84	15.13	13.37
		9.67	2.77872				9.67	3.12428	--			9.67	3.11961				9.67	2.67973					9.67	4.25	13.17	10.68		9.67	16.02	15.28	18.18		9.67	8.95	10.29	14.52		9.67	13.15	15.7	12.98
		9.68	2.73203				9.68	3.15408	--			9.68	3.00895				9.68	2.63743					9.68	5.32	14.18	11.66		9.68	14.57	13.41	17.46		9.68	9.03	10.18	15.43		9.68	13.16	14.75	13.37
		9.69	2.77318				9.69	3.21455	--			9.69	2.9805				9.69	2.50909					9.69	6.14	15.18	11.95		9.69	15.02	13.25	17.25		9.69	8.88	9.01	15.65		9.69	14.14	14.33	13.08
		9.7	2.85846				9.7	3.11392	--			9.7	2.96309				9.7	2.53761					9.7	5.75	14.94	12.3		9.7	14.43	13.41	17.74		9.7	9.5	9.67	15.79		9.7	14.08	14.58	13.36
		9.71	2.70092				9.71	3.05433	--			9.71	3.02847				9.71	2.59236					9.71	5.36	14.85	12.62		9.71	15.11	13.5	17.45		9.71	11.54	11.84	17.11		9.71	13.42	15.51	13.31
		9.72	2.67704				9.72	2.98113	--			9.72	3.02505				9.72	2.65147					9.72	5.87	14.94	10.37		9.72	14.05	12.95	17.83		9.72	9.3	8.42	15.5		9.72	12.21	13.73	12.69
		9.73	2.63729				9.73	3.09013	--			9.73	3.02418				9.73	2.65341					9.73	5.35	14.46	10.83		9.73	14.99	13.46	18.1		9.73	9.42	6.83	14.06		9.73	12.96	14.68	12.26
		9.74	2.69364				9.74	3.13971	--			9.74	2.95787				9.74	2.72807					9.74	4.79	14.44	11.11		9.74	14.46	12.31	16.63		9.74	9.04	7.69	13.61		9.74	14.06	16.87	13.04
		9.75	2.6954				9.75	3.25021	--			9.75	2.89954				9.75	2.79517					9.75	5.39	13.74	10.69		9.75	13.92	12.72	17.7		9.75	9.54	7.54	15.2		9.75	11.2	12.41	11.84
		9.76	2.52089				9.76	3.05796	--			9.76	2.94477				9.76	2.91274					9.76	5.25	14.32	10.35		9.76	14.56	14.33	16.55		9.76	8.95	6.67	14.31		9.76	11.58	12.36	11.73
		9.77	2.66039				9.77	3.10601	--			9.77	2.95597				9.77	2.60599					9.77	6.46	11.48	11.43		9.77	13.03	13.2	14.53		9.77	9.51	6.27	13.72		9.77	11.38	12.65	11.67
		9.78	2.7002				9.78	3.17015	--			9.78	3.02114				9.78	2.64563					9.78	6.8	11.33	11.84		9.78	13.18	14.69	14.95		9.78	9.59	6.27	13.2		9.78	12.74	13.88	13.36
		9.79	2.70294				9.79	3.04814	--			9.79	3.08869				9.79	2.63519					9.79	7.54	11.07	12.07		9.79	14.67	13.53	16.17		9.79	7.41	7.72	13.08		9.79	12.07	11.67	12.91
		9.8	2.71259				9.8	3.04717	--			9.8	3.07136				9.8	2.57579					9.8	5.35	11.87	10.8		9.8	14.37	12.44	17.16		9.8	7.28	6.15	12.09		9.8	12.27	13.86	12.26
		9.81	2.63941				9.81	2.98192	--			9.81	3.00304				9.81	2.64254					9.81	5.36	10.88	11.64		9.81	14.61	13.59	17.38		9.81	8.27	6.33	12.42		9.81	10.4	10.31	11.41
		9.82	2.65918				9.82	3.01618	--			9.82	3.08247				9.82	2.62874					9.82	5.3	11.87	11.74		9.82	15.36	14.3	18.24		9.82	7.47	7.2	12.5		9.82	10.38	10.26	12.37
		9.83	2.69948				9.83	3.05933	--			9.83	2.98713				9.83	2.51454					9.83	5.67	10.92	11.47		9.83	14.89	13.13	17.65		9.83	7.71	7	10.98		9.83	9.8	11	11.35
		9.84	2.75364				9.84	2.99943	--			9.84	2.93154				9.84	2.39376					9.84	5.08	12.2	11.68		9.84	16.66	16.14	19.74		9.84	6.58	6.53	11.11		9.84	10.91	12.48	11.4
		9.85	2.67571				9.85	3.03497	--			9.85	3.10406				9.85	2.63483					9.85	5.44	10.69	12.21		9.85	15.2	12.71	18.31		9.85	5.03	5.96	10.3		9.85	12.48	11.01	13.57
		9.86	2.73847				9.86	3.1377	--			9.86	3.16606				9.86	2.57222					9.86	5.85	10.45	12.26		9.86	14.11	12.2	17.46		9.86	6.37	4.85	12.33		9.86	11.49	11.28	12.88
		9.87	2.83635				9.87	3.14883	--			9.87	3.13861				9.87	2.54518					9.87	4.09	11.49	11.32		9.87	15.1	14.42	17.92		9.87	7.49	9.08	11.56		9.87	11.42	11.66	13.67
		9.88	2.75019				9.88	3.2314	--			9.88	3.1653				9.88	2.68434					9.88	4.16	12.29	11.61		9.88	15.05	14.58	17.88		9.88	7.22	8.5	12.19		9.88	12.8	12	14.3
		9.89	2.82003				9.89	3.19362	--			9.89	3.14121				9.89	2.57626					9.89	4.48	13.98	11.62		9.89	14.32	12.03	18.13		9.89	7.36	8.68	13.88		9.89	11.77	11.9	13.21
		9.9	2.848				9.9	3.08175	--			9.9	3.1366				9.9	2.5523					9.9	4.49	12.54	11.57		9.9	14.31	12.78	16.93		9.9	7.82	9.23	13.6		9.9	12.8	11.33	14.75
		9.91	2.82119				9.91	3.08583	--			9.91	3.2452				9.91	2.57276					9.91	4.48	11.91	12.33		9.91	14.54	13.21	17.86		9.91	7.35	9.47	12.98		9.91	12.68	11.57	12.9
		9.92	2.75061				9.92	3.16745	--			9.92	3.10768				9.92	2.42782					9.92	4.26	12.66	11.89		9.92	15.02	13	17.84		9.92	7.63	8.2	12.48		9.92	12.68	10.16	14.24
		9.93	2.72845				9.93	3.21198	--			9.93	3.26207				9.93	2.61929					9.93	4.4	13.83	10.58		9.93	14.13	12.39	17.2		9.93	8.8	9.21	12.71		9.93	10.51	11.04	11.61
		9.94	2.6993				9.94	3.17474	--			9.94	3.26125				9.94	2.66982					9.94	5.05	12.32	12.06		9.94	14.27	11.82	17.64		9.94	8.91	9.51	13.38		9.94	11.68	12.1	12.59
		9.95	2.87449				9.95	3.26367	--			9.95	3.2861				9.95	2.6503					9.95	3.4	13.77	11.74		9.95	14.91	13.42	17.85		9.95	10.39	9.34	14.95		9.95	12.61	12.42	13.58
		9.96	2.76354				9.96	3.25585	--			9.96	3.20087				9.96	2.69744					9.96	5.19	14.26	13.33		9.96	13.84	12.27	16.01		9.96	8.07	7.96	12.85		9.96	12.17	13.78	12.14
		9.97	2.8773				9.97	3.19167	--			9.97	3.2396				9.97	2.63887					9.97	4.11	13.82	12.58		9.97	15.52	14.07	18.39		9.97	6.77	7.64	11.36		9.97	10.86	10.9	11.16
		9.98	2.77876				9.98	3.26609	--			9.98	3.32125				9.98	2.79047					9.98	3.47	13.28	10.95		9.98	15.48	14.06	17.14		9.98	6.49	9.05	13.24		9.98	11.79	12.3	11.88
		9.99	2.7671				9.99	3.22515	--			9.99	3.20011				9.99	2.68684					9.99	4.43	14.27	11.23		9.99	15.18	13.65	18.09		9.99	7.25	8.64	13.26		9.99	10.88	11.13	10.69
		10	2.66969				10	3.23867	--			10	3.13288				10	2.59283					10	5.05	13.95	13.07		10	14.33	12.28	17.36		10	6.83	8.05	11.01		10	10.3	12.29	9.85
		10.01	2.58989				10.01	3.26575	--			10.01	3.23259				10.01	2.68195					10.01	4.71	14.13	12.38		10.01	15.21	13.16	17.95		10.01	10.14	11.93	14.38		10.01	11.38	12.95	11.64
		10.02	2.56264				10.02	3.21696	--			10.02	3.29038				10.02	2.70324					10.02	5.68	13.19	13.21		10.02	15.17	13.97	17.78		10.02	7.34	9.77	12.51		10.02	11.92	11.57	11.83
		10.03	2.68911				10.03	3.25189	--			10.03	3.22031				10.03	2.66881					10.03	5.16	13.25	12.04		10.03	15.03	13.5	16.75		10.03	7.99	10.52	14.6		10.03	11.45	11.76	12.26
		10.04	2.70889				10.04	3.22363	--			10.04	3.36622				10.04	2.80181					10.04	4.33	13.47	12.37		10.04	16.55	14.84	18.83		10.04	7.44	9.54	13.33		10.04	11.57	10.69	11.93
		10.05	2.74915				10.05	3.30928	--			10.05	3.46402				10.05	2.88158					10.05	5.03	12.17	12.54		10.05	16.81	13.83	19.12		10.05	8.84	11.38	13.68		10.05	10.23	9.74	10.59
		10.06	2.68233				10.06	3.17936	--			10.06	3.44729				10.06	2.8695					10.06	5.14	13.89	12.75		10.06	16.93	14.16	18.8		10.06	7.9	11.49	11.69		10.06	10.84	10.68	10.94
		10.07	2.57131				10.07	3.22037	--			10.07	3.46188				10.07	2.95774					10.07	4.58	11.26	12.46		10.07	16.99	15.22	18.92		10.07	7.63	9.98	11.92		10.07	12.02	9.99	12.57
		10.08	2.55298				10.08	3.23724	--			10.08	3.26349				10.08	2.76657					10.08	5.46	11.52	11.73		10.08	15.77	14.83	17.78		10.08	7.27	9.45	12.48		10.08	11.62	9.58	12.2
		10.09	2.74631				10.09	3.11682	--			10.09	3.36401				10.09	2.84441					10.09	5.09	11.23	12.65		10.09	14.51	12.87	16.67		10.09	7.53	11.74	12.99		10.09	11.39	11.55	11.91
		10.1	2.60251				10.1	3.14771	--			10.1	3.39197				10.1	2.75431					10.1	5.21	12.83	13.09		10.1	17	15.34	19.61		10.1	7.78	10.98	14.8		10.1	10.65	9.82	11.18
		10.11	2.67964				10.11	3.13333	--			10.11	3.25236				10.11	2.68221					10.11	5.05	10.68	12.89		10.11	15.81	14.16	17.69		10.11	5.58	9.17	11.09		10.11	12.23	11.37	13.36
		10.12	2.824				10.12	3.10812	--			10.12	3.42422				10.12	2.59912					10.12	4.55	12.76	12.49		10.12	15.32	14.69	17.62		10.12	6.66	9.94	13.06		10.12	13.13	11.62	13.84
		10.13	2.80491				10.13	3.13337	--			10.13	3.51637				10.13	2.63267					10.13	6.08	10.02	12.99		10.13	15.44	14.36	18.88		10.13	7.21	9.64	14.69		10.13	11.61	11.06	12.13
		10.14	2.8779				10.14	3.01777	--			10.14	3.42758				10.14	2.80976					10.14	5.14	11.27	12.27		10.14	16.15	14.42	19.32		10.14	7.18	9.04	13.95		10.14	11.75	12.24	12.19
		10.15	2.94266				10.15	3.05169	--			10.15	3.31753				10.15	2.6925					10.15	4.47	12.09	12.65		10.15	14.8	13.84	16.65		10.15	7.35	8.88	12.49		10.15	10.23	11.44	11.67
		10.16	2.9169				10.16	3.15052	--			10.16	3.27914				10.16	2.59421					10.16	4.56	11.78	12.07		10.16	15.17	13.24	17.21		10.16	9.41	9.3	13.1		10.16	10.41	11.37	11.57
		10.17	3.03151				10.17	3.13893	--			10.17	3.29288				10.17	2.56746					10.17	4.78	11.21	11.82		10.17	16.04	15.14	18.09		10.17	8.51	9.38	13.11		10.17	11.91	11.76	11.8
		10.18	2.88488				10.18	3.18086	--			10.18	3.3424				10.18	2.53973					10.18	3.74	11.9	11.22		10.18	15.74	13.44	17.4		10.18	9.04	8.6	13.46		10.18	11.23	11.41	11.73
		10.19	2.8527				10.19	3.25067	--			10.19	3.27805				10.19	2.48061					10.19	2.95	11.19	10.08		10.19	17.22	14.84	19.68		10.19	9.82	8.09	15.52		10.19	11.2	12.79	11.85
		10.2	2.87778				10.2	3.32743	--			10.2	3.42412				10.2	2.38233					10.2	4.21	11.41	11.12		10.2	16.78	16.08	18.74		10.2	8.85	9.29	15.07		10.2	11.22	11.76	11.89
		10.21	2.87296				10.21	3.24605	--			10.21	3.36971				10.21	2.39892					10.21	5.78	11.91	12.73		10.21	15.85	14.74	18.47		10.21	9.87	9.91	16.15		10.21	10.44	12.1	11.89
		10.22	2.89487				10.22	3.22491	--			10.22	3.21086				10.22	2.44405					10.22	4.94	11.55	12.4		10.22	16.46	16.29	19.12		10.22	8.29	9.71	13.03		10.22	11.78	13.14	12.64
		10.23	2.79757				10.23	3.19832	--			10.23	3.23241				10.23	2.51724					10.23	5.45	10.53	12.08		10.23	15.75	14.13	18.68		10.23	10.1	11.25	16.25		10.23	11.97	13.16	12.14
		10.24	2.81777				10.24	3.12708	--			10.24	3.29862				10.24	2.35756					10.24	5.75	9.82	11.93		10.24	17.11	15.28	19.34		10.24	10.3	11.17	16.73		10.24	11.85	10.98	11.73
		10.25	2.81789				10.25	3.10429	--			10.25	3.22567				10.25	2.32178					10.25	6.01	10.72	11.46		10.25	15.46	13.57	17.6		10.25	11.63	12.94	17.74		10.25	11.69	11.35	11.1
		10.26	2.71306				10.26	3.15711	--			10.26	3.2041				10.26	2.51333					10.26	6.03	11.61	12.74		10.26	16.53	14.95	18.27		10.26	9.3	10.05	15.41		10.26	12.66	13.27	12.74
		10.27	2.66869				10.27	3.11781	--			10.27	3.16352				10.27	2.58476					10.27	6.52	11.6	13.83		10.27	18.24	15.98	19.8		10.27	9.11	9.88	15.82		10.27	11.95	13.65	11.61
		10.28	2.79001				10.28	3.13147	--			10.28	3.24229				10.28	2.60688					10.28	5.53	10.82	12.31		10.28	16.79	15.07	19.13		10.28	9.79	9.84	16.63		10.28	11.81	12.16	11
		10.29	2.7248				10.29	3.17185	--			10.29	3.09036				10.29	2.51234					10.29	5.67	10.67	12.94		10.29	16.74	14.94	18.81		10.29	9.14	8.28	15.41		10.29	12.19	13.81	11.14
		10.3	2.73438				10.3	3.19657	--			10.3	2.9941				10.3	2.61333					10.3	5.32	11.93	12.01		10.3	18.69	15.78	20.8		10.3	7.64	7.88	14.38		10.3	11.69	12.8	10.79
		10.31	2.80351				10.31	3.14879	--			10.31	3.08767				10.31	2.69834					10.31	3.73	10.76	10.86		10.31	17.38	14.49	19.48		10.31	8.51	9.06	15.43		10.31	11.85	12.57	10.98
		10.32	2.8715				10.32	3.19428	--			10.32	3.00942				10.32	2.84874					10.32	3.82	10.73	11.07		10.32	15.38	13.28	17.51		10.32	9.8	10.18	16.72		10.32	11.68	10.23	10.92
		10.33	2.88973				10.33	3.2775	--			10.33	3.09839				10.33	2.74776					10.33	5.82	11.31	12.42		10.33	17.45	17.14	20.05		10.33	10	10.19	16.53		10.33	11.11	8.55	11.35
		10.34	2.82588				10.34	3.34145	--			10.34	3.24702				10.34	2.7504					10.34	5.84	10.89	12.16		10.34	17.8	17.99	19.81		10.34	10.08	8.77	16.15		10.34	9.78	8.14	10.09
		10.35	2.91729				10.35	3.29889	--			10.35	3.18057				10.35	2.62515					10.35	5.13	10.66	11.17		10.35	17.55	16.41	19.46		10.35	8.91	7.92	14.48		10.35	11.11	9.62	10.72
		10.36	2.92294				10.36	3.33198	--			10.36	3.33829				10.36	2.60776					10.36	4.97	11.84	11.72		10.36	18.64	17.29	19.87		10.36	10.04	10.45	15.41		10.36	10.76	7.71	12.57
		10.37	2.80505				10.37	3.19764	--			10.37	3.16129				10.37	2.72525					10.37	4.92	13.24	12.28		10.37	18.38	16.01	20.41		10.37	8.16	6.98	13.82		10.37	10.69	8.74	11.45
		10.38	2.83684				10.38	3.25381	--			10.38	3.41906				10.38	2.73517					10.38	6.21	12.17	13.89		10.38	17.12	16.83	19.94		10.38	7.42	10.04	13.86		10.38	10.97	8.89	11.31
		10.39	2.89484				10.39	3.30108	--			10.39	3.31541				10.39	2.7726					10.39	5.86	11.07	11.89		10.39	17.29	16.43	18.85		10.39	7.03	7.59	14.15		10.39	11.81	9.6	12.3
		10.4	2.91914				10.4	3.22183	--			10.4	3.21405				10.4	2.62406					10.4	5.11	11.65	12.73		10.4	16.59	14.76	18.79		10.4	9.21	9.6	15.87		10.4	11.06	10.47	12.03
		10.41	3.04214				10.41	3.28921	--			10.41	3.22837				10.41	2.51045					10.41	5.42	11.14	12.85		10.41	15.84	14.78	17.82		10.41	8.05	8.85	14.16		10.41	10.52	7.81	10.9
		10.42	2.91644				10.42	3.30483	--			10.42	3.28759				10.42	2.49372					10.42	4.5	11.95	12.11		10.42	14.58	12.63	16.99		10.42	7.68	9.16	15.58		10.42	10.79	8.22	12.1
		10.43	2.95651				10.43	3.29093	--			10.43	3.32728				10.43	2.66188					10.43	4.93	12.67	13.27		10.43	14.91	12.82	17.31		10.43	7.73	7.4	14.23		10.43	10.19	6.89	11.71
		10.44	2.90129				10.44	3.37136	--			10.44	3.37582				10.44	2.51884					10.44	4.57	11.56	12.19		10.44	16.31	14.2	17.87		10.44	6.96	8.86	15.19		10.44	9.97	7.4	10.91
		10.45	2.81004				10.45	3.27695	--			10.45	3.26839				10.45	2.60051					10.45	5.33	11.1	12.76		10.45	14.35	11.9	16.83		10.45	6.77	8.18	14.23		10.45	10.15	7.52	11.05
		10.46	2.78871				10.46	3.29919	--			10.46	3.33555				10.46	2.60911					10.46	5.21	10.79	13.04		10.46	16.57	15.68	18.56		10.46	7.14	8.81	14.16		10.46	10.91	8.08	11.99
		10.47	2.83011				10.47	3.30935	--			10.47	3.33607				10.47	2.68332					10.47	4.7	11.66	12.69		10.47	15.59	14.99	16.87		10.47	7.29	7.84	12.99		10.47	10.71	8.02	11.92
		10.48	2.71563				10.48	3.3739	--			10.48	3.47319				10.48	2.58603					10.48	5.15	11.81	11.89		10.48	17.23	15.1	19.4		10.48	9.49	8.04	15.24		10.48	11.22	8.77	11.1
		10.49	2.71174				10.49	3.4215	--			10.49	3.52181				10.49	2.52139					10.49	4.57	10.63	11.91		10.49	16.7	15.95	18.77		10.49	7.27	9.45	13.02		10.49	11.42	9.57	11.74
		10.5	2.74571				10.5	3.46301	--			10.5	3.57129				10.5	2.59192					10.5	4.92	12.25	12.47		10.5	16.49	16.74	17.78		10.5	7.91	7.49	13.51		10.5	10.48	8.56	11.09
		10.51	2.92412				10.51	3.418	--			10.51	3.68214				10.51	2.5523					10.51	4.78	11.43	11.88		10.51	17.15	16.01	18.24		10.51	7.42	6.09	12.67		10.51	11.23	7.37	12.21
		10.52	2.7442				10.52	3.51912	--			10.52	3.6777				10.52	2.63113					10.52	4.72	12.01	12.72		10.52	16.88	15.74	18.48		10.52	7.38	6.27	12.95		10.52	9.64	7.36	11.23
		10.53	2.78709				10.53	3.46457	--			10.53	3.67529				10.53	2.64197					10.53	4.58	10.53	12.73		10.53	16.05	14.9	17.95		10.53	7.89	5.41	12.53		10.53	9.91	8.04	11.16
		10.54	2.75664				10.54	3.36126	--			10.54	3.69603				10.54	2.51948					10.54	4.11	11.13	12.29		10.54	16.91	15.05	18.77		10.54	7.36	8.04	11.78		10.54	8.67	6.51	11
		10.55	2.81999				10.55	3.39218	--			10.55	3.48437				10.55	2.51589					10.55	4.62	11.07	12.01		10.55	16.1	14.29	18.21		10.55	7.74	8.95	13.36		10.55	7.82	7.07	8.85
		10.56	2.83016				10.56	3.36821	--			10.56	3.57137				10.56	2.52707					10.56	4.93	11.39	13.09		10.56	18.19	15.6	19.48		10.56	7.91	8.48	12.85		10.56	10.27	7.11	11.03
		10.57	2.84558				10.57	3.32106	--			10.57	3.45331				10.57	2.41539					10.57	5.98	10.52	12.65		10.57	17.2	15.07	19.33		10.57	7.15	9.38	12.15		10.57	9.94	9.21	10.28
		10.58	2.80863				10.58	3.30784	--			10.58	3.50367				10.58	2.56585					10.58	5.75	11.49	12.68		10.58	18.31	17.54	20.15		10.58	8.07	8.44	14.08		10.58	11.59	10.03	10.85
		10.59	2.86386				10.59	3.28952	--			10.59	3.42845				10.59	2.59185					10.59	3.7	9.95	11.26		10.59	17.29	16.45	19.66		10.59	7.54	8.5	13.45		10.59	11.74	11.82	11.3
		10.6	2.82628				10.6	3.37762	--			10.6	3.40221				10.6	2.47864					10.6	2.7	11.92	10.6		10.6	16.85	14.52	18.76		10.6	7.1	8.15	13.68		10.6	11.26	10.48	11.14
		10.61	2.77356				10.61	3.37508	--			10.61	3.37974				10.61	2.5137					10.61	2.62	11.37	10.23		10.61	17.15	15.87	18.49		10.61	6.8	7.17	12.31		10.61	11.99	11.69	11.38
		10.62	2.84289				10.62	3.42406	--			10.62	3.40891				10.62	2.41157					10.62	2.94	13.32	9.92		10.62	16.8	14.94	18.62		10.62	7.66	6.29	14.78		10.62	11.84	11.79	11.29
		10.63	2.73821				10.63	3.38075	--			10.63	3.32035				10.63	2.34578					10.63	2.76	12.82	10.64		10.63	17.71	16.05	19.53		10.63	7.25	5.85	12.49		10.63	11	10.97	12.35
		10.64	2.8437				10.64	3.46652	--			10.64	3.49535				10.64	2.28678					10.64	2.72	12.64	11.42		10.64	16	14.55	17.3		10.64	7.26	6.93	12.58		10.64	12	11.44	11.43
		10.65	2.93129				10.65	3.42263	--			10.65	3.37674				10.65	2.22628					10.65	2.85	13.3	10.22		10.65	15.73	13.25	18.01		10.65	7.23	6.87	12.34		10.65	11.58	9.94	11.15
		10.66	2.93761				10.66	3.4286	--			10.66	3.46693				10.66	2.3006					10.66	2.95	13.39	11.69		10.66	14.37	12.21	16.62		10.66	6.7	7.26	13.85		10.66	7.41	9.66	10.55
		10.67	2.80496				10.67	3.50796	--			10.67	3.45534				10.67	2.11846					10.67	4.03	14.47	12.11		10.67	13.48	12.67	16.01		10.67	6.87	7.71	12.82		10.67	7.67	10.6	11.7
		10.68	2.80814				10.68	3.49595	--			10.68	3.50444				10.68	2.21117					10.68	4.46	15.07	11.18		10.68	14.63	13.01	15.7		10.68	7.07	8.19	13.44		10.68	7.67	10.04	10.7
		10.69	2.84128				10.69	3.4513	--			10.69	3.4208				10.69	2.23741					10.69	3.57	13.67	11.05		10.69	15.4	13.42	17.24		10.69	7.09	7.66	13.69		10.69	5.38	7.83	9.98
		10.7	2.99517				10.7	3.43939	--			10.7	3.55762				10.7	2.23949					10.7	4.54	14.33	10.26		10.7	14.75	14.12	16.64		10.7	5.43	9.25	12.59		10.7	5.93	8.56	10.88
		10.71	2.8586				10.71	3.42913	--			10.71	3.56653				10.71	2.27571					10.71	4.56	14.56	11.45		10.71	15.54	13.96	17.02		10.71	6.33	9.38	12.14		10.71	6.24	8.99	10.29
		10.72	2.81762				10.72	3.35963	--			10.72	3.56596				10.72	2.24721					10.72	4.01	13.69	10.25		10.72	15	13.78	16.91		10.72	5.91	10.35	12.55		10.72	6.28	8.23	9.41
		10.73	2.90914				10.73	3.3787	--			10.73	3.58124				10.73	2.34384					10.73	3.81	13.28	10.87		10.73	12.9	12.66	15.62		10.73	5.26	9.58	12.34		10.73	7.08	10.9	10.94
		10.74	2.97984				10.74	3.30354	--			10.74	3.45235				10.74	2.33071					10.74	3.85	13.71	10.31		10.74	13.31	11.93	15.63		10.74	5.55	10.22	12.22		10.74	5.81	9.24	10.28
		10.75	2.96234				10.75	3.39068	--			10.75	3.48374				10.75	2.21894					10.75	4.52	14.97	9.78		10.75	14.56	12.75	16.35		10.75	6.51	10.9	14.29		10.75	7.32	10.57	10.61
		10.76	2.88205				10.76	3.53116	--			10.76	3.38087				10.76	2.25222					10.76	3.01	13	8.71		10.76	15	13.38	16.62		10.76	9.38	11.42	16.03		10.76	7.78	11.74	11.3
		10.77	2.82926				10.77	3.44965	--			10.77	3.42614				10.77	2.28784					10.77	2.96	11.04	9.98		10.77	16.19	14.16	17.87		10.77	8.39	11.49	15.7		10.77	6.83	9.97	10.2
		10.78	2.89582				10.78	3.47064	--			10.78	3.326				10.78	2.18228					10.78	3.33	10.05	10.95		10.78	16.36	14.84	18.06		10.78	10.12	12.78	16.28		10.78	7.85	10.68	12.19
		10.79	2.96448				10.79	3.51575	--			10.79	3.40226				10.79	2.24454					10.79	2.8	10.53	9.83		10.79	16.2	14.05	17.86		10.79	8.29	12.25	14.89		10.79	6.1	9.1	11.04
		10.8	2.95523				10.8	3.63009	--			10.8	3.39686				10.8	2.3467					10.8	2.75	11.55	10.47		10.8	14.36	12.73	16.14		10.8	9.47	11.46	14.9		10.8	6.7	9.19	11.44
		10.81	3.00023				10.81	3.49559	--			10.81	3.42705				10.81	2.26629					10.81	3.16	10.97	10.58		10.81	15.75	13.79	18.49		10.81	8.04	10.17	13.54		10.81	6.04	8.87	11.48
		10.82	2.94525				10.82	3.66559	--			10.82	3.44736				10.82	2.34651					10.82	3.08	11.19	10.28		10.82	14.35	13.51	17.02		10.82	9.26	12.5	16.31		10.82	5.09	7.64	10.28
		10.83	2.8933				10.83	3.61937	--			10.83	3.33079				10.83	2.24532					10.83	2.6	12	9.99		10.83	15.62	14.45	17.24		10.83	8.06	12.97	14.46		10.83	4.61	7.14	10.63
		10.84	2.90609				10.84	3.72528	--			10.84	3.37129				10.84	2.14041					10.84	3.76	10.77	12.1		10.84	15.12	12.55	17.62		10.84	7.31	12.1	13.52		10.84	5.66	8.47	11.57
		10.85	2.96036				10.85	3.70849	--			10.85	3.50159				10.85	2.19774					10.85	2.87	11.96	10.16		10.85	15.54	13.67	17.68		10.85	8.44	12.99	14.1		10.85	7.67	9.89	12.4
		10.86	2.95349				10.86	3.63675	--			10.86	3.46578				10.86	2.17049					10.86	3.21	10.44	11.29		10.86	15.34	13.24	18.19		10.86	9.25	11.4	15.49		10.86	7.45	10.07	12.4
		10.87	2.8772				10.87	3.5312	--			10.87	3.4659				10.87	2.3206					10.87	3	12.47	10.17		10.87	15.38	14.14	17.05		10.87	9.16	10.08	14.16		10.87	6.08	9.15	10.96
		10.88	2.96294				10.88	3.59449	--			10.88	3.41768				10.88	2.43248					10.88	2.95	11.99	10.59		10.88	15.7	14.03	17.83		10.88	6.67	9.38	11.18		10.88	6.34	8.89	11.71
		10.89	3.01606				10.89	3.56261	--			10.89	3.33538				10.89	2.3145					10.89	3.01	11.51	9.55		10.89	14.67	13.76	17.28		10.89	7.19	9.95	13.28		10.89	7.45	10.97	11.95
		10.9	3.01758				10.9	3.57431	--			10.9	3.44076				10.9	2.36644					10.9	3.47	11.58	10.02		10.9	15.54	13.09	17.94		10.9	6.79	10.11	12.01		10.9	7.1	9.43	11.7
		10.91	2.94642				10.91	3.59665	--			10.91	3.43597				10.91	2.41872					10.91	3.15	11.56	10.34		10.91	14.55	13.59	17.6		10.91	6.62	8.33	11.78		10.91	7.52	10.83	12.05
		10.92	2.95105				10.92	3.63461	--			10.92	3.36344				10.92	2.33139					10.92	3	10.81	10.67		10.92	15.91	16.01	17.7		10.92	7.83	8.94	14.98		10.92	7.4	10.21	12.32
		10.93	2.98054				10.93	3.55481	--			10.93	3.41942				10.93	2.51459					10.93	2.83	11.4	10.58		10.93	14.78	14.11	17.08		10.93	7.87	9.71	14.65		10.93	5.45	7.52	10.75
		10.94	2.91765				10.94	3.66506	--			10.94	3.284				10.94	2.54147					10.94	3.64	9.67	14.38		10.94	15.01	14.37	16.95		10.94	8.69	8.44	14.08		10.94	7.17	10.05	10.54
		10.95	3.02441				10.95	3.60298	--			10.95	3.33794				10.95	2.56411					10.95	3.09	10.81	14.39		10.95	13.99	12.97	16.04		10.95	8.19	8.31	14.56		10.95	10.28	13.2	12.77
		10.96	3.03047				10.96	3.58293	--			10.96	3.36676				10.96	2.57374					10.96	2.77	10.05	13.62		10.96	13.42	12.25	16.1		10.96	9.71	9.38	15.7		10.96	9.19	11.7	12.43
		10.97	2.9286				10.97	3.51727	--			10.97	3.22675				10.97	2.62701					10.97	2.96	9.62	14.76		10.97	12.6	11.92	14.23		10.97	7.52	6.97	14.4		10.97	6.75	11.32	11.51
		10.98	2.93896				10.98	3.57116	--			10.98	3.31322				10.98	2.64462					10.98	2.78	9.64	13.28		10.98	14.31	13.17	16.3		10.98	8.82	4.77	14.57		10.98	7	9.53	12.35
		10.99	2.75712				10.99	3.55444	--			10.99	3.31963				10.99	2.67785					10.99	2.73	10.56	13.17		10.99	13.85	12.83	15.69		10.99	9.33	4.51	16.4		10.99	5.9	9.59	11.53
		11	2.77826				11	3.56069	--			11	3.28942				11	2.87631					11	2.63	10.53	12.25		11	14.37	13.58	16.04		11	9.72	4.22	16.09		11	6.23	10.79	11.41
		11.01	2.87212				11.01	3.5638	--			11.01	3.3112				11.01	2.85491					11.01	2.71	12.19	10.28		11.01	13.98	13.19	16.56		11.01	8.79	5.8	16.4		11.01	7.47	11.4	13.02
		11.02	2.81074				11.02	3.66905	--			11.02	3.33542				11.02	2.75983					11.02	2.68	11.84	11.81		11.02	14.46	12.71	16.2		11.02	10.8	6.51	17.69		11.02	7.67	11.04	12.4
		11.03	2.85194				11.03	3.60896	--			11.03	3.39243				11.03	2.75866					11.03	2.5	11.51	11.78		11.03	13.72	11.04	16.27		11.03	7.77	9.48	15.12		11.03	8.12	11.41	13.61
		11.04	2.85667				11.04	3.64957	--			11.04	3.31985				11.04	2.67981					11.04	2.62	11.77	12.47		11.04	17.45	14.72	17.99		11.04	8.88	9.17	15.42		11.04	8.78	11.42	12.42
		11.05	2.95303				11.05	3.71265	--			11.05	3.21285				11.05	2.69786					11.05	2.64	11.8	11.47		11.05	14.42	13.56	15.96		11.05	6.83	8.31	13.27		11.05	6.36	9.72	10.44
		11.06	2.97256				11.06	3.84031	--			11.06	3.15395				11.06	2.6425					11.06	2.65	12.26	11.76		11.06	15.99	14.95	16.84		11.06	7.3	8.05	12.65		11.06	7.9	9.73	12.36
		11.07	2.75996				11.07	3.90685	--			11.07	3.26197				11.07	2.50471					11.07	2.7	12.24	12.73		11.07	14.58	13.73	15.31		11.07	7.42	8.33	13.7		11.07	6.7	9.71	10.76
		11.08	2.82784				11.08	3.91856	--			11.08	3.27368				11.08	2.45846					11.08	2.77	11.66	13.19		11.08	14.08	12.49	14.91		11.08	7.97	6.96	16.37		11.08	7.6	11.3	12.54
		11.09	2.85974				11.09	3.84417	--			11.09	3.31134				11.09	2.59599					11.09	2.95	13.05	13.32		11.09	16.43	15.32	16.78		11.09	8.02	9.16	14.62		11.09	6.22	9.46	11.66
		11.1	2.94846				11.1	3.82127	--			11.1	3.23636				11.1	2.65411					11.1	2.92	11.93	12.84		11.1	15.26	15.24	16.31		11.1	9.85	10.01	16.14		11.1	5.87	7.3	11.28
		11.11	2.89748				11.11	3.79216	--			11.11	3.33952				11.11	2.57633					11.11	2.7	12.6	12.69		11.11	14.55	13.52	15.54		11.11	9.26	9.86	15.04		11.11	7.08	9.75	12.24
		11.12	2.85697				11.12	3.70593	--			11.12	3.34707				11.12	2.55476					11.12	2.93	14.27	12.24		11.12	12.78	12.68	14.33		11.12	12.03	10.1	18.82		11.12	4.87	8.39	9.54
		11.13	2.90559				11.13	3.85532	--			11.13	3.35476				11.13	2.69112					11.13	2.81	12.19	13.11		11.13	17.12	15.69	17.91		11.13	11.84	9.85	15.68		11.13	5.15	7.23	11.43
		11.14	2.8341				11.14	3.8375	--			11.14	3.33121				11.14	2.62422					11.14	2.75	11.99	11.69		11.14	18.07	16.97	19.9		11.14	11.56	7.25	17.29		11.14	6.87	9.85	12.55
		11.15	2.91052				11.15	3.74052	--			11.15	3.339				11.15	2.48848					11.15	2.59	12.08	10.85		11.15	18.1	16.77	19.22		11.15	11.84	8.22	18.44		11.15	5.11	8.71	11.6
		11.16	2.95656				11.16	3.64186	--			11.16	3.30503				11.16	2.49982					11.16	2.74	11.71	12.03		11.16	17.2	16.27	18.85		11.16	12.16	7.05	18.55		11.16	6.94	11.53	11.52
		11.17	2.8665				11.17	3.53203	--			11.17	3.36244				11.17	2.59551					11.17	2.71	11.42	12.27		11.17	14.49	12.59	15.46		11.17	9.93	6.54	15.93		11.17	6.23	9.54	12.65
		11.18	2.73766				11.18	3.49776	--			11.18	3.41208				11.18	2.47598					11.18	2.59	11.81	11.36		11.18	13.86	13.2	15.3		11.18	9.22	6.27	14.57		11.18	7.35	10.84	13.14
		11.19	2.80997				11.19	3.66008	--			11.19	3.38106				11.19	2.63715					11.19	2.7	14.11	12.02		11.19	13.87	14.22	16.09		11.19	10.12	7.48	15.4		11.19	7.78	11.09	13.73
		11.2	2.83584				11.2	3.63207	--			11.2	3.45069				11.2	2.57141					11.2	2.75	11.58	12.16		11.2	14.41	15.55	16.94		11.2	7.89	4.71	13.03		11.2	6.99	9.41	13.5
		11.21	2.68204				11.21	3.62574	--			11.21	3.40267				11.21	2.54531					11.21	2.73	12.44	11.8		11.21	14.14	14.67	16.87		11.21	8.14	2.71	13.26		11.21	10.1	13.26	15.15
		11.22	2.76411				11.22	3.56771	--			11.22	3.41436				11.22	2.62113					11.22	2.56	11.93	11.08		11.22	13.65	14.53	15.94		11.22	7.11	2.92	12.91		11.22	7.71	10.58	13.88
		11.23	2.66559				11.23	3.52932	--			11.23	3.46683				11.23	2.57339					11.23	2.6	12.22	10.88		11.23	14.13	15.35	16.36		11.23	6.73	2.82	13.12		11.23	7.4	9.83	13.55
		11.24	2.72051				11.24	3.62145	--			11.24	3.43955				11.24	2.62377					11.24	2.73	11.49	12.22		11.24	13.54	15.33	15.57		11.24	7.06	2.75	12.65		11.24	9.26	11.72	14.76
		11.25	2.71058				11.25	3.64978	--			11.25	3.34707				11.25	2.69623					11.25	2.66	11.42	11.4		11.25	14.74	12.82	16.03		11.25	6.85	2.73	12.22		11.25	8.66	8.23	13.6
		11.26	2.68542				11.26	3.67537	--			11.26	3.3711				11.26	2.6204					11.26	2.8	12.14	13.2		11.26	13.41	12.52	15.8		11.26	7.12	2.69	11.91		11.26	7.91	9.03	13.04
		11.27	2.67322				11.27	3.68953	--			11.27	3.42805				11.27	2.6078					11.27	2.7	12.57	12.39		11.27	12.94	12.06	15.14		11.27	7.23	2.71	13.91		11.27	7.71	7.57	12.83
		11.28	2.55781				11.28	3.60709	--			11.28	3.51079				11.28	2.62789					11.28	2.59	12.08	12.55		11.28	14.74	13.48	17.51		11.28	6.54	2.72	12.73		11.28	6.95	8.44	11.96
		11.29	2.72673				11.29	3.59175	--			11.29	3.44827				11.29	2.67969					11.29	3.03	12.46	12.35		11.29	13.52	12.75	16.13		11.29	7.02	2.74	12.64		11.29	6.94	8.44	10.58
		11.3	2.66468				11.3	3.6232	--			11.3	3.49479				11.3	2.67681					11.3	2.74	10.82	12.67		11.3	15.21	15.24	17.46		11.3	5.86	2.71	12.52		11.3	7.65	8.52	11.4
		11.31	2.71934				11.31	3.66955	--			11.31	3.3936				11.31	2.49872					11.31	2.95	12.83	11.45		11.31	14.75	13.89	17.16		11.31	6.89	2.97	13.1		11.31	8.79	9.85	11.5
		11.32	2.66783				11.32	3.59069	--			11.32	3.38783				11.32	2.49145					11.32	2.73	12.86	12.27		11.32	14.27	13.76	17.05		11.32	6.45	2.96	11.33		11.32	8.23	7.95	10.65
		11.33	2.63685				11.33	3.58221	--			11.33	3.41432				11.33	2.52126					11.33	3.09	12.7	12.57		11.33	16.02	15.25	19.43		11.33	6.79	3.04	10.8		11.33	9.47	8.19	12.95
		11.34	2.65743				11.34	3.52174	--			11.34	3.41257				11.34	2.74587					11.34	2.59	12.52	12.71		11.34	15.53	13.94	18.5		11.34	6.47	3.19	11.2		11.34	11.31	10.61	14.11
		11.35	2.63777				11.35	3.54753	--			11.35	3.4122				11.35	2.61497					11.35	2.85	12.89	12.69		11.35	15.44	13.99	18.07		11.35	6.44	2.65	10.53		11.35	11.83	10.93	15.42
		11.36	2.75291				11.36	3.52349	--			11.36	3.35694				11.36	2.60388					11.36	2.79	12	13.08		11.36	12.87	12	16.25		11.36	7.3	2.78	12.32		11.36	10.04	11.41	14.68
		11.37	2.64354				11.37	3.54792	--			11.37	3.30656				11.37	2.66204					11.37	2.78	10.78	11.7		11.37	15.04	13.77	17.78		11.37	5.45	3.27	11.35		11.37	12.08	11.1	15.97
		11.38	2.66353				11.38	3.51904	--			11.38	3.34529				11.38	2.75131					11.38	2.96	12.41	11.67		11.38	14.65	13.75	17.37		11.38	7.04	2.7	11.65		11.38	13.53	12.98	16.2
		11.39	2.50399				11.39	3.48861	--			11.39	3.37964				11.39	2.72695					11.39	3.68	12.95	11.92		11.39	15.27	14.11	17.65		11.39	6.67	2.71	11.56		11.39	12.65	12.28	15.02
		11.4	2.63115				11.4	3.47881	--			11.4	3.47387				11.4	2.57139					11.4	4.17	13.52	12.39		11.4	13.53	12.71	16.65		11.4	6.6	2.77	12.11		11.4	10.92	13.01	14.06
		11.41	2.55168				11.41	3.68761	--			11.41	3.47834				11.41	2.59236					11.41	2.67	11.22	11.99		11.41	14.8	14.67	17.27		11.41	6.83	2.64	12.9		11.41	11.37	12.98	14.35
		11.42	2.60378				11.42	3.80593	--			11.42	3.45545				11.42	2.55562					11.42	3.67	14.31	11.8		11.42	13.63	14.68	15.94		11.42	6.96	2.89	12.95		11.42	12.81	12.53	15.5
		11.43	2.55699				11.43	3.95497	--			11.43	3.46058				11.43	2.56768					11.43	2.78	11.45	11.18		11.43	15.28	13.3	16.79		11.43	6.81	2.89	13.05		11.43	12.12	11.46	13.15
		11.44	2.64126				11.44	3.81599	--			11.44	3.33268				11.44	2.75919					11.44	3.47	12.72	11.17		11.44	12.62	12.4	15.08		11.44	6.85	2.51	14.52		11.44	14.6	11.68	14.19
		11.45	2.69353				11.45	3.87607	--			11.45	3.52095				11.45	2.59602					11.45	3.22	13.68	10.76		11.45	13.94	12.23	16.59		11.45	6.83	2.95	13.43		11.45	13.82	12.18	13.43
		11.46	2.59403				11.46	3.83962	--			11.46	3.62026				11.46	2.61714					11.46	2.92	12.95	11.26		11.46	14.06	11.22	16.37		11.46	6.08	2.72	10.39		11.46	14.27	11.98	13.5
		11.47	2.59157				11.47	3.95401	--			11.47	3.45522				11.47	2.62131					11.47	3.18	11.42	9.99		11.47	13.91	12.12	15.98		11.47	6.82	2.59	13.28		11.47	12.23	10.33	11.76
		11.48	2.719				11.48	3.74844	--			11.48	3.56977				11.48	2.47017					11.48	3.75	11.93	10.22		11.48	12.21	10.93	14.77		11.48	7.49	2.8	13.34		11.48	11.45	11.34	11.07
		11.49	2.60756				11.49	3.85221	--			11.49	3.58064				11.49	2.37367					11.49	3.27	12.04	11.47		11.49	13.06	11.42	16.16		11.49	7.46	2.7	13.56		11.49	11.56	10.59	10.86
		11.5	2.73247				11.5	3.71364	--			11.5	3.47335				11.5	2.60836					11.5	2.63	11.14	11.91		11.5	14.09	12.28	17.16		11.5	7.69	2.74	13.11		11.5	12.15	11.37	12.52
		11.51	2.69149				11.51	3.72293	--			11.51	3.37789				11.51	2.43452					11.51	2.87	11.89	12.72		11.51	13.57	13.45	16.1		11.51	6.59	2.58	12.91		11.51	10.6	9.02	11.27
		11.52	2.62499				11.52	3.60077	--			11.52	3.4639				11.52	2.32332					11.52	2.71	12.23	12.04		11.52	14.33	13.73	17.36		11.52	6.73	2.73	12.51		11.52	10.47	9.5	10.15
		11.53	2.73249				11.53	3.67032	--			11.53	3.38799				11.53	2.42485					11.53	2.87	12.92	10.97		11.53	13.33	12.82	16.86		11.53	6.22	2.7	11.7		11.53	10.11	8.91	11.01
		11.54	2.81601				11.54	3.77009	--			11.54	3.32756				11.54	2.5716					11.54	2.91	13.35	11.02		11.54	13.59	13.35	16.78		11.54	7.74	2.78	14.07		11.54	10.07	8.25	11.54
		11.55	2.82015				11.55	3.83568	--			11.55	3.20174				11.55	2.58716					11.55	2.6	12.76	12.44		11.55	13.34	12.26	16.25		11.55	7.81	2.71	14.2		11.55	11.43	9.87	11.22
		11.56	2.69904				11.56	3.80993	--			11.56	3.37087				11.56	2.5606					11.56	2.81	12.96	11.08		11.56	13.79	12.12	16.84		11.56	7.54	2.84	12.9		11.56	11.3	9.51	11.81
		11.57	2.71556				11.57	3.8815	--			11.57	3.42518				11.57	2.59733					11.57	2.92	14.01	11.3		11.57	13.34	12.47	16.4		11.57	8.4	2.59	15.46		11.57	12.26	11.13	12.43
		11.58	2.79701				11.58	3.76475	--			11.58	3.43119				11.58	2.59083					11.58	2.78	12.16	11.41		11.58	13.05	10.48	15.5		11.58	7.51	4.5	14.47		11.58	10.75	9.97	12.58
		11.59	2.75503				11.59	3.93323	--			11.59	3.33615				11.59	2.79409					11.59	2.79	12.03	11.91		11.59	13.64	12.57	16.13		11.59	7.12	4.15	14.61		11.59	13.15	10.93	13.22
		11.6	2.81642				11.6	3.90004	--			11.6	3.34049				11.6	2.84928					11.6	2.54	13.1	12.07		11.6	14.78	12.44	17.06		11.6	7.22	4.96	14.39		11.6	11.55	9.13	13.14
		11.61	2.86198				11.61	3.89381	--			11.61	3.37984				11.61	2.84629					11.61	2.63	12.63	12.17		11.61	11.33	11.76	13.62		11.61	6.19	6.21	13.69		11.61	11.23	9.16	13.94
		11.62	2.80446				11.62	3.89755	--			11.62	3.42732				11.62	2.67233					11.62	2.71	12.12	12.54		11.62	13.39	11.62	15.71		11.62	6.47	5.02	13.81		11.62	12.11	8.75	14.32
		11.63	2.83924				11.63	3.90021	--			11.63	3.47981				11.63	2.58938					11.63	2.68	13.41	10.82		11.63	12.34	12.01	15.98		11.63	6.59	5.66	13.3		11.63	12.68	10.55	13.86
		11.64	2.77332				11.64	3.90401	--			11.64	3.44492				11.64	2.75363					11.64	2.75	14.53	13.38		11.64	13.09	12.04	15.68		11.64	7.16	7.04	15.05		11.64	13.4	9.83	16.46
		11.65	2.8141				11.65	3.98317	--			11.65	3.29574				11.65	2.73305					11.65	2.8	13.96	10.98		11.65	13.87	12.94	15.54		11.65	7.12	5.93	14.08		11.65	12.16	8.16	14.48
		11.66	2.78132				11.66	3.91355	--			11.66	3.35254				11.66	2.71486					11.66	3.4	12.74	11.81		11.66	12.66	12.68	14.72		11.66	5.36	6.76	12.17		11.66	13.01	9.12	14.58
		11.67	2.92933				11.67	3.81383	--			11.67	3.45601				11.67	2.86312					11.67	3.08	10.63	10.8		11.67	13.04	13.35	15.45		11.67	6.55	5.62	13.71		11.67	11.66	8.18	13.9
		11.68	2.92937				11.68	3.90702	--			11.68	3.38248				11.68	2.7958					11.68	3.22	10.5	10.74		11.68	12.73	11.15	15.02		11.68	6.72	5.74	13.18		11.68	11.97	10.02	13.18
		11.69	2.81642				11.69	3.86478	--			11.69	3.32017				11.69	2.79134					11.69	2.82	12.09	10.63		11.69	12.97	11.62	15.38		11.69	7.22	5.35	14.1		11.69	12.54	8.98	13.57
		11.7	2.80803				11.7	3.89099	--			11.7	3.41753				11.7	2.73667					11.7	2.73	11.3	12.81		11.7	12.7	12.16	15.61		11.7	7.33	4.41	14.64		11.7	13.53	9.97	15.43
		11.71	2.94621				11.71	3.86989	--			11.71	3.30391				11.71	2.74784					11.71	2.84	10.03	11.79		11.71	14.17	14.85	16.72		11.71	7.79	4.77	14.81		11.71	14.43	10.05	16.3
		11.72	2.88627				11.72	3.84161	--			11.72	3.2599				11.72	2.77264					11.72	2.73	9.31	13.12		11.72	12.33	13.84	15.1		11.72	7.18	5.51	14.61		11.72	13.81	11.25	16.47
		11.73	2.77423				11.73	3.85712	--			11.73	3.2544				11.73	2.7736					11.73	2.82	11.29	10.81		11.73	13.5	15.08	15.45		11.73	6.01	5.64	13.73		11.73	13.93	10.44	15.89
		11.74	2.77122				11.74	3.8425	--			11.74	3.37933				11.74	2.909					11.74	2.91	11.38	11.88		11.74	14.26	15.01	16.52		11.74	6.12	5.01	11.48		11.74	14.34	10.75	16.1
		11.75	2.82358				11.75	3.89869	--			11.75	3.38114				11.75	3.03335					11.75	2.89	11.52	12.97		11.75	13.36	13.88	16		11.75	7.35	2.7	10.95		11.75	12.79	9.79	14.35
		11.76	2.94203				11.76	4.07138	--			11.76	3.31422				11.76	2.88174					11.76	2.72	10.82	12.37		11.76	12.33	14.25	14.46		11.76	7.43	2.7	12.1		11.76	14.69	11.32	15.77
		11.77	2.9222				11.77	4.1657	--			11.77	3.29281				11.77	2.98825					11.77	2.59	11.31	12.35		11.77	12.87	14.52	15.28		11.77	7.72	2.7	14.28		11.77	15.61	12.18	17.95
		11.78	2.93153				11.78	4.08817	--			11.78	3.29625				11.78	2.85343					11.78	2.57	12.2	12.06		11.78	13.74	14.08	15.99		11.78	7.36	2.53	12.44		11.78	15.29	11.23	16.61
		11.79	3.03065				11.79	4.09986	--			11.79	3.3311				11.79	3.04802					11.79	3.33	11.28	11.63		11.79	13.79	14.31	16.24		11.79	8.16	2.67	13.71		11.79	16.32	12.29	17.83
		11.8	2.93623				11.8	3.99774	--			11.8	3.32155				11.8	2.83927					11.8	3.7	13.13	10.76		11.8	12.84	13.35	15.19		11.8	7.22	2.67	12.29		11.8	14.98	12.41	16.74
		11.81	2.87709				11.81	3.96647	--			11.81	3.22609				11.81	2.99096					11.81	3.7	13.52	12.68		11.81	13.16	13.45	15.64		11.81	6.72	2.75	11.35		11.81	15.76	12.19	18.58
		11.82	2.80645				11.82	4.03537	--			11.82	3.19403				11.82	3.04636					11.82	3.46	13.67	11.58		11.82	12.3	12.36	14.73		11.82	7.01	2.75	12.48		11.82	16.1	13.1	18.95
		11.83	2.7801				11.83	4.02794	--			11.83	3.16632				11.83	3.12885					11.83	2.85	11.51	12.47		11.83	12.84	11.42	15.08		11.83	6.78	2.7	11.87		11.83	15.54	12.03	17.39
		11.84	2.93788				11.84	3.96255	--			11.84	3.27359				11.84	3.12585					11.84	2.62	11.39	10.94		11.84	13.46	13.15	16.12		11.84	7.28	2.81	13.32		11.84	15.3	14.06	17.47
		11.85	2.84595				11.85	3.99863	--			11.85	3.22993				11.85	3.21738					11.85	2.63	11.4	12.07		11.85	13.26	11.9	16		11.85	6.87	2.85	12.63		11.85	16.5	13.46	19.82
		11.86	2.89035				11.86	3.9848	--			11.86	3.26653				11.86	3.39233					11.86	2.8	11.56	11.3		11.86	13.06	14.02	15.9		11.86	8.35	2.73	14.56		11.86	16.35	13.66	20.23
		11.87	3.01742				11.87	4.03212	--			11.87	3.40216				11.87	3.29939					11.87	3.19	10.04	12.19		11.87	12.26	13.03	14.93		11.87	9.04	4.14	13.97		11.87	16.42	13.53	18.92
		11.88	2.9855				11.88	4.08995	--			11.88	3.44394				11.88	3.2162					11.88	2.75	10	13.77		11.88	13.13	13.52	15.78		11.88	8.75	2.66	13.56		11.88	16.16	13.84	18.7
		11.89	2.97187				11.89	3.92517	--			11.89	3.28515				11.89	3.22699					11.89	2.84	10.24	11.62		11.89	14.58	14.92	17.73		11.89	8.09	2.64	14.09		11.89	17.57	13.34	19.62
		11.9	2.93029				11.9	3.9711	--			11.9	3.3075				11.9	3.18444					11.9	3.36	11.28	12.22		11.9	14.85	15.66	17.71		11.9	8.57	2.82	15.19		11.9	15.87	12.83	19.36
		11.91	2.91127				11.91	3.9027	--			11.91	3.3639				11.91	2.89308					11.91	2.99	10.34	10.54		11.91	14.5	14.96	15.94		11.91	8.47	3.64	15.01		11.91	14.23	12.52	18.36
		11.92	2.81727				11.92	3.98262	--			11.92	3.3884				11.92	2.92617					11.92	3.16	10.92	12.77		11.92	14.91	15.28	17.18		11.92	7.28	2.63	13.48		11.92	16.05	13.48	18.12
		11.93	2.90516				11.93	3.91904	--			11.93	3.41759				11.93	3.11765					11.93	3.27	10.99	12.37		11.93	13.46	13.01	16.36		11.93	8.17	2.77	13.06		11.93	13.39	11.58	16.97
		11.94	2.76083				11.94	3.94134	--			11.94	3.40114				11.94	3.10715					11.94	2.74	12.06	11.6		11.94	13.91	14.42	15.69		11.94	7.54	3.06	12.6		11.94	14.59	10.93	17.1
		11.95	2.69352				11.95	3.92397	--			11.95	3.47283				11.95	2.87856					11.95	3.05	11.23	12.76		11.95	12.85	11.96	15.41		11.95	6.78	2.68	12.43		11.95	14.89	12.27	17.21
		11.96	2.8211				11.96	3.93642	--			11.96	3.50595				11.96	2.90519					11.96	2.85	12.27	11.83		11.96	12.61	12.29	15.36		11.96	8.7	2.68	12.25		11.96	14.9	11.2	16.28
		11.97	2.7888				11.97	3.85283	--			11.97	3.47604				11.97	2.83707					11.97	2.64	12.96	11.86		11.97	13.19	13.4	16.03		11.97	7.77	2.67	12.29		11.97	13.92	10.68	15.92
		11.98	2.79391				11.98	3.80645	--			11.98	3.4261				11.98	2.84552					11.98	2.66	12.37	10.39		11.98	13.77	12.79	16.43		11.98	7.5	2.62	13.04		11.98	14.14	11.12	15.79
		11.99	2.92897				11.99	3.74539	--			11.99	3.38086				11.99	2.82521					11.99	2.75	12.75	12.49		11.99	13.71	14.73	16.71		11.99	7.61	2.91	13.4		11.99	15.34	11.95	16.64
		12	2.93504				12	3.8429	--			12	3.33013				12	2.95144					12	2.63	11.29	13.61		12	15.05	15.33	18.27		12	8.07	2.59	12.72		12	16.2	12.96	17.23
		12.01	2.79239				12.01	3.76801	--			12.01	3.36311				12.01	2.77406					12.01	3.48	13.61	12.39		12.01	15.67	16.36	18.19		12.01	7.72	2.63	13.66		12.01	14.99	10.9	16.39
		12.02	2.75202				12.02	3.67237	--			12.02	3.38746				12.02	2.78325					12.02	2.61	12.67	11.89		12.02	14.39	13.84	16.92		12.02	8.14	3	13.99		12.02	14.13	10.34	16.76
		12.03	2.66078				12.03	3.67007	--			12.03	3.35726				12.03	2.81798					12.03	3.09	13.99	11.55		12.03	12.38	13.2	15.23		12.03	7.25	2.63	13.14		12.03	14.77	10.33	16.94
		12.04	2.67045				12.04	3.85152	--			12.04	3.39275				12.04	2.81531					12.04	3.92	14.64	11.68		12.04	12.97	14.5	15.53		12.04	6.86	2.68	12.85		12.04	16.04	12.81	18.15
		12.05	2.80154				12.05	3.81044	--			12.05	3.41355				12.05	2.88966					12.05	2.85	13.27	9.91		12.05	13.62	13.97	15.7		12.05	7.09	2.93	13.22		12.05	14.08	10.61	16.93
		12.06	2.7379				12.06	3.7638	--			12.06	3.41299				12.06	2.88734					12.06	2.93	13.12	10.22		12.06	12.47	13.58	15.51		12.06	6.97	5.2	12.46		12.06	13.69	10.14	16.5
		12.07	2.70906				12.07	3.74225	--			12.07	3.37479				12.07	3.03875					12.07	2.91	13.39	11.39		12.07	13.21	12.88	15.86		12.07	6.82	3.2	12.59		12.07	15.4	11.56	17.5
		12.08	2.65934				12.08	3.78253	--			12.08	3.39919				12.08	2.97389					12.08	2.75	12.22	11.93		12.08	11.98	11.86	15.22		12.08	7.43	2.79	12.53		12.08	15.12	11.54	16.99
		12.09	2.70578				12.09	3.6834	--			12.09	3.47928				12.09	2.97719					12.09	2.7	12.21	11.72		12.09	11.69	12.48	14.53		12.09	6.85	2.87	12.86		12.09	18.67	14.79	20.68
		12.1	2.82617				12.1	3.58096	--			12.1	3.39626				12.1	3.22344					12.1	2.73	12.24	10.55		12.1	13.11	13.41	15.87		12.1	6.76	2.68	11.66		12.1	16.45	13.18	18.53
		12.11	2.92257				12.11	3.55995	--			12.11	3.33858				12.11	3.07003					12.11	2.98	11.97	10.69		12.11	13.4	13.58	16.71		12.11	7.82	5.61	14.1		12.11	16.92	13.35	18.8
		12.12	2.94451				12.12	3.55305	--			12.12	3.36218				12.12	3.25185					12.12	2.62	9.89	10.77		12.12	12.7	12.87	14.95		12.12	6.63	4.11	12.84		12.12	17.16	14.23	19.49
		12.13	2.83174				12.13	3.50436	--			12.13	3.36397				12.13	3.38066					12.13	2.69	11	10.68		12.13	13.52	12.96	15.91		12.13	4.91	4.23	10.78		12.13	22.39	19.12	24.07
		12.14	2.65402				12.14	3.57875	--			12.14	3.34783				12.14	3.32992					12.14	2.55	11.47	11.03		12.14	13.18	12.87	15.04		12.14	5.34	5.51	11.17		12.14	21.47	17.82	23.28
		12.15	2.84149				12.15	3.5694	--			12.15	3.42677				12.15	3.35018					12.15	2.89	13.31	10.49		12.15	13.15	11.97	15.05		12.15	5.21	5.44	10.79		12.15	20.98	18.3	22.52
		12.16	2.89234				12.16	3.61353	--			12.16	3.41358				12.16	3.136					12.16	2.74	11.45	9.36		12.16	13.25	15.08	16.25		12.16	4.94	5.94	10.54		12.16	18.66	14.6	20.28
		12.17	2.85777				12.17	3.56315	--			12.17	3.44957				12.17	3.23607					12.17	3.32	12.68	11.36		12.17	13.15	13.81	15.39		12.17	6.92	4.9	11.53		12.17	18.21	14.14	20.85
		12.18	2.90373				12.18	3.58741	--			12.18	3.41232				12.18	3.27563					12.18	3.65	13.34	10.69		12.18	12.76	14.23	15.09		12.18	6.39	4.91	12.44		12.18	18.84	15.65	20.47
		12.19	2.93436				12.19	3.60111	--			12.19	3.38237				12.19	3.33933					12.19	3.12	13.84	10.35		12.19	13.05	12.95	15.25		12.19	7.39	4.53	12.33		12.19	17.76	14.59	19.41
		12.2	2.96918				12.2	3.67537	--			12.2	3.33017				12.2	3.28541					12.2	3.76	14.85	10.62		12.2	12.38	13.25	15.13		12.2	7.02	4.54	13.86		12.2	17.8	14.64	19.31
		12.21	2.99645				12.21	3.71571	--			12.21	3.35387				12.21	3.21477					12.21	3.29	16.01	11.22		12.21	12.87	12.53	15.21		12.21	7.36	5.32	13.23		12.21	17.55	14.43	18.82
		12.22	3.05502				12.22	3.75532	--			12.22	3.29028				12.22	3.06904					12.22	3.75	14.32	8.75		12.22	13.35	13.42	15.35		12.22	7.15	4.9	13.07		12.22	16.2	13.38	18.28
		12.23	2.95466				12.23	3.7548	--			12.23	3.41916				12.23	3.30906					12.23	3.92	14.29	9.64		12.23	12.1	11.96	14.23		12.23	6.59	5.96	12.81		12.23	17.79	14.67	19.12
		12.24	2.98554				12.24	3.83035	--			12.24	3.34144				12.24	3.31313					12.24	2.68	12.56	9.01		12.24	12.84	11.26	15.4		12.24	5.68	4.95	12		12.24	17.83	15.44	19.27
		12.25	2.85035				12.25	3.71653	--			12.25	3.34146				12.25	3.3046					12.25	3.05	14.14	11.82		12.25	13.25	13.74	16.13		12.25	5.58	4.9	11.85		12.25	18.27	13.91	20.29
		12.26	2.84314				12.26	3.78489	--			12.26	3.43981				12.26	3.29684					12.26	2.58	14.22	10.81		12.26	13.21	12.69	15.96		12.26	5.31	5.46	11.34		12.26	17.74	14.25	19.39
		12.27	3.00711				12.27	3.6548	--			12.27	3.36557				12.27	3.253					12.27	2.7	14.6	9.5		12.27	12.57	12.17	14.75		12.27	7.17	3.79	14.04		12.27	17.45	14.46	18.95
		12.28	3.03112				12.28	3.69922	--			12.28	3.40358				12.28	3.21182					12.28	2.82	12.54	9.14		12.28	14.05	13.94	16.56		12.28	6.57	5.01	14.06		12.28	17.14	14.17	18.56
		12.29	3.05216				12.29	3.73872	--			12.29	3.40479				12.29	3.31461					12.29	3.06	14.35	10.42		12.29	15.65	13.64	17.88		12.29	7.86	4.83	15.13		12.29	16.7	14.46	18.38
		12.3	3.10294				12.3	3.77456	--			12.3	3.35024				12.3	3.35828					12.3	2.75	12.39	10.06		12.3	14.61	13.71	16.89		12.3	7.37	5.38	12.82		12.3	16.77	13.04	18.99
		12.31	2.94623				12.31	3.80176	--			12.31	3.39462				12.31	3.28212					12.31	2.59	14.96	11.49		12.31	13.36	14.16	15.41		12.31	8.9	6.29	14.3		12.31	15.18	10.71	16.48
		12.32	2.94023				12.32	3.83115	--			12.32	3.32437				12.32	3.18738					12.32	2.67	14.66	9.42		12.32	15.31	15.73	17.32		12.32	8.4	5.42	14.6		12.32	15	11.36	16.44
		12.33	2.87729				12.33	3.86042	--			12.33	3.28495				12.33	3.1948					12.33	2.57	13.19	9.71		12.33	15.63	16.48	17.52		12.33	7.25	5.36	13.52		12.33	14.93	11.08	16.93
		12.34	2.92139				12.34	3.77021	--			12.34	3.32752				12.34	3.29229					12.34	2.68	14.49	10.35		12.34	13.9	15.56	16.08		12.34	7.2	5.07	12.41		12.34	16.47	12.3	17.59
		12.35	2.9556				12.35	3.77859	--			12.35	3.40373				12.35	3.24843					12.35	2.71	14.47	10.43		12.35	15.66	16.67	17.73		12.35	7.59	5.06	11.84		12.35	16.06	13.24	17.84
		12.36	2.92388				12.36	3.79086	--			12.36	3.3053				12.36	3.16544					12.36	2.62	14.05	9.76		12.36	14.95	15.32	17.13		12.36	7.62	5.08	13.38		12.36	17.2	12.74	19.78
		12.37	2.94872				12.37	3.86244	--			12.37	3.36827				12.37	3.33551					12.37	3.37	13.15	9.36		12.37	15.87	15.58	17.17		12.37	9.22	5.94	15.86		12.37	18.77	14.44	20.81
		12.38	2.98496				12.38	3.90751	--			12.38	3.41647				12.38	3.25818					12.38	3.68	13.41	9.5		12.38	16.43	16.67	18.77		12.38	10.24	5.89	16.17		12.38	17.64	14.28	19.22
		12.39	3.02806				12.39	3.92673	--			12.39	3.35571				12.39	3.17465					12.39	3.44	14.37	10.45		12.39	16.28	16.84	17.94		12.39	8.74	5.68	14.56		12.39	16.02	11.83	18.13
		12.4	2.84812				12.4	3.92047	--			12.4	3.21076				12.4	3.09683					12.4	2.83	13.75	10.08		12.4	13.34	13.73	15.4		12.4	7.75	4.4	13.59		12.4	16.94	13.13	19.61
		12.41	2.8425				12.41	4.0506	--			12.41	3.23375				12.41	3.09633					12.41	2.67	13.46	10.72		12.41	12.82	14.44	15.33		12.41	8.88	4.36	16.16		12.41	16.02	12.85	18.92
		12.42	2.87393				12.42	3.90958	--			12.42	3.22129				12.42	3.23796					12.42	2.66	11.96	9.74		12.42	12.71	13.61	14.37		12.42	7.2	5.61	12.75		12.42	16.7	12.36	17.77
		12.43	2.83701				12.43	3.86766	--			12.43	3.20001				12.43	3.42021					12.43	2.52	11.31	10.87		12.43	14.01	15.9	16.32		12.43	8.04	5.29	13.43		12.43	18.69	14.04	20.39
		12.44	2.89219				12.44	3.92552	--			12.44	3.24678				12.44	3.20334					12.44	3.07	11.18	11.72		12.44	13.96	14.89	16.13		12.44	7.35	3.68	11.85		12.44	17.88	13.15	20.09
		12.45	2.98325				12.45	3.73843	--			12.45	3.3121				12.45	3.05716					12.45	2.72	12.46	11.24		12.45	13.75	14.93	16.51		12.45	8.49	5.52	13.07		12.45	14.43	10.83	17.65
		12.46	2.84121				12.46	3.73655	--			12.46	3.23304				12.46	2.9527					12.46	4.61	13.4	10.86		12.46	14.61	15.06	17.37		12.46	6.1	6.29	10.57		12.46	13.32	9.91	15.46
		12.47	2.97206				12.47	3.77238	--			12.47	3.25318				12.47	2.96913					12.47	4.65	14.51	11.9		12.47	15.33	15.2	18.06		12.47	7.85	5.14	11.55		12.47	15	11.28	16.99
		12.48	2.83111				12.48	3.77259	--			12.48	3.28887				12.48	3.04483					12.48	3.93	14.65	10.89		12.48	15.91	16.25	17.67		12.48	5.48	4.62	9.87		12.48	15.52	11.37	18.38
		12.49	2.94833				12.49	3.77918	--			12.49	3.27261				12.49	3.04183					12.49	2.73	12.6	10.86		12.49	15.77	16.68	18.34		12.49	5.55	5.02	10.9		12.49	14.34	10.94	16.28
		12.5	2.76272				12.5	3.75868	--			12.5	3.3204				12.5	3.04859					12.5	2.71	13.97	11.56		12.5	14.69	16.14	17.18		12.5	4.89	4.42	13.21		12.5	13.13	9.83	15.13
		12.51	2.81901				12.51	3.58425	--			12.51	3.55105				12.51	2.82825					12.51	2.65	12.8	10.4		12.51	15.17	16.7	17.42		12.51	4.7	5.82	12.4		12.51	13.49	10.94	15.88
		12.52	2.98144				12.52	3.65044	--			12.52	3.43265				12.52	2.77896					12.52	2.64	12.44	10.97		12.52	14.42	13.93	16.25		12.52	4.47	5.19	11.89		12.52	14.86	10.83	16.15
		12.53	2.95539				12.53	3.59841	--			12.53	3.40738				12.53	2.8995					12.53	2.69	11.07	10.63		12.53	13.65	14.7	16.59		12.53	6.55	4.71	12.31		12.53	15.11	9.99	16.87
		12.54	2.83559				12.54	3.6009	--			12.54	3.50332				12.54	3.06289					12.54	2.81	11.65	10.77		12.54	12.93	15.63	14.81		12.54	7.45	4.75	13.54		12.54	15.12	10.68	16.58
		12.55	2.84041				12.55	3.6336	--			12.55	3.37375				12.55	3.12629					12.55	3.54	10.62	11.18		12.55	14.3	15.04	16.1		12.55	6.2	5.82	12.66		12.55	14.3	10.02	16.05
		12.56	2.83678				12.56	3.55262	--			12.56	3.31835				12.56	3.12922					12.56	4.27	9.32	11.42		12.56	13.91	12.85	16.03		12.56	5.65	6.5	11.67		12.56	14.38	10.5	16
		12.57	2.75817				12.57	3.52682	--			12.57	3.16205				12.57	3.10337					12.57	2.61	9.64	11.03		12.57	12.87	12.5	15.1		12.57	7.59	6.09	13.46		12.57	13.84	9.34	16.01
		12.58	2.76661				12.58	3.52316	--			12.58	3.24354				12.58	3.08619					12.58	2.67	8.46	10.38		12.58	14.14	13.57	16.07		12.58	7.64	6.1	14.08		12.58	15.18	11.59	16.79
		12.59	2.7928				12.59	3.52571	--			12.59	3.18142				12.59	3.15069					12.59	2.72	9.15	11.1		12.59	13.25	14.73	16.4		12.59	8.14	7.27	14.33		12.59	15.74	12.36	17.73
		12.6	2.74457				12.6	3.52365	--			12.6	3.18615				12.6	3.07628					12.6	2.71	9.73	10.72		12.6	14.05	14.21	16.4		12.6	4.93	4.47	8.74		12.6	15.32	11.89	17.11
		12.61	2.74098				12.61	3.61426	--			12.61	3.19626				12.61	2.93516					12.61	2.9	7.37	10.16		12.61	13.71	13.43	15.84		12.61	5.14	4.26	10.97		12.61	14.6	10.97	16.02
		12.62	2.80434				12.62	3.62874	--			12.62	3.27831				12.62	3.14403					12.62	2.87	6.77	10.34		12.62	14.56	15.56	17.38		12.62	4.06	3.21	7.11		12.62	13.83	8.99	15.79
		12.63	2.85887				12.63	3.54832	--			12.63	3.35346				12.63	3.16808					12.63	2.77	5.86	10.35		12.63	14.84	14.63	17.3		12.63	4.39	3.44	7.35		12.63	13.78	10.17	15.77
		12.64	2.80798				12.64	3.54569	--			12.64	3.34918				12.64	3.16377					12.64	2.98	7.3	11.96		12.64	15.18	14.57	17.17		12.64	4.19	3.73	8.11		12.64	13.4	8.94	16.37
		12.65	2.81834				12.65	3.6458	--			12.65	3.29789				12.65	3.15717					12.65	3.38	7.3	10.18		12.65	15.81	15.52	18.29		12.65	4.5	3.92	8.48		12.65	13.19	9.45	15.13
		12.66	2.76012				12.66	3.57706	--			12.66	3.35772				12.66	3.18258					12.66	2.79	8.97	10.66		12.66	14.91	13.24	17.68		12.66	5.06	3.04	8.53		12.66	14.76	11.27	15.98
		12.67	2.58391				12.67	3.52417	--			12.67	3.341				12.67	3.04831					12.67	2.88	8.53	10.56		12.67	14.69	13.95	16.91		12.67	5.11	2.87	9.77		12.67	13.71	10.5	16.72
		12.68	2.58226				12.68	3.67742	--			12.68	3.27483				12.68	3.02916					12.68	2.72	8.81	10.83		12.68	16.07	16.18	18.06		12.68	4.98	2.69	10.18		12.68	14.37	11.09	16.02
		12.69	2.52534				12.69	3.65349	--			12.69	3.33695				12.69	3.05969					12.69	3.54	7.44	12.49		12.69	16.57	16.08	18.89		12.69	4.71	2.86	10.74		12.69	13.84	10.74	15.1
		12.7	2.62583				12.7	3.66024	--			12.7	3.33216				12.7	3.20398					12.7	2.84	9.33	9.92		12.7	15.17	14.81	17.23		12.7	4.46	2.58	10.91		12.7	16.03	13.48	18.32
		12.71	2.69753				12.71	3.75177	--			12.71	3.30517				12.71	3.0954					12.71	2.83	10.27	10.82		12.71	14.57	13.78	17.27		12.71	4.56	3.75	9.05		12.71	14.44	11.11	17.61
		12.72	2.67432				12.72	3.71661	--			12.72	3.3891				12.72	2.99331					12.72	2.86	10.49	10.78		12.72	15.39	15.11	17.66		12.72	4.89	3.49	8.67		12.72	16.65	13.68	18.47
		12.73	2.80526				12.73	3.74891	--			12.73	3.33069				12.73	2.84301					12.73	3	9.39	11.16		12.73	15.07	15.54	16.91		12.73	5.34	2.97	8.41		12.73	15.44	11.98	17.5
		12.74	2.87075				12.74	3.79104	--			12.74	3.26379				12.74	2.86926					12.74	3.47	6.73	10.76		12.74	15.61	16.55	17.43		12.74	4.54	3.63	8.31		12.74	13.67	10.67	15.87
		12.75	2.81461				12.75	3.71303	--			12.75	3.34427				12.75	2.85762					12.75	2.81	9.33	9.82		12.75	15.59	15.26	17.5		12.75	5.07	2.66	9.19		12.75	12.37	10.5	16.77
		12.76	2.88475				12.76	3.65982	--			12.76	3.32386				12.76	2.98352					12.76	2.75	10.35	10.41		12.76	13.85	14.21	15.87		12.76	5.74	3.05	10.31		12.76	14.44	11.15	16.03
		12.77	2.86882				12.77	3.71281	--			12.77	3.2167				12.77	3.02246					12.77	3	11.34	10.23		12.77	17.37	18.36	19.74		12.77	6.91	2.61	10.66		12.77	14.86	11.83	16.53
		12.78	2.74988				12.78	3.62496	--			12.78	3.33426				12.78	3.04791					12.78	2.91	8.02	10.41		12.78	15.88	15.87	18.32		12.78	6.78	2.76	10.29		12.78	15.25	11.71	17.22
		12.79	2.74627				12.79	3.72487	--			12.79	3.34883				12.79	3.03179					12.79	2.87	9.68	9.61		12.79	13.06	13.11	15.33		12.79	6.64	2.75	9.15		12.79	15.26	12.21	17.7
		12.8	2.74334				12.8	3.73794	--			12.8	3.2805				12.8	3.0273					12.8	2.82	8.6	10.86		12.8	12.71	14.17	14.87		12.8	6.17	2.9	10.92		12.8	16.32	13.08	18.29
		12.81	2.71269				12.81	3.85365	--			12.81	3.30582				12.81	3.05623					12.81	2.81	10.27	11.87		12.81	13.13	15.06	15.5		12.81	6.44	2.7	9.71		12.81	14.94	12.27	16.26
		12.82	2.70323				12.82	3.73104	--			12.82	3.31218				12.82	2.99358					12.82	3.24	7.78	10.14		12.82	12.41	13.6	14.54		12.82	7.36	2.61	12.06		12.82	14.08	12.52	17.22
		12.83	2.67581				12.83	3.6263	--			12.83	3.29727				12.83	2.85759					12.83	2.82	6.7	11.12		12.83	13.37	13	15.33		12.83	7.44	2.7	12.23		12.83	15.33	13.54	17.81
		12.84	2.80881				12.84	3.65554	--			12.84	3.36339				12.84	2.99447					12.84	3.22	6.92	10.44		12.84	15.01	14.2	17.67		12.84	7.15	2.63	10.98		12.84	15.48	11.42	17.03
		12.85	2.70839				12.85	3.72763	--			12.85	3.3297				12.85	3.10433					12.85	3.5	6.82	11.63		12.85	13.79	14.58	16.14		12.85	6.71	4.8	12.74		12.85	15.04	11.03	17.13
		12.86	2.94219				12.86	3.71026	--			12.86	3.39262				12.86	3.03116					12.86	2.98	7.44	9.94		12.86	14.01	13.76	16.1		12.86	5.75	5.25	12.15		12.86	14.43	10.16	16.44
		12.87	2.95782				12.87	3.71236	--			12.87	3.40475				12.87	3.17752					12.87	3.35	6.54	10.16		12.87	13.65	13.73	14.93		12.87	7.49	4.56	13.63		12.87	14.29	10.39	16.84
		12.88	2.85754				12.88	3.64326	--			12.88	3.33775				12.88	3.08212					12.88	3.91	6.6	10.63		12.88	12.91	15.94	14.23		12.88	6.9	2.8	12.55		12.88	13.2	9.24	15.24
		12.89	2.88849				12.89	3.55753	--			12.89	3.37441				12.89	3.00666					12.89	2.88	7.92	10.61		12.89	13.86	15.72	15.07		12.89	6.5	2.83	11.51		12.89	13.44	9.85	16.32
		12.9	2.90496				12.9	3.51502	--			12.9	3.46678				12.9	2.90526					12.9	3.54	7.71	11.48		12.9	12.7	13.95	13.65		12.9	6.21	2.87	11.67		12.9	12.46	9.01	15.48
		12.91	2.97038				12.91	3.46438	--			12.91	3.41119				12.91	2.94127					12.91	3.1	8.11	10.4		12.91	12.67	13.09	14.4		12.91	6.08	2.71	11.49		12.91	11.46	8.81	15.21
		12.92	3.07491				12.92	3.39661	--			12.92	3.39344				12.92	2.8393					12.92	3.3	9.2	10.32		12.92	11.17	12.21	12.71		12.92	6.35	2.69	11.65		12.92	9.5	8.69	13.25
		12.93	3.05756				12.93	3.47457	--			12.93	3.57652				12.93	2.77589					12.93	2.83	7.77	10.25		12.93	12.33	12.65	13.08		12.93	7.08	2.85	9.86		12.93	9.89	9.04	14.11
		12.94	2.93401				12.94	3.447	--			12.94	3.32215				12.94	2.7635					12.94	2.87	7.39	9.1		12.94	14.41	13.86	15.98		12.94	7.64	4.09	9.23		12.94	10.66	9.61	14.26
		12.95	2.96657				12.95	3.35564	--			12.95	3.42459				12.95	2.81092					12.95	2.83	9.22	9.37		12.95	14.4	15.33	15.69		12.95	7.54	5.18	12.28		12.95	9.55	9.02	13.5
		12.96	3.01725				12.96	3.23257	--			12.96	3.47584				12.96	2.69541					12.96	3.26	7.87	10.68		12.96	14.59	15.43	16.02		12.96	7.71	3.98	11.67		12.96	10.7	9.65	14.67
		12.97	2.83447				12.97	3.20677	--			12.97	3.60262				12.97	2.76761					12.97	2.88	6.4	10.24		12.97	14.5	14.85	16.15		12.97	7.29	3.32	10.45		12.97	11.45	10.45	13.93
		12.98	2.86287				12.98	3.22117	--			12.98	3.4383				12.98	2.95595					12.98	2.78	8.22	10.52		12.98	13.17	15.47	14.71		12.98	7.29	2.6	12		12.98	13.66	9.98	15.65
		12.99	2.79538				12.99	3.27904	--			12.99	3.39095				12.99	2.92802					12.99	3.42	7.67	10.18		12.99	14.14	14.85	16.11		12.99	7.52	2.73	12.39		12.99	13.22	11.62	17.26
		13	2.86133				13	3.3192	--			13	3.44633				13	2.78331					13	2.65	9.69	10.39		13	15.09	16.05	16.11		13	7.23	2.71	13.64		13	12.71	12.64	17.01
		13.01	2.84224				13.01	3.30132	--			13.01	3.41375				13.01	2.6958					13.01	2.98	8.47	9.5		13.01	14.33	15.56	16.06		13.01	6.68	2.76	11.41		13.01	10.9	11.11	15.5
		13.02	2.92505				13.02	3.28431	--			13.02	3.53894				13.02	2.7359					13.02	3.52	7.19	10.64		13.02	15	15.37	15.79		13.02	6.35	2.78	10.6		13.02	12.66	11.25	17.88
		13.03	2.79953				13.03	3.09497	--			13.03	3.41449				13.03	2.80234					13.03	2.8	7.43	9.73		13.03	13.99	15.44	16.15		13.03	5.97	2.88	10.94		13.03	12.2	9.97	16.82
		13.04	2.89878				13.04	3.07575	--			13.04	3.46619				13.04	2.92946					13.04	2.96	7.26	10.44		13.04	14.5	14.96	16.33		13.04	6.79	2.8	11.57		13.04	13	10.98	18.43
		13.05	2.89054				13.05	3.21363	--			13.05	3.44786				13.05	2.88884					13.05	2.64	9.49	10.37		13.05	15.39	15.55	17.23		13.05	7.72	2.83	12.86		13.05	13.44	9.38	18.08
		13.06	2.90269				13.06	3.27889	--			13.06	3.5001				13.06	2.80066					13.06	3.2	7.13	10.31		13.06	14.39	15.1	15.46		13.06	6.34	2.93	10.6		13.06	13.31	10.2	17.91
		13.07	2.92319				13.07	3.14202	--			13.07	3.45422				13.07	2.84355					13.07	2.94	7.67	10.24		13.07	13.68	14.47	14.64		13.07	6.89	2.6	11.44		13.07	12.7	8.51	17.46
		13.08	2.89361				13.08	3.1779	--			13.08	3.51858				13.08	2.78615					13.08	4.04	5.18	10.49		13.08	13.07	13.57	14.72		13.08	6.31	2.88	9.71		13.08	11.9	9.22	17.15
		13.09	2.90967				13.09	3.19749	--			13.09	3.50118				13.09	2.81034					13.09	2.8	3.74	9.22		13.09	13.82	13.3	15.1		13.09	6.38	2.98	10.1		13.09	11.62	8.69	15.93
		13.1	2.81236				13.1	3.0747	--			13.1	3.55661				13.1	2.80668					13.1	2.97	4.07	9.79		13.1	13.23	13.84	15.01		13.1	7.29	2.7	10.43		13.1	10.57	7.44	13.62
		13.11	2.93943				13.11	3.12157	--			13.11	3.50225				13.11	2.82994					13.11	3.91	4.94	10.65		13.11	14.01	14.18	15.09		13.11	7.39	2.64	10.65		13.11	11.79	8.67	15.15
		13.12	2.89073				13.12	3.21813	--			13.12	3.50318				13.12	2.68883					13.12	3.21	4.12	10.17		13.12	13.19	13.7	14.86		13.12	6.48	2.79	9.44		13.12	12.07	8.53	14.54
		13.13	2.97843				13.13	3.25995	--			13.13	3.55802				13.13	2.79539					13.13	2.94	5.25	11.18		13.13	14.43	14.67	15.24		13.13	7.06	2.74	9.18		13.13	14.54	11.62	17.36
		13.14	2.84906				13.14	3.26449	--			13.14	3.43856				13.14	2.6855					13.14	3.52	4.69	11.04		13.14	14.13	15.55	15.96		13.14	6.63	2.92	9.75		13.14	14.37	11.22	16.59
		13.15	2.95626				13.15	3.25322	--			13.15	3.44761				13.15	2.82887					13.15	2.99	6.13	9.77		13.15	14.84	14.3	15.76		13.15	6.56	2.64	9.23		13.15	13.19	10.13	15.57
		13.16	2.93275				13.16	3.48307	--			13.16	3.331				13.16	2.7229					13.16	3.53	5.5	10.53		13.16	14.77	13.37	16.41		13.16	7.06	2.76	10.68		13.16	13.47	9.35	15.76
		13.17	3.0503				13.17	3.5209	--			13.17	3.4054				13.17	2.85365					13.17	3.08	6.08	9.27		13.17	14.49	14.31	15.69		13.17	6.79	2.75	9.94		13.17	13.27	10.06	14.73
		13.18	2.94964				13.18	3.49094	--			13.18	3.40616				13.18	2.78057					13.18	2.72	5.41	9.98		13.18	13.4	15.43	15.42		13.18	5.13	2.69	8.14		13.18	13.34	9.87	16.04
		13.19	2.9919				13.19	3.54803	--			13.19	3.42699				13.19	2.87523					13.19	3.42	5.46	10.1		13.19	14.68	15.35	15.36		13.19	4.98	2.74	9.59		13.19	14.83	11.4	16.7
		13.2	2.93261				13.2	3.53755	--			13.2	3.4668				13.2	2.86953					13.2	3.07	4.99	10.69		13.2	14.22	14.03	15.37		13.2	5.91	5.72	11.55		13.2	13.56	10.05	15.66
		13.21	2.97834				13.21	3.73659	--			13.21	3.42907				13.21	2.92923					13.21	3.25	5.46	10.19		13.21	13.8	14.59	15.16		13.21	5.62	5.73	10.14		13.21	13.08	9.89	14.72
		13.22	3.00291				13.22	3.82422	--			13.22	3.40034				13.22	3.04917					13.22	2.71	5.31	10.44		13.22	15.01	14.93	16.26		13.22	6.76	5.08	11.99		13.22	14.88	11.92	16.51
		13.23	2.99142				13.23	3.72272	--			13.23	3.40791				13.23	2.86255					13.23	3.22	5.44	9.93		13.23	15.14	14.38	16.17		13.23	8.61	5.36	12.87		13.23	15.62	12.09	17.34
		13.24	2.9728				13.24	3.54809	--			13.24	3.37616				13.24	2.84682					13.24	3.19	6.24	9.98		13.24	13.76	14.43	15.65		13.24	8.79	6.03	14.03		13.24	16.1	12.6	17.82
		13.25	3.02507				13.25	3.42591	--			13.25	3.27394				13.25	2.89809					13.25	2.61	6.81	9.94		13.25	13.09	13.01	14.73		13.25	9.12	7.51	14.01		13.25	15.65	11.61	17.82
		13.26	2.89921				13.26	3.51494	--			13.26	3.34108				13.26	2.9651					13.26	2.72	5.6	10.21		13.26	13.41	12.86	14.46		13.26	8.88	7.77	15.09		13.26	15.99	13.4	18.07
		13.27	2.94297				13.27	3.41437	--			13.27	3.37201				13.27	2.89053					13.27	2.58	7.43	10.88		13.27	13.91	12.14	14.94		13.27	7.11	6.59	12.16		13.27	16.8	13.62	19
		13.28	2.96874				13.28	3.41881	--			13.28	3.31031				13.28	3.11342					13.28	2.58	7.19	10.59		13.28	14.42	13.47	15.5		13.28	7.54	6.31	13.22		13.28	17.2	13.78	19.8
		13.29	2.94154				13.29	3.41569	--			13.29	3.2433				13.29	3.00644					13.29	2.75	6.66	10.02		13.29	16.46	14.56	17.75		13.29	8.02	5.94	12.38		13.29	16.34	12.91	18.73
		13.3	2.97996				13.3	3.30492	--			13.3	3.34299				13.3	2.94374					13.3	2.81	7.22	10.6		13.3	15.59	13.99	17.31		13.3	8	5.34	11.69		13.3	16.29	12.17	18.67
		13.31	2.85151				13.31	3.25941	--			13.31	3.4708				13.31	3.03307					13.31	3.56	8.81	11.21		13.31	16.05	14.48	17.32		13.31	8.66	6.22	13.11		13.31	13.25	9.07	15.13
		13.32	2.79971				13.32	3.12866	--			13.32	3.43471				13.32	2.79427					13.32	2.6	7.39	10.58		13.32	17.35	15.67	18.64		13.32	7.9	2.67	12.14		13.32	12.98	10.26	14.66
		13.33	2.81892				13.33	3.10586	--			13.33	3.36622				13.33	2.83865					13.33	2.63	6.66	10.37		13.33	16.54	15.52	17.61		13.33	7.34	2.6	10.88		13.33	13.15	10.42	14.67
		13.34	2.8947				13.34	3.05971	--			13.34	3.38302				13.34	2.85899					13.34	2.72	7.62	10.81		13.34	16.95	15.57	18.24		13.34	8.18	2.71	13.86		13.34	15.25	11.36	16.97
		13.35	2.89134				13.35	2.99173	--			13.35	3.44562				13.35	2.78774					13.35	2.75	5.23	10.81		13.35	16.81	15.47	18.41		13.35	7.19	2.68	11.93		13.35	13.35	9.77	16.01
		13.36	2.90758				13.36	3.08474	--			13.36	3.32335				13.36	2.84239					13.36	2.71	5.83	10.53		13.36	15.75	13.87	17.55		13.36	7.42	2.76	12.66		13.36	14.16	11	15.99
		13.37	2.89125				13.37	2.91351	--			13.37	3.28157				13.37	2.9799					13.37	2.87	7.58	10.89		13.37	15.88	13.25	18.22		13.37	6.65	2.74	10.78		13.37	14.83	10.16	16.82
		13.38	2.83818				13.38	2.83022	--			13.38	3.32797				13.38	3.01964					13.38	2.69	6.85	9.93		13.38	16.15	13.66	17.81		13.38	7.12	2.52	9.75		13.38	13.36	10.66	14.14
		13.39	2.95112				13.39	2.90753	--			13.39	3.33635				13.39	2.94022					13.39	2.77	7.94	10.55		13.39	14.94	13.88	16.39		13.39	6.74	2.78	9.55		13.39	13.23	9.99	16.16
		13.4	2.94593				13.4	2.85308	--			13.4	3.42274				13.4	2.88691					13.4	2.71	7.48	10.75		13.4	14.55	12.4	16.31		13.4	6.77	2.74	11.22		13.4	13.78	10.25	16.02
		13.41	3.02661				13.41	2.79642	--			13.41	3.37903				13.41	3.03215					13.41	2.72	7.26	10.84		13.41	15.82	12.54	17.14		13.41	5.82	2.74	10.24		13.41	14.52	10.3	16.72
		13.42	2.95189				13.42	2.79234	--			13.42	3.31779				13.42	2.76311					13.42	2.7	8.1	10.8		13.42	16.03	13.75	16.63		13.42	6.55	2.67	11.32		13.42	14.09	9.76	15.41
		13.43	2.98352				13.43	2.91491	--			13.43	3.28645				13.43	3.0024					13.43	2.96	6.71	10.1		13.43	15.71	14.19	17.45		13.43	8.24	2.77	13.22		13.43	14.25	11.83	15.53
		13.44	2.91123				13.44	2.91769	--			13.44	3.37016				13.44	2.98796					13.44	3.1	4.89	10.7		13.44	15.29	14.8	16.6		13.44	8.13	3.12	13		13.44	14.47	12.44	16.21
		13.45	2.89805				13.45	2.95423	--			13.45	3.37484				13.45	2.99848					13.45	2.81	4.81	11.11		13.45	15.97	14.09	17.08		13.45	6.73	2.77	11.49		13.45	14.73	12.64	16.05
		13.46	2.93302				13.46	3.16088	--			13.46	3.33519				13.46	3.00793					13.46	2.92	5.03	10.34		13.46	15.53	14.36	16.99		13.46	7.52	2.85	10.91		13.46	13.01	11.02	15.82
		13.47	2.98544				13.47	3.27459	--			13.47	3.43709				13.47	2.86335					13.47	3	5.12	10.41		13.47	14.95	13.73	16.65		13.47	6.6	2.8	10.19		13.47	13.5	10.75	15.26
		13.48	2.99371				13.48	3.37861	--			13.48	3.34539				13.48	2.66874					13.48	3.12	6.73	10.73		13.48	16.36	15.37	17.67		13.48	6.47	3.06	10.57		13.48	11.48	9.94	14.61
		13.49	2.93552				13.49	3.44097	--			13.49	3.31563				13.49	2.8051					13.49	2.93	5.47	10.5		13.49	15.08	13.39	16.94		13.49	7.06	2.67	11.2		13.49	12.43	9.81	14.32
		13.5	2.8771				13.5	3.1924	--			13.5	3.43961				13.5	2.82928					13.5	3.01	6.37	10.01		13.5	14.41	13.55	16.16		13.5	6.13	2.98	9.94		13.5	14.31	13.09	15.73
		13.51	2.94495				13.51	3.30349	--			13.51	3.33187				13.51	2.80129					13.51	3.03	6.3	10.02		13.51	15.13	13.66	15.76		13.51	6.19	2.84	11.17		13.51	13.74	11.19	15.11
		13.52	2.94007				13.52	3.3294	--			13.52	3.40118				13.52	2.777					13.52	2.77	5.36	11.15		13.52	15.29	13.9	16.13		13.52	6.51	3.08	9.62		13.52	13.77	12.34	14.61
		13.53	3.03788				13.53	3.35967	--			13.53	3.34781				13.53	2.73214					13.53	2.72	4.8	10.81		13.53	14.36	13.2	15.22		13.53	6.86	2.81	8.9		13.53	13.36	10.04	14.78
		13.54	2.80498				13.54	3.19354	--			13.54	3.40051				13.54	2.66587					13.54	2.84	5.36	10.94		13.54	14.46	13.63	16.2		13.54	7.12	2.6	10.32		13.54	14.76	11.89	15.62
		13.55	2.90285				13.55	3.28553	--			13.55	3.41476				13.55	2.71982					13.55	2.77	5.5	11.06		13.55	15.4	14.96	16.77		13.55	7.18	2.61	10.55		13.55	15.43	11.92	16.81
		13.56	2.78523				13.56	3.22449	--			13.56	3.43689				13.56	2.77708					13.56	2.99	4.78	11.2		13.56	14.49	13.74	16.12		13.56	7.03	2.71	9.59		13.56	14.57	12.14	16.06
		13.57	2.71199				13.57	3.14997	--			13.57	3.44107				13.57	2.74196					13.57	3.37	2.69	11.07		13.57	13.62	12.57	15.32		13.57	6.48	2.8	9.84		13.57	13.28	9.9	13.77
		13.58	2.83659				13.58	3.22172	--			13.58	3.54951				13.58	2.73135					13.58	4.53	2.62	12.03		13.58	14.51	12.64	16.3		13.58	6.72	2.65	10.97		13.58	12.3	8.69	13.88
		13.59	2.91674				13.59	3.21662	--			13.59	3.56883				13.59	2.76513					13.59	2.85	4.89	10.98		13.59	15.24	13.85	16.5		13.59	6.99	3.71	11.63		13.59	12.65	9.91	13.19
		13.6	2.78606				13.6	3.34647	--			13.6	3.38443				13.6	2.48594					13.6	3.15	4.78	10.5		13.6	16.71	14.27	17.61		13.6	6.72	4.88	11.78		13.6	12.51	9.06	14.44
		13.61	2.91473				13.61	3.39657	--			13.61	3.31667				13.61	2.72062					13.61	2.78	4.84	11.61		13.61	15.87	15.42	17.36		13.61	7.57	5.04	10.93		13.61	11.64	10.2	13.37
		13.62	2.89211				13.62	3.56423	--			13.62	3.4656				13.62	2.74985					13.62	3.07	5.49	11.16		13.62	16.1	13.95	17.48		13.62	7.01	4.07	12.48		13.62	10.91	9.76	12.76
		13.63	2.9668				13.63	3.391	--			13.63	3.47341				13.63	2.94826					13.63	2.79	4.64	10.89		13.63	16.08	14.95	16.93		13.63	7.56	2.94	12.6		13.63	11.79	8.49	13.83
		13.64	2.94038				13.64	3.53264	--			13.64	3.46402				13.64	2.72769					13.64	2.84	7.62	10.05		13.64	16.56	14.79	17.41		13.64	6.92	2.56	11.11		13.64	13.4	10.21	15.8
		13.65	2.9506				13.65	3.44173	--			13.65	3.48762				13.65	2.68299					13.65	2.64	8.11	11.04		13.65	15.65	14.02	17.23		13.65	6.68	4.95	9.99		13.65	14.49	11.01	16.65
		13.66	2.95612				13.66	3.44387	--			13.66	3.45053				13.66	2.66047					13.66	2.97	8.41	10.79		13.66	16.62	14.76	18.05		13.66	8.25	2.57	10.91		13.66	15.11	11.57	16.38
		13.67	2.9058				13.67	3.46618	--			13.67	3.4205				13.67	2.56076					13.67	3.02	8.07	11.11		13.67	16.34	15.93	17.26		13.67	8.98	2.72	10.91		13.67	14.99	12.54	17.55
		13.68	2.8417				13.68	3.51864	--			13.68	3.46022				13.68	2.9607					13.68	2.71	8.18	11.21		13.68	14.87	13.65	15.56		13.68	7.82	2.66	12.85		13.68	18.32	14.15	19.74
		13.69	2.82517				13.69	3.48738	--			13.69	3.56685				13.69	3.10092					13.69	4.28	8.9	11.84		13.69	16.32	14.71	16.58		13.69	6.67	2.67	10.28		13.69	17.86	13.61	20
		13.7	2.81668				13.7	3.28744	--			13.7	3.50274				13.7	2.84566					13.7	3.71	8.25	11.44		13.7	15.21	13.58	16.53		13.7	6.7	2.69	10.48		13.7	17.34	13.25	18.83
		13.71	2.88813				13.71	3.30107	--			13.71	3.47911				13.71	2.76928					13.71	3.87	8.03	11.08		13.71	15.87	14.67	16.92		13.71	6.81	3.59	9.58		13.71	15.6	11.9	17.59
		13.72	2.91339				13.72	3.28934	--			13.72	3.44358				13.72	2.81748					13.72	2.64	8.25	10.96		13.72	14.07	12.48	16.44		13.72	7.21	2.86	10.61		13.72	15.57	12.64	17.93
		13.73	2.88899				13.73	3.38094	--			13.73	3.42041				13.73	2.95278					13.73	2.75	7.47	10.85		13.73	15.52	13.59	16.95		13.73	7.59	2.72	12.52		13.73	18.83	15.92	20.27
		13.74	2.73883				13.74	3.41659	--			13.74	3.36836				13.74	2.8764					13.74	2.68	7.31	11.12		13.74	14.9	12.85	16.55		13.74	7.83	2.83	11.49		13.74	16.46	13.37	17.93
		13.75	2.84061				13.75	3.41832	--			13.75	3.38866				13.75	2.90476					13.75	2.68	7.28	10.89		13.75	16.91	14.52	18.12		13.75	6.8	2.7	11.08		13.75	16.98	14.16	19.02
		13.76	2.90066				13.76	3.55836	--			13.76	3.27262				13.76	2.72705					13.76	2.57	7.66	11.16		13.76	15.32	12.75	16.47		13.76	7.6	2.57	10.91		13.76	14.92	12.17	16.47
		13.77	2.93659				13.77	3.65084	--			13.77	3.36719				13.77	2.9401					13.77	2.64	7.62	11.11		13.77	15.14	13.71	16.99		13.77	7.24	2.92	12.29		13.77	16.23	13.02	18.02
		13.78	2.78211				13.78	3.57373	--			13.78	3.37669				13.78	2.93533					13.78	2.75	7.01	11.29		13.78	15.35	14.07	17.17		13.78	7.27	2.92	12.49		13.78	15.44	11.93	17.38
		13.79	2.84601				13.79	3.63585	--			13.79	3.42018				13.79	2.77704					13.79	2.7	8.8	10.61		13.79	14.66	13.94	16.02		13.79	6.02	3.32	11.87		13.79	16.75	12.53	18.52
		13.8	2.88208				13.8	3.68454	--			13.8	3.41541				13.8	2.8646					13.8	2.74	8.48	10.16		13.8	15.24	13.41	16.42		13.8	5.29	6.42	11.85		13.8	17.92	13.58	20.06
		13.81	2.8064				13.81	3.78634	--			13.81	3.50192				13.81	2.80988					13.81	2.57	7.81	10.68		13.81	15.37	14.17	17.51		13.81	4.94	4.64	10.82		13.81	14.71	11.2	17.48
		13.82	2.84494				13.82	3.55257	--			13.82	3.39313				13.82	2.83236					13.82	2.78	7.38	11.42		13.82	15.19	14.22	16.66		13.82	5.82	4.12	12.56		13.82	14.12	9.42	16.03
		13.83	2.82307				13.83	3.66543	--			13.83	3.41547				13.83	2.92528					13.83	2.68	7.71	11.24		13.83	15	13.56	15.77		13.83	5.57	3.74	12.38		13.83	13.67	9.16	16.54
		13.84	2.82326				13.84	3.57193	--			13.84	3.43781				13.84	2.86795					13.84	2.74	7.57	11.58		13.84	14.67	13.06	15.65		13.84	5.33	4.42	10.3		13.84	14.01	10.83	17.58
		13.85	2.90799				13.85	3.45928	--			13.85	3.40566				13.85	2.77878					13.85	2.64	7.38	10.66		13.85	13.51	13.22	14.65		13.85	5.05	3.66	10.65		13.85	14.59	10.63	17.61
		13.86	2.79637				13.86	3.32215	--			13.86	3.47887				13.86	2.75976					13.86	3.02	7.17	11.26		13.86	14.71	15.04	16.15		13.86	5.37	4.42	11.46		13.86	13.88	9.82	17.78
		13.87	2.85216				13.87	3.31523	--			13.87	3.42548				13.87	2.97343					13.87	2.72	7.59	10.76		13.87	15.13	13.69	16.73		13.87	5.74	4.3	11.34		13.87	14.72	11.66	18.1
		13.88	2.78943				13.88	3.44595	--			13.88	3.33696				13.88	2.91848					13.88	2.69	6.68	10.72		13.88	14.25	13.32	15.77		13.88	5.52	3.93	11.73		13.88	15.08	10.57	17.42
		13.89	2.79788				13.89	3.40813	--			13.89	3.39525				13.89	2.86049					13.89	3.08	6.83	10.65		13.89	12.78	11.47	14.35		13.89	5.78	4.03	11.23		13.89	15.65	12.6	17.6
		13.9	2.7815				13.9	3.55507	--			13.9	3.40043				13.9	2.75117					13.9	2.63	7.75	10.07		13.9	11.79	11.3	13.12		13.9	5.34	5.53	10.45		13.9	14.04	11.45	17.12
		13.91	2.84169				13.91	3.59138	--			13.91	3.36574				13.91	2.87276					13.91	2.78	7.22	10.59		13.91	12.17	11.25	13.48		13.91	5.64	4.9	12.4		13.91	14.68	11.99	17.66
		13.92	2.86779				13.92	3.57272	--			13.92	3.46441				13.92	2.99388					13.92	4.11	6.27	11.22		13.92	12.52	12.53	13.42		13.92	7.02	2.64	13.05		13.92	14.86	10.09	18.12
		13.93	2.72321				13.93	3.5216	--			13.93	3.36671				13.93	2.93905					13.93	2.9	6.9	10.69		13.93	12.51	11.35	12.87		13.93	6.75	2.63	13.65		13.93	12.65	9	16.84
		13.94	2.78484				13.94	3.58774	--			13.94	3.31671				13.94	2.93397					13.94	2.62	6.23	10.88		13.94	12.18	11.18	13.51		13.94	7.01	2.69	13.16		13.94	13.7	9.71	17.3
		13.95	2.83677				13.95	3.49215	--			13.95	3.33025				13.95	2.86944					13.95	3.05	6.6	11.12		13.95	12.43	11.9	13.62		13.95	6.83	2.8	11.66		13.95	13.8	10.18	16.7
		13.96	2.81673				13.96	3.33496	--			13.96	3.41084				13.96	3.12177					13.96	2.7	7.1	12.03		13.96	11.83	12.61	12.51		13.96	6.99	2.61	13.7		13.96	14.5	10.88	18.2
		13.97	2.82454				13.97	3.35792	--			13.97	3.27087				13.97	3.03874					13.97	2.68	6.24	11.36		13.97	12.12	12.57	13.95		13.97	8.1	2.65	13.33		13.97	13.4	10.27	16.21
		13.98	2.83306				13.98	3.50699	--			13.98	3.43973				13.98	2.94235					13.98	2.95	8.6	11.69		13.98	12.64	13.61	13.15		13.98	8.61	2.61	11.94		13.98	13.53	10.14	15.98
		13.99	2.79639				13.99	3.47783	--			13.99	3.41968				13.99	2.86893					13.99	2.61	6.62	11.23		13.99	12.61	13.85	13.3		13.99	7.55	2.65	10.97		13.99	14.36	10.15	17.42
		14	2.81203				14	3.49148	--			14	3.3657				14	2.8962					14	3.8	5.94	11.4		14	12.53	13.24	12.62		14	7.92	2.61	11.19		14	15.22	10.24	18.22
		14.01	2.79213				14.01	3.50065	--			14.01	3.3448				14.01	2.89403					14.01	2.85	7.37	10.35		14.01	12.83	12.41	13.14		14.01	7.99	2.7	12.19		14.01	14.8	10.65	17.92
		14.02	2.81822				14.02	3.56361	--			14.02	3.22492				14.02	2.86394					14.02	2.99	6.56	10.19		14.02	14.12	12.93	14.56		14.02	7.58	2.73	13.01		14.02	14.85	12.53	17.88
		14.03	2.74644				14.03	3.56166	--			14.03	3.32021				14.03	2.82427					14.03	2.85	6.58	10.84		14.03	14.88	15.53	15.29		14.03	7.01	2.61	11.62		14.03	13.77	11.2	17.74
		14.04	2.88284				14.04	3.41891	--			14.04	3.28787				14.04	2.84357					14.04	2.88	5.82	10.39		14.04	16.78	13.81	17.32		14.04	7.24	2.62	13.36		14.04	13.87	11.04	17.43
		14.05	2.73232				14.05	3.39726	--			14.05	3.38595				14.05	2.8273					14.05	2.94	6.54	11.22		14.05	15	12.89	16.42		14.05	6.15	2.72	11.06		14.05	11.42	9.53	15.08
		14.06	2.84899				14.06	3.49803	--			14.06	3.45937				14.06	2.91527					14.06	2.86	6.41	11.48		14.06	14.96	12.99	14.74		14.06	7.14	2.75	11.42		14.06	12.99	10.21	17.13
		14.07	2.79547				14.07	3.40742	--			14.07	3.48275				14.07	2.89712					14.07	2.52	6.34	11.31		14.07	14.03	13.9	15.25		14.07	7.59	2.74	10.9		14.07	11.52	9.54	16.8
		14.08	2.73418				14.08	3.38221	--			14.08	3.44306				14.08	2.92511					14.08	3.34	6.45	10.73		14.08	14.33	13.25	15.22		14.08	7.14	2.87	11.96		14.08	11.58	9.74	17.23
		14.09	2.70178				14.09	3.32275	--			14.09	3.51526				14.09	2.96736					14.09	2.9	5.32	11.17		14.09	14.63	12.7	15.72		14.09	7.25	2.73	12.13		14.09	12.58	10.45	16.4
		14.1	2.81899				14.1	3.34772	--			14.1	3.44656				14.1	2.87932					14.1	2.56	5.52	11.17		14.1	15.42	13.56	15.78		14.1	7.94	2.81	12.09		14.1	8.49	8.15	13.71
		14.11	2.91233				14.11	3.24455	--			14.11	3.47433				14.11	2.75677					14.11	2.59	7.01	10.94		14.11	15.33	13.41	17.63		14.11	7.82	2.63	12.08		14.11	8.26	8.41	13.69
		14.12	2.81415				14.12	3.41127	--			14.12	3.39866				14.12	2.68772					14.12	3.14	7.01	10.73		14.12	15.3	13.72	16.34		14.12	7.84	2.7	12.71		14.12	8.39	9.32	14.2
		14.13	2.86977				14.13	3.39372	--			14.13	3.45683				14.13	2.75796					14.13	2.55	5.86	10.9		14.13	15.66	15.19	16.79		14.13	7.1	4.76	9.56		14.13	7.5	8.83	14.37
		14.14	2.84572				14.14	3.21011	--			14.14	3.33066				14.14	2.76662					14.14	2.94	6.56	12.04		14.14	15.39	13.96	16.72		14.14	6.59	2.84	11.9		14.14	7.62	9.36	14.78
		14.15	2.82379				14.15	3.32135	--			14.15	3.36353				14.15	2.54571					14.15	2.66	6.96	11.99		14.15	15.55	13.89	17.09		14.15	7.62	2.76	12.37		14.15	8.54	9.56	15.59
		14.16	2.8694				14.16	3.45572	--			14.16	3.5318				14.16	2.69725					14.16	3.03	7.55	11.83		14.16	15.22	13.36	16.18		14.16	8.54	2.74	10.63		14.16	8.3	9.6	15.51
		14.17	2.84962				14.17	3.38543	--			14.17	3.58224				14.17	2.74259					14.17	2.72	7.43	11.38		14.17	14.56	12.51	15.89		14.17	8.34	2.75	9.62		14.17	8.88	9.82	16.29
		14.18	2.86648				14.18	3.33989	--			14.18	3.37022				14.18	2.70022					14.18	2.63	6.53	12.1		14.18	17.77	16.91	19.58		14.18	6.51	2.63	8.95		14.18	8.51	9.54	15.54
		14.19	2.81794				14.19	3.17893	--			14.19	3.44065				14.19	2.65318					14.19	2.77	7.58	11.42		14.19	16.61	14.15	18.24		14.19	6.96	2.8	11.84		14.19	8.89	8.9	16.33
		14.2	2.92265				14.2	3.22686	--			14.2	3.46737				14.2	2.73316					14.2	2.68	9.06	10.72		14.2	16.16	15.29	17.81		14.2	5.97	3.02	10.18		14.2	8.58	8.41	15.3
		14.21	2.87095				14.21	3.30401	--			14.21	3.33289				14.21	2.69879					14.21	2.56	9.03	10.77		14.21	15.49	15.04	16.53		14.21	6.45	2.92	11.94		14.21	7.42	7.35	14.44
		14.22	2.94924				14.22	3.33709	--			14.22	3.40249				14.22	2.90468					14.22	3.69	6.08	11.04		14.22	15.14	14.8	15.62		14.22	7.1	2.68	11.41		14.22	6.1	6.63	14.97
		14.23	2.91317				14.23	3.26206	--			14.23	3.27273				14.23	2.81675					14.23	2.9	8.99	10.98		14.23	15.14	13.87	15.69		14.23	8.71	2.71	13.52		14.23	6.87	6.93	13.15
		14.24	3.00106				14.24	3.20331	--			14.24	3.23837				14.24	2.75392					14.24	2.87	9.47	9.85		14.24	14.03	14.03	14.87		14.24	8.45	2.61	12.72		14.24	8.74	8.76	15.49
		14.25	2.99289				14.25	3.19653	--			14.25	3.337				14.25	2.65654					14.25	2.63	8.61	10.48		14.25	13.7	14.86	14.67		14.25	6.55	2.88	12.65		14.25	9.58	8.13	15.98
		14.26	3.02441				14.26	3.27627	--			14.26	3.32519				14.26	2.67353					14.26	2.64	9.4	9.7		14.26	13.52	12.28	15.23		14.26	6.62	2.63	12.67		14.26	7.94	8.33	15.12
		14.27	2.91584				14.27	3.22024	--			14.27	3.29715				14.27	2.78505					14.27	2.64	9.82	10		14.27	13.67	12.29	14.87		14.27	7.66	2.62	13.41		14.27	8.41	7.88	15
		14.28	2.86595				14.28	3.13221	--			14.28	3.36773				14.28	2.61935					14.28	2.85	8.81	10.76		14.28	15.12	14.34	16.85		14.28	6.78	2.65	11.03		14.28	8.34	8.88	14.98
		14.29	3.11701				14.29	3.28277	--			14.29	3.35782				14.29	2.58858					14.29	2.69	9.29	10.78		14.29	16.5	15.01	18.01		14.29	6.21	2.76	11.55		14.29	6.85	7.58	14.6
		14.3	2.95382				14.3	3.17811	--			14.3	3.40371				14.3	2.72802					14.3	2.59	9.86	10.05		14.3	16.88	15.29	18.14		14.3	5.59	4.77	12.01		14.3	9.23	10.24	16.42
		14.31	2.97461				14.31	3.25339	--			14.31	3.41476				14.31	2.74786					14.31	2.92	8.55	10.63		14.31	15.44	14	17.4		14.31	6.68	2.55	12.35		14.31	6.18	9.32	13.24
		14.32	2.77749				14.32	3.20492	--			14.32	3.5183				14.32	2.7447					14.32	4.07	8.45	11.28		14.32	15.07	13.23	15.6		14.32	6.8	2.67	11.96		14.32	7.15	8.18	14.29
		14.33	2.90924				14.33	3.28981	--			14.33	3.44015				14.33	2.70633					14.33	3.46	9.54	10.3		14.33	16.19	13.75	17.3		14.33	6.52	3.09	11.31		14.33	7.11	7.08	13.87
		14.34	2.923				14.34	3.29793	--			14.34	3.39383				14.34	2.66957					14.34	2.77	9.67	10.45		14.34	15.82	13.5	17.47		14.34	6.74	2.79	12.02		14.34	6.66	8.15	14.1
		14.35	3.04333				14.35	3.27021	--			14.35	3.31323				14.35	2.6494					14.35	2.62	8.48	10.25		14.35	15.05	12.74	17.21		14.35	7.86	2.72	11.79		14.35	6.81	8.83	13.89
		14.36	2.97264				14.36	3.31056	--			14.36	3.29069				14.36	2.72682					14.36	2.7	8.62	10.42		14.36	14.62	13.65	16.82		14.36	6.69	2.69	11.31		14.36	8.01	8.19	14.57
		14.37	2.95796				14.37	3.29881	--			14.37	3.23004				14.37	2.55612					14.37	2.76	9.23	10.11		14.37	16.14	15.38	17.79		14.37	6.93	2.66	11.83		14.37	6.46	7.46	13.33
		14.38	2.9756				14.38	3.29006	--			14.38	3.25843				14.38	2.54501					14.38	2.57	8.79	9.36		14.38	15.03	13.75	16.66		14.38	7.91	2.62	13.79		14.38	6.95	6.08	12.68
		14.39	2.89211				14.39	3.34617	--			14.39	3.36605				14.39	2.64162					14.39	3.6	6.39	10.75		14.39	15.65	15.11	16.87		14.39	7.19	2.87	13.35		14.39	5.88	6.92	11.94
		14.4	3.01613				14.4	3.30994	--			14.4	3.27616				14.4	2.63671					14.4	3.01	6.93	9.59		14.4	16.91	14.71	18.23		14.4	7.13	2.69	13.22		14.4	5.64	6.45	12.78
		14.41	2.91491				14.41	3.46951	--			14.41	3.1708				14.41	2.6106					14.41	3.43	6.72	9.67		14.41	15.94	15.59	17.08		14.41	7.2	2.8	12.25		14.41	7.14	7.98	13.55
		14.42	2.93361				14.42	3.5773	--			14.42	3.32716				14.42	2.40297					14.42	3.05	8.14	9.62		14.42	17.35	15.86	19.12		14.42	7.04	2.69	13.87		14.42	6.89	7.37	13.72
		14.43	2.95681				14.43	3.41019	--			14.43	3.38573				14.43	2.62083					14.43	2.86	8.09	10.72		14.43	15.76	14.65	17.16		14.43	6.61	2.82	11.33		14.43	7.82	8.65	14.27
		14.44	2.90185				14.44	3.32449	--			14.44	3.40861				14.44	2.50996					14.44	2.87	8.62	9.81		14.44	15.31	15.73	16.58		14.44	6.85	4.11	12.98		14.44	6.95	6.95	12.01
		14.45	2.8338				14.45	3.36066	--			14.45	3.3436				14.45	2.61635					14.45	2.9	8.07	10.68		14.45	15.17	14.63	17.35		14.45	6.65	4.73	12.18		14.45	6.67	6.21	11.82
		14.46	2.91126				14.46	3.35625	--			14.46	3.35194				14.46	2.7891					14.46	2.81	7.96	10.9		14.46	16.4	16.34	18.11		14.46	9.17	3.53	14.95		14.46	6.39	10.42	10.59
		14.47	2.92666				14.47	3.3175	--			14.47	3.34096				14.47	2.72218					14.47	2.51	9.45	10.44		14.47	17.16	16.42	17.81		14.47	8.73	4.72	14.32		14.47	5.28	10.16	9.42
		14.48	2.82294				14.48	3.37681	--			14.48	3.28116				14.48	2.70599					14.48	2.78	8.71	10.17		14.48	14.51	14.89	16.48		14.48	8.2	4.59	13.06		14.48	4.82	6.91	10.33
		14.49	2.88634				14.49	3.44811	--			14.49	3.17976				14.49	2.6998					14.49	2.99	8.68	9.88		14.49	15.01	15.06	15.99		14.49	7.06	5.5	12.92		14.49	4.67	5.95	10.41
		14.5	2.87208				14.5	3.50813	--			14.5	3.10951				14.5	2.46804					14.5	2.62	8.73	10.55		14.5	14.31	14.22	15.84		14.5	9.67	5.51	15.98		14.5	4.78	7.51	9.6
		14.51	2.91009				14.51	3.43864	--			14.51	3.29768				14.51	2.26297					14.51	2.85	7.05	11.27		14.51	15.05	13.95	15.63		14.51	8.66	4.92	14.96		14.51	5.25	7.41	10.55
		14.52	2.83034				14.52	3.26334	--			14.52	3.26728				14.52	2.51445					14.52	2.65	6.24	10.85		14.52	15.27	14.73	17.75		14.52	6.88	4.49	13.3		14.52	5.29	8.47	10.93
		14.53	2.67975				14.53	3.31488	--			14.53	3.18036				14.53	2.42104					14.53	2.79	5.41	11.07		14.53	15.46	14.93	16.64		14.53	6.76	4.78	12.45		14.53	5.02	7.52	9.86
		14.54	2.74325				14.54	3.18984	--			14.54	3.32793				14.54	2.33797					14.54	2.66	4.96	11.92		14.54	14.67	13.48	16.16		14.54	7.23	5.9	12.09		14.54	4.68	7.59	8.4
		14.55	2.78084				14.55	3.18581	--			14.55	3.1917				14.55	2.32345					14.55	2.64	5.06	11.94		14.55	14.02	13.7	16.75		14.55	7.44	4.15	13.6		14.55	4.58	7.31	8.66
		14.56	2.79299				14.56	3.19641	--			14.56	3.22724				14.56	2.32299					14.56	2.57	4.81	11.29		14.56	14.62	12.66	16.62		14.56	8.36	6.4	12.91		14.56	4.75	6.64	9.47
		14.57	2.82374				14.57	3.22821	--			14.57	3.19173				14.57	2.42123					14.57	2.82	4.86	10.79		14.57	16.06	14.16	18.57		14.57	7.68	7.42	10.67		14.57	5.27	5.64	10.03
		14.58	2.80704				14.58	3.23806	--			14.58	3.19798				14.58	2.28226					14.58	2.94	5.72	10.96		14.58	15.32	13.82	16.61		14.58	6.24	6.74	10.47		14.58	4.78	6.41	9.78
		14.59	2.83684				14.59	3.23292	--			14.59	3.15017				14.59	2.31745					14.59	2.72	5.88	10.42		14.59	13.96	13.2	15.96		14.59	7.23	4.77	12.74		14.59	5.82	7.96	9.87
		14.6	2.8245				14.6	3.29063	--			14.6	3.26549				14.6	2.3878					14.6	2.89	4.45	10.72		14.6	14.79	13.44	17.33		14.6	7.04	5.75	12		14.6	7.24	9.75	9.83
		14.61	2.88				14.61	3.2261	--			14.61	3.26468				14.61	2.44735					14.61	2.67	4.77	10.75		14.61	13.95	11.93	15.38		14.61	8.57	6.23	13.68		14.61	4.69	7.33	8.36
		14.62	2.9204				14.62	3.20905	--			14.62	3.19578				14.62	2.3448					14.62	2.72	4.95	11.03		14.62	15.58	13.55	18.13		14.62	9.23	4.2	14.61		14.62	4.02	7.98	8.08
		14.63	2.88415				14.63	3.24438	--			14.63	3.26788				14.63	2.50632					14.63	2.68	5.97	10.86		14.63	16.1	14.04	18.34		14.63	8.69	5.02	12.77		14.63	5.72	7.89	8.9
		14.64	3.01313				14.64	3.30784	--			14.64	3.26804				14.64	2.61523					14.64	3.4	5.69	10.8		14.64	14.89	13.97	16.47		14.64	8.52	4.62	13.67		14.64	6.05	8.27	9.19
		14.65	2.99218				14.65	3.18528	--			14.65	3.16822				14.65	2.47091					14.65	4.19	8.86	11.45		14.65	14.1	12.97	16.15		14.65	7.3	6.31	12.37		14.65	5.24	7.24	7.87
		14.66	3.01747				14.66	3.24248	--			14.66	3.18405				14.66	2.47745					14.66	3.07	8	10.09		14.66	14.47	13.34	16.68		14.66	8.7	7.85	15.02		14.66	6.92	8.1	9.46
		14.67	2.94482				14.67	3.26453	--			14.67	3.20572				14.67	2.35368					14.67	2.74	7.07	10.73		14.67	14.45	14.04	16.16		14.67	11.33	7.26	16.36		14.67	5.77	7.96	9.48
		14.68	2.89033				14.68	3.15173	--			14.68	3.11243				14.68	2.42483					14.68	4.01	7.61	10.8		14.68	13.8	12.6	15.78		14.68	10.95	7.45	15.46		14.68	7.59	8.07	10.91
		14.69	2.78105				14.69	3.26291	--			14.69	3.1556				14.69	2.48219					14.69	4.81	6.11	11.23		14.69	14.65	13.52	16.05		14.69	11.27	6.23	13.98		14.69	7.33	8.23	10.58
		14.7	2.8381				14.7	3.22319	--			14.7	3.08347				14.7	2.53663					14.7	5.48	5.92	11.53		14.7	13.68	13.52	15.41		14.7	8.73	5.99	12.61		14.7	7.42	9.16	9.72
		14.71	2.79934				14.71	3.17257	--			14.71	3.16854				14.71	2.61066					14.71	5.28	5.94	11.33		14.71	13.48	12.45	14.88		14.71	9.84	6.76	13.35		14.71	7.73	8.71	9.45
		14.72	2.87863				14.72	3.22165	--			14.72	3.17196				14.72	2.64502					14.72	5.77	5.95	12		14.72	13.71	14.16	14.45		14.72	9.07	6.4	12.42		14.72	6.06	8.05	8.37
		14.73	2.85897				14.73	3.21453	--			14.73	3.24519				14.73	2.55017					14.73	5.71	5.27	12.21		14.73	14.43	14.43	15.26		14.73	9.49	5.19	14.42		14.73	6.81	8.92	8.53
		14.74	2.94106				14.74	3.12951	--			14.74	3.20891				14.74	2.62847					14.74	4.02	5.58	11.92		14.74	13.77	13.39	15.16		14.74	8.29	4.97	13.17		14.74	6.22	9.38	8.89
		14.75	2.7614				14.75	3.18408	--			14.75	3.22123				14.75	2.72878					14.75	4.44	5	11.96		14.75	15.15	13.49	16.3		14.75	8.94	7.91	14.39		14.75	6.93	10.02	8.17
		14.76	2.8642				14.76	3.1557	--			14.76	3.26353				14.76	2.60651					14.76	4.32	6.61	11.15		14.76	16	14.83	17.57		14.76	9.5	7.66	12.47		14.76	7.14	8.41	8.67
		14.77	2.78751				14.77	3.28566	--			14.77	3.28911				14.77	2.64293					14.77	3.96	6.93	11.66		14.77	16.75	15.61	17.59		14.77	8.75	8.36	14.5		14.77	7.52	9.88	8.5
		14.78	2.78869				14.78	3.34333	--			14.78	3.18193				14.78	2.5112					14.78	3.82	7.02	11.14		14.78	16.71	17.3	17.75		14.78	10.14	9.68	13.43		14.78	7.09	9.06	8.52
		14.79	2.74781				14.79	3.22899	--			14.79	3.14913				14.79	2.65809					14.79	4.29	7.06	11.93		14.79	14.98	14.55	17.1		14.79	9.69	8.64	13.95		14.79	6.69	8.81	7.73
		14.8	2.81595				14.8	3.20895	--			14.8	3.17744				14.8	2.674					14.8	4.46	6.53	12.1		14.8	16.04	17.05	17.05		14.8	10.44	7.99	15.39		14.8	6.21	8.31	8.71
		14.81	2.8249				14.81	3.26073	--			14.81	3.22782				14.81	2.6928					14.81	5.29	7.03	11.88		14.81	16.01	15.7	17.78		14.81	9.59	7.42	10.98		14.81	6.06	7.39	8.08
		14.82	2.82646				14.82	3.26236	--			14.82	3.36048				14.82	2.68417					14.82	4.08	7.24	11.41		14.82	15.17	14.9	16.82		14.82	8.96	6.96	11.33		14.82	5.15	7.85	8.81
		14.83	2.84503				14.83	3.20502	--			14.83	3.26415				14.83	2.66503					14.83	4.36	7.62	11.48		14.83	15.68	14.48	17.54		14.83	10.14	7.67	12.1		14.83	4.39	7.08	8.1
		14.84	2.76174				14.84	3.10756	--			14.84	3.24806				14.84	2.48837					14.84	4.7	8.51	12.36		14.84	17.1	14.64	19.06		14.84	9.54	8.39	12.7		14.84	4.87	6.79	9.09
		14.85	2.77637				14.85	3.07047	--			14.85	3.25689				14.85	2.49704					14.85	4.43	6.61	12.3		14.85	15.52	15.6	17.31		14.85	8.85	7.45	12.68		14.85	7.06	8.42	9.42
		14.86	2.8535				14.86	3.13791	--			14.86	3.2801				14.86	2.49173					14.86	4.36	7.2	11.54		14.86	16.48	16.96	17.48		14.86	9.63	8.46	12.85		14.86	5.64	8.23	8.47
		14.87	2.78451				14.87	3.21572	--			14.87	3.24333				14.87	2.54027					14.87	4.77	7.5	11.83		14.87	15.09	14.33	16.58		14.87	9.04	7.71	12.93		14.87	4.63	7.96	7.77
		14.88	2.81698				14.88	3.17477	--			14.88	3.31906				14.88	2.51353					14.88	4.42	7.49	11.84		14.88	16.34	14.94	16.98		14.88	9.49	8.44	13.74		14.88	4.81	8.42	7.49
		14.89	2.87502				14.89	3.16438	--			14.89	3.29111				14.89	2.61547					14.89	4.61	8.06	11.91		14.89	17.22	16.78	18.45		14.89	9.8	8.69	14.75		14.89	4.6	7.26	6.97
		14.9	2.72691				14.9	3.21223	--			14.9	3.20619				14.9	2.68149					14.9	5.22	7.32	12.08		14.9	16.54	16.03	18.3		14.9	9.56	8.08	13.09		14.9	4.45	7.44	8.34
		14.91	2.76163				14.91	3.16627	--			14.91	3.28431				14.91	2.4805					14.91	6.01	5.04	12.81		14.91	15.34	14.38	16.84		14.91	8.49	8.55	12.25		14.91	3.89	6.53	8.45
		14.92	2.79984				14.92	3.28801	--			14.92	3.32509				14.92	2.44697					14.92	5.02	5.99	12.23		14.92	16.16	15.97	17.5		14.92	9.5	8.79	13.29		14.92	4.75	8.91	7.48
		14.93	2.86879				14.93	3.38416	--			14.93	3.25668				14.93	2.48695					14.93	4.53	6.58	11.35		14.93	16.92	15.4	18.21		14.93	8.89	9.19	11.42		14.93	5.18	9.09	8.96
		14.94	2.86409				14.94	3.26916	--			14.94	3.18865				14.94	2.49164					14.94	4.96	5.57	12.04		14.94	15.74	14.45	17.57		14.94	10.45	8.94	12.72		14.94	5.55	12.11	8.2
		14.95	2.85422				14.95	3.31634	--			14.95	3.20587				14.95	2.43455					14.95	4.94	5.78	12.33		14.95	14.82	13.72	17.14		14.95	9.24	8.31	12.25		14.95	4.78	8.96	7.61
		14.96	2.94171				14.96	3.34877	--			14.96	3.1845				14.96	2.4297					14.96	4.41	6.83	11.8		14.96	15.81	14.93	16.9		14.96	9.4	7.69	12.88		14.96	5.44	9.37	7.54
		14.97	2.84853				14.97	3.12466	--			14.97	3.22312				14.97	2.47329					14.97	5.19	6.62	11.87		14.97	15.75	13.99	16.78		14.97	9.8	8.19	13.22		14.97	5.48	9.24	7.26
		14.98	2.85729				14.98	3.11174	--			14.98	3.34205				14.98	2.48059					14.98	4.82	6.04	12.53		14.98	14.27	14.34	15.54		14.98	9.77	8.2	13.52		14.98	5.35	9.38	6.75
		14.99	2.87687				14.99	3.07225	--			14.99	3.31001				14.99	2.46894					14.99	4.82	5.77	13.45		14.99	15.02	13.22	17.14		14.99	10.79	9.86	14.03		14.99	5.23	8.21	6.69
		15	2.91696				15	3.07443	--			15	3.32108				15	2.45086					15	5.99	5.72	13.35		15	16.87	15.23	19.01		15	10.19	9.07	14.02		15	5.81	9.9	6.91
		15.01	2.9801				15.01	3.09103	--			15.01	3.34261				15.01	2.379					15.01	5.15	6.81	11.67		15.01	17.87	15.6	19.72		15.01	9.07	9.84	14.02		15.01	7.04	11.18	8.11
		15.02	2.99759				15.02	3.05986	--			15.02	3.42815				15.02	2.47287					15.02	4.59	6.93	12.6		15.02	16.48	15.15	18.39		15.02	10.24	10.53	14.6		15.02	5.73	10.82	8.15
		15.03	2.91492				15.03	3.15803	--			15.03	3.38937				15.03	2.43586					15.03	5.11	8.9	12.18		15.03	15.77	14.66	17.35		15.03	9.8	10.88	15.84		15.03	5.36	9.74	7.17
		15.04	2.94768				15.04	3.14835	--			15.04	3.49535				15.04	2.42521					15.04	4.44	8.85	12.08		15.04	16.3	15.21	17.03		15.04	9.61	10.75	16.09		15.04	5.41	9.03	7.81
		15.05	2.89818				15.05	3.05413	--			15.05	3.45656				15.05	2.49591					15.05	2.83	7.33	10.89		15.05	16.59	15.75	17.94		15.05	9.79	10.72	15.52		15.05	4.44	9.2	8.9
		15.06	2.98375				15.06	3.16486	--			15.06	3.48607				15.06	2.51775					15.06	2.76	6.77	10.48		15.06	16.08	14.66	16.84		15.06	9.63	9.02	14.91		15.06	4.86	8.62	7.74
		15.07	2.86461				15.07	3.20244	--			15.07	3.48464				15.07	2.58623					15.07	2.73	7.36	9.89		15.07	16.03	14.45	17.34		15.07	9.9	9.63	15.55		15.07	5.14	8.44	7.84
		15.08	2.96389				15.08	3.24216	--			15.08	3.43057				15.08	2.55237					15.08	2.7	6.97	10.46		15.08	16.3	14.87	18.36		15.08	7.78	9.11	13.85		15.08	5.29	8.28	8.83
		15.09	2.92156				15.09	3.20604	--			15.09	3.48273				15.09	2.4561					15.09	2.74	7.61	10.35		15.09	17.02	16.21	18.49		15.09	8.53	9.63	14.03		15.09	5.29	8.59	8.54
		15.1	2.97764				15.1	3.18754	--			15.1	3.46629				15.1	2.4335					15.1	2.6	9.93	9.75		15.1	17.42	17.89	18.7		15.1	10.71	11.74	16.02		15.1	6.36	8.9	8.78
		15.11	2.90359				15.11	3.11991	--			15.11	3.4293				15.11	2.42113					15.11	4.42	10.67	10.91		15.11	14.83	13.44	16.77		15.11	9.23	10.75	14.86		15.11	4.74	9.22	7.97
		15.12	2.87288				15.12	3.2484	--			15.12	3.38099				15.12	2.38668					15.12	2.69	7.93	10.53		15.12	17.95	16.39	19.27		15.12	8.99	9.38	15.24		15.12	5.53	7.18	8.57
		15.13	2.85381				15.13	3.24615	--			15.13	3.51741				15.13	2.49766					15.13	4.06	5.12	11.96		15.13	16.69	16.35	17.83		15.13	9.22	8.21	14.78		15.13	5.56	8.61	9.45
		15.14	2.7837				15.14	3.23342	--			15.14	3.4296				15.14	2.51312					15.14	3.79	5.45	12.42		15.14	17.04	16.82	18.06		15.14	7.65	7.51	14.86		15.14	6.67	9.27	9.75
		15.15	2.87416				15.15	3.24677	--			15.15	3.33308				15.15	2.50314					15.15	4.32	5.88	11.48		15.15	15.4	15.89	17.17		15.15	8.83	7.23	14.57		15.15	4.88	7.89	9.4
		15.16	2.86689				15.16	3.42392	--			15.16	3.13879				15.16	2.36115					15.16	3.46	7.53	11.93		15.16	17.51	18.94	18.06		15.16	9.24	5.49	13.11		15.16	6.32	9.92	10.31
		15.17	2.9024				15.17	3.19977	--			15.17	3.1768				15.17	2.32552					15.17	5.85	8.24	12.37		15.17	19.15	17.95	21.02		15.17	9.11	3.97	15.29		15.17	7.26	10.79	10.04
		15.18	2.9271				15.18	3.34176	--			15.18	3.24027				15.18	2.44004					15.18	4.88	7.54	11.14		15.18	18.6	18.35	19.6		15.18	8.99	5.47	14.4		15.18	5.89	9.11	9.08
		15.19	2.94713				15.19	3.25644	--			15.19	3.12491				15.19	2.58577					15.19	2.78	7.51	10.42		15.19	18.23	18.65	19.33		15.19	9.92	6.7	14.99		15.19	7.01	9.7	9.8
		15.2	2.86482				15.2	3.38293	--			15.2	3.2214				15.2	2.48349					15.2	4.19	7.12	11.98		15.2	16.96	18.04	18.17		15.2	8.91	6.06	15.03		15.2	7.58	9.65	10.85
		15.21	2.82196				15.21	3.32444	--			15.21	3.31405				15.21	2.4249					15.21	3.75	5.95	11.59		15.21	17.79	17.18	18.75		15.21	9.82	5.46	16.55		15.21	7.08	10.06	10.61
		15.22	2.90175				15.22	3.36696	--			15.22	3.22949				15.22	2.52571					15.22	3.82	6.8	10.64		15.22	17.77	16.97	19.18		15.22	10.17	6.52	15.07		15.22	5.39	7.65	8.16
		15.23	2.87339				15.23	3.35878	--			15.23	3.24743				15.23	2.49858					15.23	2.99	7.1	10.85		15.23	17.83	17.41	19.1		15.23	8.85	6.65	13.63		15.23	5.96	7.39	9.73
		15.24	2.80608				15.24	3.3139	--			15.24	3.28806				15.24	2.34789					15.24	5.29	5.63	12.54		15.24	15.81	14.12	17.86		15.24	9.44	7	14.36		15.24	6.6	8.12	10.35
		15.25	2.84513				15.25	3.4811	--			15.25	3.33866				15.25	2.39696					15.25	6.04	6.06	12.39		15.25	17.33	16.08	18.67		15.25	11.5	7.76	17.97		15.25	6.69	8.1	10.55
		15.26	2.94074				15.26	3.48753	--			15.26	3.29467				15.26	2.48745					15.26	3.44	6.79	11.16		15.26	17.43	16.6	18		15.26	10.25	7.08	15.7		15.26	7.07	9.63	10.59
		15.27	2.84874				15.27	3.4182	--			15.27	3.25503				15.27	2.45115					15.27	3.04	7.28	10.32		15.27	16.87	16.78	18.25		15.27	10.57	7.09	15.92		15.27	6.46	9.09	10.49
		15.28	2.96797				15.28	3.56046	--			15.28	3.204				15.28	2.39166					15.28	2.71	7.19	10.37		15.28	16.34	16.14	17.99		15.28	9.18	6.04	13.57		15.28	7.07	9.62	10.8
		15.29	2.93975				15.29	3.44212	--			15.29	3.15408				15.29	2.36631					15.29	3.5	7.73	11.38		15.29	17.51	16.46	19.04		15.29	9.11	6.16	13.91		15.29	6.67	9.84	10.99
		15.3	3.03191				15.3	3.47021	--			15.3	3.1387				15.3	2.48054					15.3	4.38	7.24	12.16		15.3	16.48	14.88	18.36		15.3	7.17	6.07	11.84		15.3	6.1	10.11	10.27
		15.31	2.97056				15.31	3.46351	--			15.31	3.23868				15.31	2.5224					15.31	3.92	5.47	12.01		15.31	17	16.47	18.19		15.31	8.8	6.3	12.72		15.31	6.76	9.88	10.69
		15.32	3.01409				15.32	3.35847	--			15.32	3.19779				15.32	2.59618					15.32	4.19	5.65	11.08		15.32	15.95	15.56	17.88		15.32	9.04	7.39	13.4		15.32	6.65	9.84	10.69
		15.33	3.00484				15.33	3.37736	--			15.33	3.29152				15.33	2.46391					15.33	4.06	5.66	12.64		15.33	15.92	15.13	18.57		15.33	8.78	9.17	13.06		15.33	6.9	10.29	11
		15.34	3.15856				15.34	3.37759	--			15.34	3.19382				15.34	2.58215					15.34	4.52	8.06	11.28		15.34	16.87	15.1	18.26		15.34	10.5	9.7	16.03		15.34	6.23	9.98	9.85
		15.35	3.02396				15.35	3.44032	--			15.35	3.13451				15.35	2.63515					15.35	3.58	6.73	10.8		15.35	16.03	15.25	17.94		15.35	11.27	11.41	15.29		15.35	7.23	10.74	10.44
		15.36	2.94283				15.36	3.35249	--			15.36	3.23147				15.36	2.52674					15.36	5.63	7.64	11.25		15.36	17.2	17.1	18.09		15.36	11.06	9.99	15.76		15.36	7.87	10.41	10.52
		15.37	2.94359				15.37	3.36982	--			15.37	3.23897				15.37	2.54822					15.37	5.33	8.85	12.21		15.37	16.53	15.83	17.95		15.37	9.8	9.21	13.45		15.37	7.54	11.08	10.46
		15.38	2.9483				15.38	3.40825	--			15.38	3.28709				15.38	2.55673					15.38	3.45	6.99	11.15		15.38	16.18	15.14	17.67		15.38	11.37	11.24	15.17		15.38	7.26	10.67	11.01
		15.39	2.87187				15.39	3.35366	--			15.39	3.13543				15.39	2.51073					15.39	3.48	5.39	12.02		15.39	15.46	15.36	16.62		15.39	11.48	13.51	16.31		15.39	7.67	10.84	10.89
		15.4	2.90863				15.4	3.37294	--			15.4	3.15353				15.4	2.58409					15.4	4.62	5.57	11.48		15.4	15.75	14.14	17.31		15.4	10.9	11.4	18.1		15.4	7.74	10.75	11.31
		15.41	2.91337				15.41	3.42924	--			15.41	3.08868				15.41	2.71684					15.41	2.6	5.52	11.02		15.41	16.56	15.49	17.85		15.41	9.69	10.88	15.71		15.41	6.71	10.05	11.8
		15.42	2.95829				15.42	3.4823	--			15.42	3.05079				15.42	2.78531					15.42	3.31	6.65	10.14		15.42	15.94	15.87	18.07		15.42	9.45	11.17	15.86		15.42	6.12	10.25	11.08
		15.43	2.95937				15.43	3.44014	--			15.43	3.11231				15.43	2.90936					15.43	2.82	8.61	9.37		15.43	16.94	16.59	17.61		15.43	9.65	8.57	15.19		15.43	6.62	10.88	11.16
		15.44	3.02729				15.44	3.3918	--			15.44	3.11011				15.44	2.93194					15.44	2.75	7.57	8.91		15.44	16.3	15.74	17.85		15.44	9.67	9.17	15.27		15.44	6.11	10.88	10.44
		15.45	3.11731				15.45	3.36316	--			15.45	3.16741				15.45	2.98195					15.45	2.78	8.26	8.88		15.45	16.91	15.4	18.98		15.45	8.73	8.52	13.72		15.45	6.11	10.18	9.97
		15.46	2.9779				15.46	3.37468	--			15.46	3.20417				15.46	2.89114					15.46	2.74	7.77	9.66		15.46	14.88	15.24	16.12		15.46	8.8	9.88	14.91		15.46	7.66	11.49	10.94
		15.47	2.92381				15.47	3.33753	--			15.47	3.09737				15.47	2.91393					15.47	2.88	8.17	8.9		15.47	15.63	14.69	16.74		15.47	9.47	9.77	15.71		15.47	6.98	11.89	10.62
		15.48	2.93716				15.48	3.40035	--			15.48	3.20441				15.48	2.96752					15.48	4.25	8.83	11.2		15.48	15.39	14.91	16.3		15.48	10.81	10.14	16.86		15.48	5.91	11.75	10.11
		15.49	2.9893				15.49	3.31153	--			15.49	3.35801				15.49	2.93337					15.49	3.69	8.62	9.54		15.49	15.35	15.3	17.38		15.49	8.96	8.47	14.28		15.49	7.31	10.68	10.53
		15.5	2.94848				15.5	3.43213	--			15.5	3.23027				15.5	2.92085					15.5	5.28	9.64	10.7		15.5	15.11	15.41	15.1		15.5	9.48	10.78	14.38		15.5	6.55	11.09	10.35
		15.51	2.99233				15.51	3.48355	--			15.51	3.22168				15.51	2.94382					15.51	4.55	7.89	11.74		15.51	15.8	15.67	16.12		15.51	9.29	10.61	13.16		15.51	6.63	12	9.68
		15.52	3.06136				15.52	3.37109	--			15.52	3.18234				15.52	2.78439					15.52	5.17	8.31	10.77		15.52	14.86	14.5	15.56		15.52	9.14	9.69	14.83		15.52	6.07	10.55	9.63
		15.53	3.0171				15.53	3.33227	--			15.53	3.29898				15.53	2.59292					15.53	4.7	8.57	10.66		15.53	14.76	14.92	16.9		15.53	10.42	11	15.51		15.53	7.52	9.62	10.32
		15.54	2.87429				15.54	3.26305	--			15.54	3.29163				15.54	2.67195					15.54	3.78	9.19	10.76		15.54	16.36	17.68	18.46		15.54	10.12	9.78	15.45		15.54	6.04	8.49	9.82
		15.55	2.90044				15.55	3.24193	--			15.55	3.29495				15.55	2.64089					15.55	3.73	7.93	9.27		15.55	15.17	14.45	16.53		15.55	9.77	5.24	14.88		15.55	7.7	9.87	10
		15.56	2.923				15.56	3.22659	--			15.56	3.39999				15.56	2.7177					15.56	4	7.96	10.54		15.56	15.5	14.57	16.45		15.56	8.75	4.87	13.07		15.56	6.54	10.73	10.78
		15.57	2.97586				15.57	3.28725	--			15.57	3.42015				15.57	2.79018					15.57	2.9	7.56	10.29		15.57	14.48	13.58	15.74		15.57	8.5	6.63	13.12		15.57	7.78	10.41	10.73
		15.58	2.88254				15.58	3.26013	--			15.58	3.42217				15.58	2.58214					15.58	4.43	6.76	9.59		15.58	15.63	14.44	16.6		15.58	10.66	8.64	15.67		15.58	6.79	10.79	9.98
		15.59	2.97827				15.59	3.28893	--			15.59	3.41961				15.59	2.83869					15.59	3.07	6.88	9.19		15.59	14.92	14.26	16.55		15.59	9.24	9.15	14.42		15.59	7.78	9.73	9.98
		15.6	3.01756				15.6	3.24742	--			15.6	3.48205				15.6	2.77299					15.6	3.91	5.71	9.74		15.6	15.76	17.98	17.28		15.6	9.37	9.04	14.78		15.6	9.1	10.12	11.01
		15.61	3.03493				15.61	3.22021	--			15.61	3.39444				15.61	2.75844					15.61	3.93	7.59	10.59		15.61	15.14	16.37	16.33		15.61	10.92	9.71	17.06		15.61	9.14	11.24	12.43
		15.62	3.05208				15.62	3.24706	--			15.62	3.42472				15.62	2.69999					15.62	4.77	7.61	10.22		15.62	14.61	14.06	15.53		15.62	8.88	9.66	14.56		15.62	8.41	10.36	12.13
		15.63	3.00217				15.63	3.28464	--			15.63	3.23545				15.63	2.60627					15.63	3.83	7.39	8.75		15.63	16.45	17.4	18.61		15.63	9.68	10.21	16.36		15.63	9.49	13.52	12.57
		15.64	3.08277				15.64	3.31297	--			15.64	3.23337				15.64	2.79686					15.64	3.75	6.44	9.45		15.64	16.34	16.45	18.04		15.64	10.22	10.26	15.53		15.64	10.29	13.61	14.02
		15.65	3.04435				15.65	3.3767	--			15.65	3.31486				15.65	2.71226					15.65	3.81	6.91	9.44		15.65	16.64	18.55	17.66		15.65	8.94	7.74	14.25		15.65	9.38	12.61	13.08
		15.66	2.9829				15.66	3.33789	--			15.66	3.19912				15.66	2.93317					15.66	4.01	7.38	11.17		15.66	16.68	17.8	17.98		15.66	9.79	9.24	12.99		15.66	9.5	13.15	13.34
		15.67	2.88164				15.67	3.43075	--			15.67	3.31638				15.67	3.03511					15.67	4.49	7.5	9.83		15.67	17.63	19.69	18.7		15.67	10.1	8.44	14.44		15.67	9.52	12.73	13.46
		15.68	2.9953				15.68	3.39076	--			15.68	3.22888				15.68	2.90803					15.68	4.29	8.55	10.07		15.68	17.05	18.13	18.68		15.68	10.82	7.96	15.5		15.68	9.54	14.14	13.39
		15.69	2.93218				15.69	3.54549	--			15.69	3.2593				15.69	2.93167					15.69	2.87	8.51	9.6		15.69	17.43	18.71	18.72		15.69	9.54	8.74	15.19		15.69	8.61	10.34	12.49
		15.7	2.90436				15.7	3.42862	--			15.7	3.36233				15.7	2.9074					15.7	2.65	8.18	9.69		15.7	17.15	18.34	18.04		15.7	9.54	8.58	15.68		15.7	7.38	12.17	12.11
		15.71	2.85332				15.71	3.3975	--			15.71	3.33621				15.71	3.03106					15.71	2.62	8.78	9.36		15.71	16.13	17.47	17.52		15.71	9.88	8.91	15.81		15.71	6.68	10.57	11.44
		15.72	2.83509				15.72	3.49749	--			15.72	3.33488				15.72	2.9735					15.72	3	8.43	10.51		15.72	14.46	16.32	15.81		15.72	9.55	8.04	15.82		15.72	7.07	10.15	11.6
		15.73	2.97995				15.73	3.50685	--			15.73	3.34516				15.73	2.74394					15.73	2.88	7.99	10.02		15.73	15.49	16.55	17.87		15.73	10.66	9.99	15.99		15.73	7.34	11.47	12.05
		15.74	2.88495				15.74	3.4573	--			15.74	3.43069				15.74	2.75844					15.74	2.8	8.93	9.27		15.74	17.51	18.25	19.06		15.74	10.84	10.45	15.87		15.74	7.97	10.71	12.06
		15.75	2.97273				15.75	3.40144	--			15.75	3.34189				15.75	2.80453					15.75	2.67	8.06	10.13		15.75	18.42	19.61	20.01		15.75	10.59	12.07	17.08		15.75	7.82	11.51	12.15
		15.76	2.86775				15.76	3.48549	--			15.76	3.32029				15.76	2.90028					15.76	3.04	8.3	9.6		15.76	18	17.84	19.37		15.76	11.81	11.35	16.5		15.76	7.91	12.3	12.99
		15.77	2.88498				15.77	3.36545	--			15.77	3.31612				15.77	2.85156					15.77	2.95	8.59	10.51		15.77	15.49	16.36	17.68		15.77	10.15	9.54	15.51		15.77	7.28	10.33	12.36
		15.78	2.90877				15.78	3.45935	--			15.78	3.21438				15.78	2.76818					15.78	2.77	7.7	8.36		15.78	15.74	16.07	17.24		15.78	10.21	8.55	14.43		15.78	7.45	12.28	12.05
		15.79	2.92251				15.79	3.38312	--			15.79	3.18036				15.79	2.67592					15.79	4.24	7.25	9.69		15.79	14.86	14.71	16.45		15.79	8.41	5.68	10.87		15.79	8.85	11.72	12.83
		15.8	3.00928				15.8	3.43126	--			15.8	3.21022				15.8	2.61648					15.8	2.93	6.74	9.4		15.8	14.46	16.74	15.62		15.8	9.22	9.42	13.46		15.8	8.54	12.31	11.87
		15.81	3.03114				15.81	3.38761	--			15.81	3.11383				15.81	2.71668					15.81	2.66	6.6	8.99		15.81	15.84	17.62	17.05		15.81	10.21	8.58	13.57		15.81	8.45	11.15	11.06
		15.82	2.94522				15.82	3.36787	--			15.82	3.31431				15.82	2.72296					15.82	2.73	7.18	8.83		15.82	15.54	17.24	16.67		15.82	9.83	9.5	13.81		15.82	8.7	10.49	11.58
		15.83	2.9222				15.83	3.45022	--			15.83	3.33197				15.83	2.74151					15.83	2.79	7.17	9.72		15.83	16.96	18.91	17.3		15.83	9.29	8.42	13.07		15.83	8.15	9.77	11.24
		15.84	2.96572				15.84	3.40113	--			15.84	3.34085				15.84	2.67329					15.84	2.82	6.52	9.23		15.84	15.59	16.08	16.42		15.84	9.86	9.72	13.89		15.84	8.61	12.41	12.96
		15.85	2.96233				15.85	3.3995	--			15.85	3.31468				15.85	2.76436					15.85	2.87	5.98	9.49		15.85	16.85	17.17	18.31		15.85	10.29	10.61	13.78		15.85	8.2	11.66	13.34
		15.86	2.97758				15.86	3.47868	--			15.86	3.10314				15.86	2.76857					15.86	3.02	6.95	8.73		15.86	15.66	15.89	17.6		15.86	9.25	9.75	12.08		15.86	8.33	11.21	13.02
		15.87	2.96849				15.87	3.54995	--			15.87	3.21901				15.87	2.71572					15.87	2.76	6.48	8.69		15.87	16.05	16.07	18.07		15.87	9.32	9.29	14.18		15.87	7.8	11.32	11.72
		15.88	2.92625				15.88	3.46576	--			15.88	3.16718				15.88	2.67488					15.88	2.95	5.71	9.89		15.88	13.49	15.47	15.42		15.88	11.17	10.88	16.5		15.88	7.18	10.66	11.57
		15.89	2.86371				15.89	3.59857	--			15.89	3.10752				15.89	2.7492					15.89	3.54	4.93	9.83		15.89	15.21	15.45	16.29		15.89	10.23	10.04	16.96		15.89	8.33	14.19	11.52
		15.9	2.86926				15.9	3.56216	--			15.9	3.29886				15.9	2.76795					15.9	3.91	7.8	9.85		15.9	14.75	16.12	16.18		15.9	11.52	10.93	17.81		15.9	7.36	11.8	11.36
		15.91	2.95263				15.91	3.5196	--			15.91	3.22851				15.91	2.88009					15.91	3.93	6.86	9.07		15.91	15.54	14.38	15.82		15.91	10.24	9.64	14.78		15.91	7.71	11.72	12.34
		15.92	2.94551				15.92	3.55227	--			15.92	3.22597				15.92	2.89493					15.92	4.34	7.71	10.23		15.92	15.22	15.98	16.82		15.92	10.13	7.97	15.65		15.92	7.46	11.39	11.88
		15.93	2.89286				15.93	3.67024	--			15.93	3.24911				15.93	2.96927					15.93	5.54	11.8	9.67		15.93	15.17	15.7	17.32		15.93	9.91	10.09	16.39		15.93	8.2	12.03	12.69
		15.94	2.84473				15.94	3.64818	--			15.94	3.37472				15.94	2.92952					15.94	4.16	11.52	10.53		15.94	15.09	15.17	17.21		15.94	9.35	9.68	15.7		15.94	7.68	11.66	12.6
		15.95	2.78774				15.95	3.61552	--			15.95	3.31429				15.95	2.84484					15.95	3.28	9.6	9.2		15.95	16.19	15.88	17.26		15.95	9.52	9.09	15.25		15.95	7.99	11.98	13.13
		15.96	2.96146				15.96	3.5196	--			15.96	3.41232				15.96	2.82029					15.96	3.47	10.28	9.48		15.96	15.45	15.02	16.15		15.96	10.27	8.9	15.41		15.96	6.96	12.21	11.31
		15.97	2.86504				15.97	3.54599	--			15.97	3.20997				15.97	2.81222					15.97	4.1	10.69	9.66		15.97	14.69	15.55	15.72		15.97	9.21	8.53	15.77		15.97	7.1	11.18	11.23
		15.98	2.9628				15.98	3.49894	--			15.98	3.30766				15.98	2.89715					15.98	2.76	9.4	10.09		15.98	14.03	13.92	15		15.98	9.26	7.45	15.88		15.98	7.82	10.66	12.05
		15.99	3.02071				15.99	3.58683	--			15.99	3.27084				15.99	2.94524					15.99	3.28	8.89	9.41		15.99	13.31	13.71	14.33		15.99	9.5	8.86	16.22		15.99	7.63	11.15	11.94
		16	3.00012				16	3.65797	--			16	3.27153				16	2.93543					16	2.75	10.07	9.26		16	13.76	14.35	15.06		16	8.22	8.27	15.28		16	7.89	12.68	12.4
		16.01	3.01992				16.01	3.63536	--			16.01	3.33693				16.01	2.96125					16.01	3.77	9.14	9.87		16.01	12.79	16.05	13.7		16.01	8.68	8.53	14.83		16.01	8.15	12.09	12.36
		16.02	2.88927				16.02	3.58167	--			16.02	3.22813				16.02	2.87266					16.02	4.02	8.85	9.32		16.02	13.53	16.2	15.25		16.02	8.49	7.12	14.98		16.02	7.4	13.54	12.35
		16.03	2.96396				16.03	3.52732	--			16.03	3.24471				16.03	2.86274					16.03	3.01	8.94	9.21		16.03	14.39	16.53	14.83		16.03	8.87	7.91	14.71		16.03	5.97	12.04	10.91
		16.04	2.89698				16.04	3.60587	--			16.04	3.13348				16.04	2.86156					16.04	2.69	9.24	9.55		16.04	14.18	16.17	15.62		16.04	8.72	7.95	14.9		16.04	8.01	14.47	12.25
		16.05	2.85666				16.05	3.69004	--			16.05	3.25792				16.05	2.80497					16.05	4.04	9.02	9.37		16.05	13.18	15.16	14.25		16.05	8.4	9.17	13.92		16.05	7.49	13.96	12.82
		16.06	2.90592				16.06	3.59619	--			16.06	3.22024				16.06	2.78572					16.06	4.14	8.45	10.28		16.06	13.99	15.76	14.58		16.06	9.13	7.92	14.27		16.06	7.78	12.28	11.74
		16.07	2.8961				16.07	3.66921	--			16.07	3.31028				16.07	2.89547					16.07	3.39	7.7	9.57		16.07	13.7	15.49	14.01		16.07	9.97	10.19	15.66		16.07	8.58	13.39	12.15
		16.08	2.87382				16.08	3.66874	--			16.08	3.22702				16.08	2.83101					16.08	4.07	7.85	9.73		16.08	13.86	14.72	15.42		16.08	10.02	11.52	14.49		16.08	8.82	12.84	12.12
		16.09	2.90414				16.09	3.58145	--			16.09	3.21661				16.09	2.75839					16.09	3.96	7.7	9.68		16.09	13.92	14.52	14.49		16.09	10.08	10.39	15.71		16.09	9.12	13.87	12.94
		16.1	3.02152				16.1	3.50286	--			16.1	3.22096				16.1	2.78466					16.1	3.72	7.67	10.11		16.1	13	14.12	13.58		16.1	9.89	8.26	13.98		16.1	8.52	15.63	12.91
		16.11	3.03265				16.11	3.59749	--			16.11	3.33419				16.11	2.99241					16.11	3.52	7.98	9.34		16.11	13.16	14.21	15.09		16.11	8.92	8.73	12.91		16.11	8.85	13.39	12.77
		16.12	2.97744				16.12	3.51069	--			16.12	3.31759				16.12	2.84187					16.12	4.8	7.79	9.59		16.12	13.2	14.68	14.83		16.12	7.45	6.9	11.21		16.12	8.2	12.92	12.32
		16.13	3.09663				16.13	3.4445	--			16.13	3.35743				16.13	2.9483					16.13	6.2	9.5	9.71		16.13	13.65	12.76	15.3		16.13	7.47	7.38	12		16.13	8.46	12.38	12.77
		16.14	3.11396				16.14	3.45103	--			16.14	3.18106				16.14	2.78554					16.14	5.06	9.74	10.09		16.14	12.91	14.52	14.8		16.14	8.13	7.86	13.04		16.14	8.5	12.19	12.98
		16.15	3.02468				16.15	3.43395	--			16.15	3.25902				16.15	2.75903					16.15	5.64	9.42	10.82		16.15	13.37	13.58	14.61		16.15	7.4	6.79	11.77		16.15	8.07	13.75	11.97
		16.16	2.97951				16.16	3.40965	--			16.16	3.24471				16.16	2.7593					16.16	3.69	9.89	9.44		16.16	14.14	15.11	15.1		16.16	7.74	7.44	13.82		16.16	7.81	11.87	12.29
		16.17	3.07123				16.17	3.39317	--			16.17	3.24295				16.17	2.7936					16.17	5.72	10.36	10.01		16.17	12.92	12.91	14.55		16.17	7.36	4.9	12.84		16.17	8.17	12.38	11.89
		16.18	3.02481				16.18	3.40929	--			16.18	3.26146				16.18	2.83637					16.18	4.37	9.21	9.72		16.18	13.23	13.9	14.22		16.18	8.56	8.27	13.57		16.18	8.54	12.62	11.95
		16.19	2.98768				16.19	3.53917	--			16.19	3.31082				16.19	2.81748					16.19	4.43	9.48	10.63		16.19	13.86	15.24	15.45		16.19	8.93	8.87	14.44		16.19	8.1	12.14	12.26
		16.2	2.95593				16.2	3.58649	--			16.2	3.25827				16.2	2.72716					16.2	4.67	9.96	11.3		16.2	12.43	14.39	13.7		16.2	8.51	7.34	14.57		16.2	8.7	12.05	12.99
		16.21	2.89695				16.21	3.50974	--			16.21	3.26269				16.21	2.74765					16.21	4.37	9.91	10.08		16.21	13.26	15.22	15		16.21	7.51	7.14	13.69		16.21	8.43	12.53	12.04
		16.22	2.91551				16.22	3.54851	--			16.22	3.28952				16.22	2.66651					16.22	4.27	9.43	11.43		16.22	13.43	14.72	14.54		16.22	7.53	8.04	12.81		16.22	7.98	14.74	11.14
		16.23	2.99696				16.23	3.57747	--			16.23	3.17137				16.23	2.79804					16.23	4.82	8.86	12.03		16.23	13.37	13.53	14.4		16.23	9.13	7.04	12.79		16.23	7.52	14.26	11.6
		16.24	2.97746				16.24	3.68919	--			16.24	3.15785				16.24	2.78659					16.24	5.7	9.3	10.77		16.24	13.69	13.54	14.68		16.24	9.78	7.47	13.51		16.24	8.5	12.51	12.06
		16.25	2.94894				16.25	3.8091	--			16.25	3.19098				16.25	2.72147					16.25	5.18	9.11	10.48		16.25	13.11	13.8	14.38		16.25	9.53	7.66	13.98		16.25	9.17	14.1	12.07
		16.26	2.94822				16.26	3.67656	--			16.26	3.10446				16.26	2.76842					16.26	4.84	10.31	10.4		16.26	12.76	13.23	14.62		16.26	9.06	8.98	15.12		16.26	8.43	11.06	11.4
		16.27	2.96265				16.27	3.71953	--			16.27	3.08663				16.27	2.78462					16.27	4.96	10.4	10.14		16.27	13.01	13.46	14.48		16.27	7.53	6.86	13.94		16.27	8.05	12.03	11.04
		16.28	3.01983				16.28	3.67353	--			16.28	3.09667				16.28	2.75551					16.28	4.07	11.65	9.54		16.28	14.43	13.68	15.47		16.28	8.53	7.7	14.39		16.28	9.35	12.6	11.72
		16.29	3.00866				16.29	3.63413	--			16.29	3.12897				16.29	2.81751					16.29	4.83	11.37	11.49		16.29	12.39	12.49	14		16.29	7.54	6.86	14.07		16.29	8.43	12.8	11.37
		16.3	2.9823				16.3	3.68423	--			16.3	3.2344				16.3	2.70621					16.3	5.15	10.61	11.81		16.3	13.93	14.87	15.73		16.3	8.06	6.16	14.3		16.3	8.26	11.32	10.99
		16.31	2.83635				16.31	3.60258	--			16.31	3.22147				16.31	2.5993					16.31	2.78	10.15	12.55		16.31	11.99	14.03	13.05		16.31	7.5	3.9	12.79		16.31	9.89	10.82	11.6
		16.32	2.83209				16.32	3.64054	--			16.32	3.26184				16.32	2.61978					16.32	2.81	8.83	12.74		16.32	12.88	14.06	14.64		16.32	7.65	5.96	13.11		16.32	9.95	12.06	11.58
		16.33	2.93866				16.33	3.53491	--			16.33	3.16111				16.33	2.62832					16.33	4.11	10.15	11.47		16.33	14.88	15.61	15.86		16.33	7.85	8.25	15.26		16.33	8.84	12.39	11.52
		16.34	2.98586				16.34	3.60315	--			16.34	3.17265				16.34	2.66372					16.34	4.59	11.49	11.59		16.34	15.92	15.28	17.61		16.34	7.83	7.28	13.16		16.34	9.13	13.19	12.4
		16.35	3.0365				16.35	3.6167	--			16.35	3.20304				16.35	2.67747					16.35	4.19	10.8	11.89		16.35	14.16	12.85	15.62		16.35	8.6	7.81	14.66		16.35	9.23	14.89	11.75
		16.36	3.00971				16.36	3.7827	--			16.36	3.20381				16.36	2.65407					16.36	4.01	9.79	10.93		16.36	13.67	13.9	16.16		16.36	7.44	7.47	12.38		16.36	9.54	16.88	11.28
		16.37	2.85705				16.37	3.75248	--			16.37	3.25839				16.37	2.52022					16.37	6.23	8.95	12.75		16.37	14.66	14.97	16.59		16.37	8.27	9.54	12.82		16.37	8.91	16.53	11.71
		16.38	3.01111				16.38	3.57417	--			16.38	3.32815				16.38	2.661					16.38	4.59	9.27	11.49		16.38	13.9	14.66	15.75		16.38	8.68	9.61	15.94		16.38	10.37	15.46	12.36
		16.39	2.96321				16.39	3.67109	--			16.39	3.19667				16.39	2.65934					16.39	6.25	10.22	11.65		16.39	13.82	13.98	15.03		16.39	7.08	5.31	14.15		16.39	11.28	17.53	12.81
		16.4	2.97377				16.4	3.57771	--			16.4	3.18999				16.4	2.6055					16.4	5.36	11.33	12.18		16.4	13.01	13.94	14.33		16.4	8.66	7.56	15.58		16.4	9.41	15	12.2
		16.41	2.95533				16.41	3.57553	--			16.41	3.29639				16.41	2.57088					16.41	4.14	11.03	11.63		16.41	13.76	14.85	15.31		16.41	9.58	7.34	15.74		16.41	10.67	17.45	12.52
		16.42	3.01669				16.42	3.55758	--			16.42	3.23709				16.42	2.48761					16.42	4.2	9.89	11.82		16.42	13.5	15.58	15.61		16.42	9.23	7.45	14.15		16.42	10.58	16.87	12.44
		16.43	3.01435				16.43	3.64933	--			16.43	3.22402				16.43	2.5238					16.43	4.25	11.14	10.7		16.43	13.69	15.03	15.61		16.43	10.57	7.27	15.32		16.43	10	16.01	12.23
		16.44	2.94459				16.44	3.74836	--			16.44	3.22303				16.44	2.55456					16.44	4.84	9.11	12.28		16.44	14	14.73	15.56		16.44	8.05	8.7	14.76		16.44	9.77	14.51	11.42
		16.45	2.98705				16.45	3.71949	--			16.45	3.35644				16.45	2.45731					16.45	4.24	7.92	11.31		16.45	13.39	14.38	14.97		16.45	8.51	7.49	14.89		16.45	9.89	14.04	12.03
		16.46	2.96089				16.46	3.7083	--			16.46	3.31052				16.46	2.49069					16.46	4.35	7.47	11.37		16.46	12.77	14.71	13.76		16.46	9.5	7.64	13.81		16.46	9.6	14.29	11.11
		16.47	2.94174				16.47	3.72815	--			16.47	3.32809				16.47	2.65753					16.47	5.03	8.29	12.34		16.47	12.75	13.65	13.54		16.47	7.35	7.65	12.76		16.47	13.54	14.87	12.35
		16.48	2.98223				16.48	3.76373	--			16.48	3.35202				16.48	2.5055					16.48	6.66	8.6	12.4		16.48	13.31	14.15	14.4		16.48	7.25	6.26	13.39		16.48	12.89	14.5	12.71
		16.49	3.0692				16.49	3.73561	--			16.49	3.41222				16.49	2.59063					16.49	5.49	9.88	11.82		16.49	12.73	14.06	13.66		16.49	7.21	5.78	12.66		16.49	12.54	14.55	12.76
		16.5	3.05117				16.5	3.63015	--			16.5	3.32447				16.5	2.59864					16.5	4.56	8.71	10.8		16.5	13.44	15.02	14.83		16.5	7.17	6.36	13.32		16.5	11.75	15.07	11.78
		16.51	2.97175				16.51	3.49764	--			16.51	3.3349				16.51	2.59203					16.51	4.79	7.63	11.59		16.51	13.51	13.89	15.24		16.51	7	6.4	11.73		16.51	12.47	15.45	12.71
		16.52	2.95428				16.52	3.66154	--			16.52	3.31667				16.52	2.64489					16.52	4.68	7.03	11.96		16.52	13.77	14.36	14.73		16.52	7.54	6.02	12.69		16.52	11.94	16.3	11.42
		16.53	2.99768				16.53	3.66641	--			16.53	3.39313				16.53	2.59056					16.53	4.2	7.85	11.48		16.53	13.57	15.88	15		16.53	8.57	6.66	13.29		16.53	12.11	14.75	11.86
		16.54	2.97921				16.54	3.68757	--			16.54	3.32422				16.54	2.56022					16.54	4.33	6.42	11.79		16.54	12.71	13.21	14.74		16.54	8.3	7.22	13.24		16.54	12.22	14.53	10.98
		16.55	2.96705				16.55	3.61994	--			16.55	3.32391				16.55	2.76922					16.55	4.57	7.08	11.85		16.55	13.78	14.44	15.18		16.55	8.6	6.93	12.88		16.55	12.06	14.96	11.28
		16.56	2.88725				16.56	3.55817	--			16.56	3.27336				16.56	2.55119					16.56	4.46	9.21	11.33		16.56	12.48	14.67	14.16		16.56	6.79	5.24	12.03		16.56	11.85	15.31	11.44
		16.57	2.92592				16.57	3.5053	--			16.57	3.2181				16.57	2.76425					16.57	3.83	8.16	10.78		16.57	13.04	13.41	14.74		16.57	9.81	7.08	14.77		16.57	11.81	14.79	11.44
		16.58	2.93482				16.58	3.54924	--			16.58	3.23807				16.58	2.72935					16.58	5.03	8.28	14.4		16.58	13.19	14.94	14.09		16.58	9.79	7.53	14.69		16.58	12.68	15.43	11.9
		16.59	2.99496				16.59	3.49273	--			16.59	3.22785				16.59	2.72055					16.59	4.84	7.64	11.95		16.59	14	14.5	14.88		16.59	7.83	5.15	12.58		16.59	11.44	13.81	10.75
		16.6	2.83969				16.6	3.40313	--			16.6	3.18454				16.6	2.70334					16.6	6.44	7.18	14.88		16.6	12.76	15.02	14.5		16.6	8.87	5.47	12.14		16.6	12.47	14.16	10.72
		16.61	2.91242				16.61	3.56853	--			16.61	3.19248				16.61	2.69075					16.61	7.15	7.73	14.04		16.61	13.15	14.74	13.67		16.61	8.11	6.2	13.36		16.61	12.69	13.41	12.09
		16.62	2.87468				16.62	3.54414	--			16.62	3.22151				16.62	2.71965					16.62	5.91	7.06	12.93		16.62	14.02	15.5	15.29		16.62	7.26	6.69	12.37		16.62	14.1	15.4	12.62
		16.63	2.89423				16.63	3.6105	--			16.63	3.12017				16.63	2.70868					16.63	4.93	7.72	12.1		16.63	13.23	13.56	14.18		16.63	7.59	6.71	12.39		16.63	13.41	14.83	12.17
		16.64	2.85961				16.64	3.7141	--			16.64	3.11766				16.64	2.61866					16.64	4.44	8.29	11.26		16.64	13.18	14.8	13.74		16.64	8.92	6.55	12.16		16.64	13.08	15.51	11.8
		16.65	2.92928				16.65	3.63681	--			16.65	3.13398				16.65	2.61742					16.65	4.31	9.66	11.4		16.65	14.09	14.63	15.27		16.65	7.8	6.32	12.06		16.65	13.32	16.36	12.17
		16.66	2.96455				16.66	3.58953	--			16.66	3.09617				16.66	2.66805					16.66	3.86	9.26	11.77		16.66	13.59	15.44	14.61		16.66	7.9	5.75	12.73		16.66	12.26	15.14	11.96
		16.67	3.03972				16.67	3.50708	--			16.67	3.1509				16.67	2.75246					16.67	4.19	7.71	11.29		16.67	13.3	14.61	14.55		16.67	8.33	6.67	13.15		16.67	11.95	14.88	11.68
		16.68	3.04794				16.68	3.55059	--			16.68	3.25165				16.68	2.64851					16.68	5.01	6.72	11.98		16.68	13.89	14.98	14.93		16.68	7.79	6.16	14.02		16.68	10.75	12.35	10.98
		16.69	2.92778				16.69	3.53282	--			16.69	3.26785				16.69	2.69092					16.69	4.64	5.95	12.29		16.69	13.98	13.21	15.22		16.69	7.5	6.39	11.89		16.69	12.48	14.2	11.83
		16.7	2.84847				16.7	3.55582	--			16.7	3.36931				16.7	2.60524					16.7	4.62	5.81	11.72		16.7	13.08	14.54	13.86		16.7	7.32	4.72	11.3		16.7	12.38	14.78	11.1
		16.71	2.94368				16.71	3.64258	--			16.71	3.25978				16.71	2.65143					16.71	7.02	9.78	12.76		16.71	12.77	13.75	13.58		16.71	7.23	4.63	12.23		16.71	10.81	14.21	10.08
		16.72	2.98187				16.72	3.5388	--			16.72	3.22267				16.72	2.48118					16.72	7.75	9.59	13		16.72	12.61	13.06	14.1		16.72	4.66	5.73	12.2		16.72	12.64	13.68	11.66
		16.73	2.98103				16.73	3.53308	--			16.73	3.22424				16.73	2.55322					16.73	5.89	7.31	11.96		16.73	13.76	15.19	14.3		16.73	7.23	5.66	12.71		16.73	12.95	13.92	11.91
		16.74	3.03414				16.74	3.54248	--			16.74	3.35029				16.74	2.52329					16.74	5	8.07	9.84		16.74	13.01	14.37	14.61		16.74	7.45	6.06	14.34		16.74	11.48	12.95	10.93
		16.75	2.99464				16.75	3.67818	--			16.75	3.28702				16.75	2.5509					16.75	5.92	6.85	12.67		16.75	12.73	14.29	13.12		16.75	7.31	4.75	12.8		16.75	10.94	14.04	10.95
		16.76	2.91379				16.76	3.59023	--			16.76	3.30232				16.76	2.64244					16.76	5.34	5.54	13.52		16.76	13.59	14.55	14.47		16.76	9.1	5.07	13.92		16.76	12.38	14.95	11.25
		16.77	2.92037				16.77	3.46282	--			16.77	3.32736				16.77	2.49968					16.77	7.07	2.78	13.54		16.77	13.01	14.9	14.76		16.77	7.43	4.49	13.91		16.77	12.25	14.45	10.98
		16.78	2.8992				16.78	3.43036	--			16.78	3.30651				16.78	2.49023					16.78	7.13	2.82	13.52		16.78	13.17	13.99	14.14		16.78	7.43	5.25	12.3		16.78	12.54	15	12.56
		16.79	2.8961				16.79	3.46815	--			16.79	3.35958				16.79	2.49998					16.79	6.57	3.07	13.72		16.79	13.06	13.98	14.48		16.79	8.4	5.42	13.75		16.79	12.49	15.01	11.95
		16.8	2.98617				16.8	3.58754	--			16.8	3.26264				16.8	2.38243					16.8	7.21	2.86	14.43		16.8	12.46	12.77	13.43		16.8	9.01	6.67	14.31		16.8	12.13	14.34	11.95
		16.81	2.90494				16.81	3.52772	--			16.81	3.2557				16.81	2.46243					16.81	7.04	2.69	14.44		16.81	13.83	13.96	15.49		16.81	7.01	5.81	13.05		16.81	12.84	13.88	11.45
		16.82	2.8438				16.82	3.51355	--			16.82	3.36282				16.82	2.41409					16.82	7.3	4.23	14.89		16.82	12.73	12.94	14.21		16.82	8.25	6.83	13.87		16.82	13	15.29	11.76
		16.83	2.83064				16.83	3.51391	--			16.83	3.34806				16.83	2.44041					16.83	5.03	5.78	12.55		16.83	13.15	13.01	14.32		16.83	8.86	6.87	15.04		16.83	10.31	13.23	10.21
		16.84	2.75668				16.84	3.53425	--			16.84	3.36968				16.84	2.3969					16.84	5.17	7.59	12.77		16.84	13.03	12.28	14.42		16.84	7.28	4.75	13.16		16.84	12.02	14.07	11.4
		16.85	2.77651				16.85	3.49462	--			16.85	3.35171				16.85	2.38889					16.85	4.97	7.57	12.3		16.85	13.21	12.84	14.78		16.85	7.28	4.57	10.77		16.85	10.7	14.67	10.83
		16.86	2.86106				16.86	3.45901	--			16.86	3.42932				16.86	2.53523					16.86	4.61	7.67	12.14		16.86	13.5	15.57	14.29		16.86	7.71	4.65	13.05		16.86	13.11	15.23	12.4
		16.87	2.90929				16.87	3.52789	--			16.87	3.35723				16.87	2.59408					16.87	4.61	7.13	12.37		16.87	15.12	15.68	15.48		16.87	7.9	6.2	10.39		16.87	11.39	13.72	12.53
		16.88	2.84182				16.88	3.37965	--			16.88	3.29695				16.88	2.62567					16.88	5.78	5.96	13.68		16.88	14.06	15.79	15.16		16.88	9.72	7.75	11.84		16.88	12.81	15.39	12.8
		16.89	2.96951				16.89	3.36559	--			16.89	3.42062				16.89	2.52582					16.89	6.07	5.91	13.27		16.89	13.86	14.63	14.69		16.89	7.63	7.64	11.79		16.89	12.77	14.28	12.73
		16.9	2.9773				16.9	3.27673	--			16.9	3.45422				16.9	2.58141					16.9	5.57	8.86	12.37		16.9	13.13	13.58	14.48		16.9	7.78	7.63	13.11		16.9	12.67	13.31	12.33
		16.91	2.81098				16.91	3.34495	--			16.91	3.43227				16.91	2.7162					16.91	6.66	8.02	13.58		16.91	14.57	14.51	15.01		16.91	8.79	8.4	12.9		16.91	10.81	13.78	11.19
		16.92	2.85468				16.92	3.38115	--			16.92	3.35201				16.92	2.76394					16.92	5.43	7.84	13.21		16.92	12.6	12.99	13.99		16.92	9.42	7.77	11.2		16.92	12.22	14.61	11.61
		16.93	2.78695				16.93	3.5083	--			16.93	3.3529				16.93	2.56621					16.93	5.96	7.18	12.88		16.93	13.6	14.74	13.87		16.93	9.31	7.12	10.01		16.93	11.69	14.07	11.92
		16.94	2.73671				16.94	3.40587	--			16.94	3.46736				16.94	2.68437					16.94	5.45	7.01	12.69		16.94	13.86	15.86	15.17		16.94	7.93	6.37	8.12		16.94	12.85	15.19	12.63
		16.95	2.70395				16.95	3.43205	--			16.95	3.31877				16.95	2.644					16.95	5.38	8.09	13.04		16.95	13.53	17.31	14.36		16.95	8.13	6.6	8.93		16.95	12.57	15.19	11.89
		16.96	2.78812				16.96	3.33209	--			16.96	3.27314				16.96	2.64572					16.96	5.67	8.74	12.75		16.96	12.99	15.24	13.38		16.96	6.77	5.18	7.9		16.96	11.95	13.88	11.26
		16.97	2.87086				16.97	3.49766	--			16.97	3.1731				16.97	2.67946					16.97	4.85	8.64	13.02		16.97	13.49	14.8	14.9		16.97	8.21	4.55	8.09		16.97	13.2	16.93	12.08
		16.98	2.92333				16.98	3.48203	--			16.98	3.32827				16.98	2.65604					16.98	5.03	9.06	12.42		16.98	13.54	15.12	14.58		16.98	7.78	4.84	9.54		16.98	11.19	13.53	10.98
		16.99	2.95389				16.99	3.65898	--			16.99	3.25005				16.99	2.75582					16.99	5.51	7.48	12.56		16.99	12.19	12.22	13.23		16.99	8.3	4.98	9.59		16.99	12.57	13.76	11.47
		17	2.84075				17	3.54979	--			17	3.25481				17	2.62908					17	7.07	8.51	14.94		17	13.3	14.75	13.9		17	8.94	5.2	10.41		17	11.57	12.64	11.35
		17.01	2.87864				17.01	3.69374	--			17.01	3.28008				17.01	2.77005					17.01	6.2	9.24	13.56		17.01	13.26	13.09	14.22		17.01	9.84	5.56	11.46		17.01	11.36	12.16	11.35
		17.02	2.95772				17.02	3.63363	--			17.02	3.25657				17.02	2.48862					17.02	5.8	8.1	12.63		17.02	12.91	13.87	14.04		17.02	7.37	6.6	8.69		17.02	10.88	13.97	11.02
		17.03	2.90971				17.03	3.6102	--			17.03	3.19656				17.03	2.65966					17.03	4.86	9.34	12.01		17.03	13.35	14.04	14.06		17.03	7.4	5.13	9.5		17.03	10.31	12.41	9.75
		17.04	2.94379				17.04	3.61025	--			17.04	3.29029				17.04	2.65462					17.04	5.07	9.06	12.55		17.04	13.19	14.83	14.04		17.04	7.72	4.53	9.2		17.04	11.29	13.33	10.81
		17.05	2.87342				17.05	3.73132	--			17.05	3.27899				17.05	2.62668					17.05	4.89	8.54	12.19		17.05	13.03	14.95	14.49		17.05	7.64	6.99	8.12		17.05	10.91	12.33	10.22
		17.06	2.86483				17.06	3.62582	--			17.06	3.36992				17.06	2.63136					17.06	5.29	4.33	12.23		17.06	13.29	15.86	14.78		17.06	6.49	5.9	8.79		17.06	10.38	11.91	9.21
		17.07	2.85812				17.07	3.54408	--			17.07	3.50469				17.07	2.65295					17.07	6.06	4.06	13.9		17.07	11.59	12.56	13.11		17.07	7.91	8.13	9.27		17.07	12.11	13.56	11.11
		17.08	2.75369				17.08	3.56739	--			17.08	3.51758				17.08	2.64999					17.08	5.79	4.49	12.93		17.08	13.51	14.44	14.79		17.08	7.74	8.9	9.45		17.08	11.27	11.78	11.02
		17.09	2.75147				17.09	3.66375	--			17.09	3.35044				17.09	2.75567					17.09	6.4	3.19	14.41		17.09	12.36	14.02	13.76		17.09	8.29	8.37	10.71		17.09	12.16	11.82	12.01
		17.1	2.70808				17.1	3.73049	--			17.1	3.43143				17.1	2.63654					17.1	7.47	3.27	13.98		17.1	12.39	13.27	13.21		17.1	7.63	8.51	8.76		17.1	10.82	12.08	11.27
		17.11	2.77992				17.11	3.74162	--			17.11	3.40137				17.11	2.64307					17.11	6.35	2.91	14.51		17.11	13.17	14.47	13.25		17.11	8.36	8.49	9.9		17.11	10.76	11.87	11.08
		17.12	2.80982				17.12	3.6485	--			17.12	3.41958				17.12	2.74026					17.12	6.47	3.58	14.14		17.12	13.15	13.44	13.78		17.12	10.52	9.36	13.79		17.12	11	11.64	10.94
		17.13	2.76176				17.13	3.65179	--			17.13	3.37295				17.13	2.79864					17.13	6.21	2.69	13.56		17.13	14.13	13.39	14.39		17.13	8.83	8.2	11.22		17.13	12.95	15.06	12.61
		17.14	2.80155				17.14	3.64165	--			17.14	3.36955				17.14	2.71986					17.14	7.71	4.41	14.12		17.14	13.08	14.22	13.72		17.14	8.67	8.49	11.43		17.14	13.54	14.46	12.38
		17.15	2.77253				17.15	3.68752	--			17.15	3.40048				17.15	2.67543					17.15	8.49	5.95	14.67		17.15	12.74	13.58	12.67		17.15	8.85	8.43	11.34		17.15	13.99	15.03	12.63
		17.16	2.73469				17.16	3.56479	--			17.16	3.5018				17.16	2.67635					17.16	7.65	6.23	14.6		17.16	12.68	14.23	13.29		17.16	10.44	9.61	12.22		17.16	13.44	14.78	13.05
		17.17	2.76934				17.17	3.67563	--			17.17	3.46821				17.17	2.56901					17.17	7.94	5.51	14.21		17.17	13.46	13.17	14.4		17.17	9.6	8.2	11.04		17.17	13.75	15.31	13.04
		17.18	2.69918				17.18	3.70897	--			17.18	3.35564				17.18	2.74707					17.18	6.85	6.47	13.77		17.18	13.52	13.32	14.54		17.18	8.76	9.33	9.21		17.18	11.06	12.32	10.56
		17.19	2.78629				17.19	3.71497	--			17.19	3.46192				17.19	2.64375					17.19	6.69	6.37	13.42		17.19	12.91	12.06	13.86		17.19	8.99	8.71	9.33		17.19	11.97	13.32	11.38
		17.2	2.81631				17.2	3.59756	--			17.2	3.39572				17.2	2.57255					17.2	5.6	6.62	12.84		17.2	12.71	11.77	13.29		17.2	9.12	6.14	9.96		17.2	12.46	13.44	11.36
		17.21	2.69869				17.21	3.72993	--			17.21	3.4145				17.21	2.5436					17.21	7.42	7.21	13.82		17.21	13.06	12.71	14.35		17.21	6.82	4.57	8.24		17.21	11.64	13.02	10.79
		17.22	2.72929				17.22	3.64694	--			17.22	3.35874				17.22	2.5348					17.22	8.23	6.42	14.11		17.22	12.42	11.97	13.74		17.22	7.38	4.83	9.02		17.22	11.33	12.13	11.4
		17.23	2.82582				17.23	3.58586	--			17.23	3.35191				17.23	2.61431					17.23	6.48	4.94	13.83		17.23	13.49	12.08	14.4		17.23	7.36	4.82	8.24		17.23	11.32	13.03	10.46
		17.24	2.80319				17.24	3.70999	--			17.24	3.45223				17.24	2.74206					17.24	6.72	6.08	13.67		17.24	12.67	12.04	13.24		17.24	8.12	4.81	8.92		17.24	11.38	13.18	10.78
		17.25	2.75081				17.25	3.67821	--			17.25	3.34639				17.25	2.69312					17.25	7.22	4.5	13.85		17.25	12.97	13.5	13.95		17.25	7.63	5.13	8.46		17.25	11.02	12.46	11.47
		17.26	2.78329				17.26	3.55794	--			17.26	3.32554				17.26	2.53759					17.26	8.76	4.73	15.22		17.26	14.15	14.86	15.49		17.26	7.65	4.47	9.51		17.26	9.71	11.51	10.99
		17.27	2.91357				17.27	3.60119	--			17.27	3.21229				17.27	2.51639					17.27	7.47	4.64	13.39		17.27	13.61	12.4	15.01		17.27	7.32	5.15	8.71		17.27	10.07	10.77	10.55
		17.28	2.89396				17.28	3.62326	--			17.28	3.2758				17.28	2.53818					17.28	7.19	4.79	13.7		17.28	12.96	14.12	15.13		17.28	7.55	6.49	9.28		17.28	10.1	11.3	11.2
		17.29	2.84759				17.29	3.65285	--			17.29	3.31151				17.29	2.579					17.29	8.06	4.66	14.92		17.29	13.09	12.98	14.72		17.29	7.11	4.81	8.99		17.29	10.6	13.42	10.15
		17.3	2.85495				17.3	3.66581	--			17.3	3.28126				17.3	2.5919					17.3	8.18	4.89	14.16		17.3	12.94	13.18	14.62		17.3	8.38	5.76	8.68		17.3	11.06	11.74	11.39
		17.31	2.97298				17.31	3.6574	--			17.31	3.33957				17.31	2.63593					17.31	8.36	5.05	14.73		17.31	13.17	11.96	14.82		17.31	7.06	5.77	7.54		17.31	10.65	11.91	10.46
		17.32	2.84534				17.32	3.57944	--			17.32	3.29795				17.32	2.57551					17.32	7.58	4.83	13.79		17.32	13.51	14.26	15.25		17.32	7.73	5.53	8		17.32	10.55	12.75	10.8
		17.33	2.83669				17.33	3.5378	--			17.33	3.27901				17.33	2.56453					17.33	7.44	5.69	14.55		17.33	13.15	12.94	14.55		17.33	8.25	6.18	9.17		17.33	10.59	11.27	11.56
		17.34	2.79789				17.34	3.54848	--			17.34	3.27925				17.34	2.70458					17.34	7.29	5.31	14.73		17.34	12.82	11.61	14.21		17.34	7.26	4.76	8.39		17.34	11.21	12.39	11.97
		17.35	2.73079				17.35	3.49527	--			17.35	3.29504				17.35	2.56257					17.35	6.77	5.04	14.1		17.35	12.95	13.69	15.05		17.35	8.95	5.34	8.62		17.35	10.85	11.8	10.89
		17.36	2.75537				17.36	3.45296	--			17.36	3.27448				17.36	2.44706					17.36	7.16	5.41	13.77		17.36	13.38	13.82	14.46		17.36	9.33	2.57	8.52		17.36	9.87	11.63	11.21
		17.37	2.77508				17.37	3.37893	--			17.37	3.42215				17.37	2.54602					17.37	7.61	5.09	14.35		17.37	13.38	12.88	15.18		17.37	8.16	2.6	7.17		17.37	12.49	13.4	11.99
		17.38	2.90484				17.38	3.34966	--			17.38	3.43783				17.38	2.48016					17.38	7.92	7.23	13.74		17.38	12.62	13.37	13.29		17.38	7.29	2.56	6.62		17.38	10.72	11.85	11.1
		17.39	2.68502				17.39	3.46926	--			17.39	3.46731				17.39	2.47849					17.39	7.27	8.75	12.35		17.39	12.44	13.68	13.48		17.39	7.71	2.67	7.87		17.39	11.89	12.66	11.74
		17.4	2.81758				17.4	3.42183	--			17.4	3.37548				17.4	2.51334					17.4	7.58	7.58	13.78		17.4	12.54	10.81	13.38		17.4	8.1	2.64	7.04		17.4	12.29	13.96	11.68
		17.41	2.87179				17.41	3.35564	--			17.41	3.37618				17.41	2.56343					17.41	6.98	7.02	13.89		17.41	12.28	12.95	13.71		17.41	8.09	2.61	6.86		17.41	12.63	14.04	12.08
		17.42	2.88049				17.42	3.37634	--			17.42	3.3893				17.42	2.62796					17.42	6.92	5.59	13.31		17.42	13.12	11.74	14.74		17.42	7.22	2.66	6.49		17.42	12.58	15.72	11.89
		17.43	2.82821				17.43	3.33652	--			17.43	3.43168				17.43	2.5942					17.43	8.3	6.26	13.84		17.43	13.57	11.94	13.53		17.43	7.31	2.65	6.31		17.43	13.58	15.16	12.12
		17.44	2.89516				17.44	3.45746	--			17.44	3.37756				17.44	2.69263					17.44	8.42	6.5	14.06		17.44	13.45	13.79	15.07		17.44	7.56	2.58	5.98		17.44	11.5	12.92	11.01
		17.45	2.86868				17.45	3.44744	--			17.45	3.2251				17.45	2.59122					17.45	6.03	6.2	13.86		17.45	13.32	13.58	14.72		17.45	7.64	5.18	6.56		17.45	11.75	12.61	11.53
		17.46	2.8574				17.46	3.48278	--			17.46	3.31183				17.46	2.5694					17.46	6.98	7.27	13.63		17.46	12.99	11.84	14.78		17.46	8.05	6.95	8.85		17.46	11.52	14.46	9.97
		17.47	2.84062				17.47	3.40201	--			17.47	3.253				17.47	2.6328					17.47	7.91	6.01	14.63		17.47	13.58	13.38	14.76		17.47	8.14	5.91	8.33		17.47	10.68	13.38	10.73
		17.48	2.88666				17.48	3.52421	--			17.48	3.3431				17.48	2.54081					17.48	8.12	6.73	15.06		17.48	12.94	13.43	14.47		17.48	8.07	6.34	8.38		17.48	13.44	15.01	12.19
		17.49	2.84026				17.49	3.49948	--			17.49	3.31693				17.49	2.52803					17.49	7.51	7.8	14.22		17.49	13.79	15.74	14.33		17.49	8.94	6.76	9.17		17.49	12.91	15.68	12.11
		17.5	2.79988				17.5	3.55184	--			17.5	3.2826				17.5	2.62518					17.5	6.6	6.76	13.18		17.5	13.6	12.53	14.53		17.5	8.93	5.62	8.71		17.5	12.3	13.9	11.57
		17.51	2.81053				17.51	3.53966	--			17.51	3.21061				17.51	2.56984					17.51	5.4	6.54	12.76		17.51	13.01	13.2	13.45		17.51	8.96	5.02	8.63		17.51	12.71	13.56	11.14
		17.52	2.96396				17.52	3.47802	--			17.52	3.20399				17.52	2.62004					17.52	7.59	6.06	13.91		17.52	12.02	12.4	13.23		17.52	8.41	5.27	7.89		17.52	11.59	13.17	11.24
		17.53	2.94021				17.53	3.53374	--			17.53	3.24				17.53	2.64931					17.53	5.79	6.51	12.39		17.53	11.82	11.29	13.29		17.53	8.57	5.8	9.44		17.53	10.78	13.3	10.15
		17.54	2.88526				17.54	3.37853	--			17.54	3.2133				17.54	2.63733					17.54	6.47	6.41	13.01		17.54	13.16	13.5	13.91		17.54	9.2	6.38	8.91		17.54	10.99	13.97	11.16
		17.55	2.83063				17.55	3.48036	--			17.55	3.28812				17.55	2.70937					17.55	6.06	5.84	12.99		17.55	13.41	14.5	13.77		17.55	7.81	5.74	8.3		17.55	12.53	14.43	11.47
		17.56	2.86661				17.56	3.45392	--			17.56	3.32025				17.56	2.68236					17.56	5.88	5.81	13.08		17.56	13.75	12.94	14.25		17.56	9.55	7.72	10.07		17.56	11.31	13.58	10.53
		17.57	2.83314				17.57	3.40037	--			17.57	3.32436				17.57	2.73898					17.57	6.21	6.14	13.76		17.57	12.84	15.63	14.02		17.57	9.2	7.51	9.76		17.57	10.88	13.42	10.53
		17.58	2.87469				17.58	3.41311	--			17.58	3.31853				17.58	2.66672					17.58	6.46	6.45	12.56		17.58	12.94	13.98	14.75		17.58	9.98	8.55	10.76		17.58	10.68	12.41	10.05
		17.59	2.7723				17.59	3.41672	--			17.59	3.35293				17.59	2.72086					17.59	6.62	6.82	13.46		17.59	14.42	14.64	15.87		17.59	9.67	4.86	11.9		17.59	10.94	12.82	10.42
		17.6	2.77083				17.6	3.27868	--			17.6	3.45708				17.6	2.73703					17.6	8.25	5.38	14.15		17.6	13.65	14.27	14.68		17.6	8.79	5.4	10.46		17.6	9.9	12.13	10.05
		17.61	2.66762				17.61	3.28215	--			17.61	3.48633				17.61	2.83603					17.61	7.05	6.7	12.83		17.61	12.78	13.45	15.3		17.61	7.56	5.07	9.53		17.61	10.19	12.7	9.37
		17.62	2.75519				17.62	3.41727	--			17.62	3.30869				17.62	2.69232					17.62	6.74	6.39	13.3		17.62	14.44	14.64	16.44		17.62	7.32	4.88	8.63		17.62	9.02	12.2	9.2
		17.63	2.75983				17.63	3.3557	--			17.63	3.33792				17.63	2.71843					17.63	7.41	6.23	13.93		17.63	14.46	14.9	15.76		17.63	8	7.3	9.55		17.63	8.7	11.8	9.61
		17.64	2.67012				17.64	3.34101	--			17.64	3.28885				17.64	2.72303					17.64	7.45	5.89	13.79		17.64	15.33	15.66	16.9		17.64	8.66	7.69	9.36		17.64	7.78	10.55	8.19
		17.65	2.66046				17.65	3.34489	--			17.65	3.46237				17.65	2.77224					17.65	7.56	7.23	14.82		17.65	15.18	15	16.25		17.65	8.06	5.7	8.51		17.65	8.5	10.66	8.89
		17.66	2.76621				17.66	3.30301	--			17.66	3.39449				17.66	2.70353					17.66	7.13	6.99	12.88		17.66	14.7	14.12	15.64		17.66	7.58	5.73	8.13		17.66	7.98	11.04	8.93
		17.67	2.78497				17.67	3.2108	--			17.67	3.32332				17.67	2.67525					17.67	7	6.76	13.31		17.67	13.7	14.41	15.72		17.67	7.52	5.01	9.38		17.67	9.38	11.08	9.28
		17.68	2.84628				17.68	3.25679	--			17.68	3.42771				17.68	2.70187					17.68	6.6	6.67	13.94		17.68	15.11	15.02	16.55		17.68	7.94	5.37	8.99		17.68	11.58	12.8	10.76
		17.69	2.79383				17.69	3.24638	--			17.69	3.37664				17.69	2.59771					17.69	6.59	7.11	13.23		17.69	14.52	14.42	15.99		17.69	7.28	6.42	8.19		17.69	10.86	12.71	10.48
		17.7	2.73068				17.7	3.32835	--			17.7	3.52172				17.7	2.54079					17.7	6.2	6.69	12.29		17.7	14.13	12.91	15.26		17.7	7.34	7.69	9.09		17.7	11.6	13.33	11.1
		17.71	2.70853				17.71	3.35008	--			17.71	3.49225				17.71	2.48498					17.71	6.85	5.85	12.02		17.71	14.95	14.45	15.84		17.71	8.29	8.85	9.06		17.71	12.79	13.59	12.11
		17.72	2.7611				17.72	3.2545	--			17.72	3.35889				17.72	2.41954					17.72	6.52	5.82	13.62		17.72	15.83	15.35	16.5		17.72	7.45	7.36	8.36		17.72	13.46	14.69	12.17
		17.73	2.73421				17.73	3.35554	--			17.73	3.35469				17.73	2.55552					17.73	6.67	6.08	12.8		17.73	14.2	14.43	14.8		17.73	8.47	5.74	9.6		17.73	13.47	16.01	12.31
		17.74	2.7748				17.74	3.32892	--			17.74	3.3674				17.74	2.54987					17.74	7.19	5.87	13.26		17.74	13.53	13.17	14.94		17.74	8.2	7.33	8.75		17.74	12.94	14.2	11.4
		17.75	2.76144				17.75	3.38076	--			17.75	3.37617				17.75	2.50397					17.75	6.06	5.88	13.1		17.75	14.09	13.7	15.65		17.75	8.79	6.07	8.51		17.75	12.09	14.48	11.2
		17.76	2.8208				17.76	3.42711	--			17.76	3.3729				17.76	2.47745					17.76	5.8	6.66	12.27		17.76	13.7	13.21	14.6		17.76	8.12	6.76	9		17.76	13.16	14.93	12.24
		17.77	2.79463				17.77	3.44814	--			17.77	3.30937				17.77	2.48126					17.77	6.55	6.36	11.52		17.77	14.04	13.6	15.49		17.77	8.61	5.64	12.06		17.77	12.76	14.75	11.83
		17.78	2.9198				17.78	3.50859	--			17.78	3.29317				17.78	2.48793					17.78	6.16	6.13	12.88		17.78	13.9	12.57	15.24		17.78	9.07	6.13	13.29		17.78	12.5	14.14	11.56
		17.79	2.91652				17.79	3.68176	--			17.79	3.33428				17.79	2.48326					17.79	6.69	6.72	12.86		17.79	14.42	13.96	15.28		17.79	8.31	7.07	13.4		17.79	13.45	15.29	13.05
		17.8	2.87189				17.8	3.67128	--			17.8	3.44024				17.8	2.61264					17.8	5.38	6.93	12.74		17.8	14.51	14.49	15.08		17.8	9.22	4.94	13.44		17.8	12.45	14.21	12.71
		17.81	2.83635				17.81	3.77866	--			17.81	3.36912				17.81	2.6478					17.81	6.79	5.82	13.06		17.81	13.88	13.64	15.37		17.81	9.21	5.25	13.93		17.81	12.99	13.27	12.31
		17.82	2.86399				17.82	3.68602	--			17.82	3.3029				17.82	2.64694					17.82	5.83	6.37	11.87		17.82	14.95	13.75	16.41		17.82	10.18	5.15	12.85		17.82	13.24	14.31	12.79
		17.83	2.95568				17.83	3.64588	--			17.83	3.31541				17.83	2.52301					17.83	7	5.94	12.96		17.83	14.53	13.76	15.2		17.83	9.4	5.75	12.16		17.83	12.33	13.38	11.54
		17.84	2.9003				17.84	3.69132	--			17.84	3.41664				17.84	2.5797					17.84	6.55	6.74	13.94		17.84	14.01	13.62	16.29		17.84	9.06	5.59	11.5		17.84	13.73	14.97	13.53
		17.85	2.87024				17.85	3.6466	--			17.85	3.24416				17.85	2.43905					17.85	6.24	5.51	12.9		17.85	16.01	17.09	15.88		17.85	9.11	6.38	12.1		17.85	12.59	13.61	12.72
		17.86	2.89923				17.86	3.47781	--			17.86	3.23488				17.86	2.48612					17.86	6.44	6.75	13.54		17.86	16.04	16.79	16		17.86	8.53	8.35	13.28		17.86	10.38	12.46	11.73
		17.87	2.92876				17.87	3.61095	--			17.87	3.24225				17.87	2.44557					17.87	6.75	6.75	13.61		17.87	14.84	17.68	14.7		17.87	10.43	8.25	15.57		17.87	11.74	14.2	12.02
		17.88	2.96089				17.88	3.68642	--			17.88	3.24258				17.88	2.49652					17.88	6.03	6.26	13.16		17.88	16.39	17.38	16.37		17.88	9.17	6.38	14.13		17.88	11.05	12.83	12.44
		17.89	2.96105				17.89	3.78601	--			17.89	3.18527				17.89	2.53585					17.89	6.98	7.21	13.28		17.89	15.78	16.03	16.13		17.89	9.59	7.16	14.05		17.89	10.16	13.54	11.82
		17.9	3.01827				17.9	3.7623	--			17.9	3.20528				17.9	2.4901					17.9	7.44	6.03	13.74		17.9	15.64	16.22	16.89		17.9	9	6.97	13.05		17.9	9.44	11.77	11.38
		17.91	2.97421				17.91	3.56342	--			17.91	3.23927				17.91	2.47354					17.91	6.48	5.88	13.98		17.91	14.39	13.92	15.44		17.91	8.79	5.29	11.85		17.91	9.26	10.17	10.42
		17.92	3.00692				17.92	3.54914	--			17.92	3.19618				17.92	2.52019					17.92	6.61	6.45	12.8		17.92	14.8	14.17	16.09		17.92	10.19	6.69	15.65		17.92	9.95	10.67	10.49
		17.93	2.87108				17.93	3.51065	--			17.93	3.23645				17.93	2.54912					17.93	7.15	6.1	14.13		17.93	14.5	15	15.69		17.93	9.14	7.8	14.82		17.93	9.58	10.54	9.97
		17.94	2.84923				17.94	3.56454	--			17.94	3.30404				17.94	2.52472					17.94	6.29	5.73	13.3		17.94	14.02	12.99	15.23		17.94	10.85	6.76	16		17.94	8.79	9.02	8.94
		17.95	2.9884				17.95	3.48404	--			17.95	3.39455				17.95	2.46225					17.95	7.06	6.79	14.09		17.95	14.51	13.89	16.02		17.95	9.17	5.51	13.69		17.95	7.66	9.5	9.02
		17.96	2.97746				17.96	3.44153	--			17.96	3.32453				17.96	2.47136					17.96	7.12	7.24	14.27		17.96	14.24	14.03	15.12		17.96	7.27	2.83	12.37		17.96	8.02	8.49	8.69
		17.97	2.97793				17.97	3.45217	--			17.97	3.35864				17.97	2.49416					17.97	6.89	6.3	13.73		17.97	15.48	14.14	16.56		17.97	7.05	2.73	12.14		17.97	9.12	11.56	8.46
		17.98	2.91842				17.98	3.70989	--			17.98	3.23899				17.98	2.49637					17.98	7.5	5.97	13.94		17.98	14.72	14.56	15.3		17.98	7.33	2.67	11.8		17.98	9.37	11.87	9.83
		17.99	2.93169				17.99	3.48688	--			17.99	3.12401				17.99	2.66596					17.99	6.24	6.42	12.88		17.99	13.41	12.67	14.8		17.99	7.96	3.01	13.05		17.99	9.13	11.47	9.51
		18	3.03495				18	3.25066	--			18	3.15076				18	2.51317					18	5.62	6.45	12.88		18	14.76	14.4	16.46		18	7.56	2.62	12.75		18	9.26	11.97	9.05
		18.01	2.97215				18.01	3.2441	--			18.01	3.24446				18.01	2.63667					18.01	4.46	6.3	11.41		18.01	14.41	14.14	15.95		18.01	8.08	3	12.4		18.01	7.77	10.05	8.5
		18.02	2.91273				18.02	3.27017	--			18.02	3.26166				18.02	2.68127					18.02	3.99	7.39	12		18.02	14.37	13.11	15.83		18.02	7.05	2.58	11.73		18.02	8.74	10.71	9.07
		18.03	2.88579				18.03	3.19671	--			18.03	3.21094				18.03	2.66004					18.03	4.28	6.43	12.73		18.03	13.78	13.8	14.91		18.03	8.01	2.65	13.06		18.03	8.47	10.47	8.5
		18.04	2.93979				18.04	3.07469	--			18.04	3.23345				18.04	2.66399					18.04	4.9	7.82	12.35		18.04	14.75	13.47	14.99		18.04	7	2.65	12.25		18.04	8.15	9.35	8.62
		18.05	2.98515				18.05	3.04482	--			18.05	3.35709				18.05	2.72614					18.05	4.7	6.46	11.67		18.05	12.5	14.06	13.32		18.05	8.02	2.58	11.19		18.05	7.58	9.51	8.32
		18.06	3.00462				18.06	3.04795	--			18.06	3.32076				18.06	2.74064					18.06	6.05	5.85	13.22		18.06	12.77	12.72	13.37		18.06	8.19	2.75	12.59		18.06	7.78	10.77	8.13
		18.07	2.97197				18.07	3.19323	--			18.07	3.35529				18.07	2.73339					18.07	4.86	6.11	12.59		18.07	13.22	13.21	14.22		18.07	7.33	2.83	10.4		18.07	7.95	9.92	8.99
		18.08	3.01377				18.08	3.24959	--			18.08	3.27668				18.08	2.60706					18.08	5.54	6.28	12.56		18.08	13.07	13.22	13.67		18.08	7.6	2.8	10.27		18.08	6.43	9.01	7.7
		18.09	3.06477				18.09	3.30885	--			18.09	3.37181				18.09	2.6638					18.09	6.7	6.75	13.35		18.09	13.1	13.29	14.07		18.09	7.48	2.62	9.46		18.09	8.06	9.75	8.03
		18.1	3.01154				18.1	3.47856	--			18.1	3.33447				18.1	2.6861					18.1	5.28	6.11	11.99		18.1	11.85	12.57	12.48		18.1	8.82	2.6	11.09		18.1	7.64	10.17	8.85
		18.11	2.9736				18.11	3.37548	--			18.11	3.3307				18.11	2.59647					18.11	4.81	6.71	12.35		18.11	14.15	15.4	14.62		18.11	9.24	2.77	11.12		18.11	8.37	9.86	8.84
		18.12	2.98372				18.12	3.3157	--			18.12	3.29691				18.12	2.68775					18.12	4.26	6.06	12.34		18.12	13.55	13.95	14.59		18.12	8.35	2.68	11.54		18.12	8.84	11.54	9.09
		18.13	2.88721				18.13	3.19585	--			18.13	3.33606				18.13	2.79488					18.13	4.64	6.41	12.62		18.13	12.67	12.65	13.3		18.13	8.44	2.58	12.21		18.13	7.84	10.03	8.68
		18.14	2.7694				18.14	3.11539	--			18.14	3.31202				18.14	2.67295					18.14	6.32	7.55	13.92		18.14	12.02	13.29	13.37		18.14	7.92	2.65	11.3		18.14	8.05	11	8.4
		18.15	2.8333				18.15	3.19352	--			18.15	3.33974				18.15	2.68282					18.15	5.14	6.02	12.16		18.15	12.84	13.3	14.19		18.15	7.8	2.72	13.51		18.15	7.15	9.31	9.63
		18.16	2.90994				18.16	3.20308	--			18.16	3.25856				18.16	2.61014					18.16	6.49	6.54	12.76		18.16	13.84	13.46	14.54		18.16	7.39	2.7	12.53		18.16	8.37	11.21	9.51
		18.17	2.83202				18.17	3.24354	--			18.17	3.31077				18.17	2.6956					18.17	7.56	5.84	13.59		18.17	14.36	15.63	14.69		18.17	8.16	2.63	13.48		18.17	7.7	11.6	8.53
		18.18	2.90973				18.18	3.26122	--			18.18	3.34414				18.18	2.67933					18.18	6.02	6.02	13.28		18.18	14.45	13.24	15.86		18.18	7.85	2.69	11.52		18.18	8.69	11.7	9.41
		18.19	2.80984				18.19	3.24335	--			18.19	3.26834				18.19	2.7386					18.19	6.49	5.32	12.79		18.19	14.06	13.77	14.99		18.19	7.23	2.63	11.41		18.19	7.41	9.82	9.22
		18.2	2.91866				18.2	3.37292	--			18.2	3.27002				18.2	2.74575					18.2	7.67	7.08	15.17		18.2	13.22	14.58	14.79		18.2	7.47	2.61	12.76		18.2	8.41	10	10.06
		18.21	2.91272				18.21	3.58889	--			18.21	3.4442				18.21	2.79774					18.21	6.49	5.98	13		18.21	13.64	13.94	14.68		18.21	7.12	2.65	10.51		18.21	8.86	11.4	8.44
		18.22	2.83024				18.22	3.54852	--			18.22	3.32999				18.22	2.66957					18.22	7.58	6.59	14.11		18.22	13.03	14.76	13.98		18.22	8.65	2.87	12.89		18.22	8.5	10.86	8.53
		18.23	2.79516				18.23	3.3373	--			18.23	3.16568				18.23	2.66258					18.23	6.57	6.58	13.85		18.23	13.61	13.25	15		18.23	8.79	2.69	13.22		18.23	8.51	10.2	8.29
		18.24	2.79649				18.24	3.39208	--			18.24	3.13226				18.24	2.53438					18.24	7.28	5.97	14.42		18.24	12.05	12.87	13.8		18.24	9.32	2.68	12.13		18.24	8.19	10.52	8.16
		18.25	2.79143				18.25	3.49177	--			18.25	3.18899				18.25	2.52304					18.25	7.43	6.61	14.25		18.25	13.53	12.87	14.75		18.25	7.54	2.67	12.37		18.25	8.01	11.5	8.65
		18.26	2.87361				18.26	3.42157	--			18.26	3.19813				18.26	2.50125					18.26	7.4	6.69	14.12		18.26	12.86	14.02	14.13		18.26	7.87	2.74	11.21		18.26	8.24	11.12	8.32
		18.27	2.84313				18.27	3.41278	--			18.27	3.22723				18.27	2.64512					18.27	6.94	7.33	13.46		18.27	13.81	13.49	15.21		18.27	8.01	2.66	11.75		18.27	7.79	9.42	8.17
		18.28	2.74712				18.28	3.36671	--			18.28	3.29531				18.28	2.6512					18.28	7.85	6.55	13.67		18.28	13.27	13.15	13.63		18.28	7.72	2.6	10.17		18.28	8.23	11.45	8.03
		18.29	2.86409				18.29	3.50545	--			18.29	3.27332				18.29	2.59701					18.29	7.72	5.94	13.11		18.29	13.4	13.38	15.05		18.29	7.39	2.56	10.89		18.29	6.28	8.03	8.44
		18.3	2.79898				18.3	3.53582	--			18.3	3.30173				18.3	2.55843					18.3	7.25	6.65	14.03		18.3	12.63	12.22	13.76		18.3	6.83	2.58	12.01		18.3	9.44	10.41	9.73
		18.31	2.82524				18.31	3.45325	--			18.31	3.26749				18.31	2.46438					18.31	8.03	6.17	13.01		18.31	13.15	13.11	14.3		18.31	7.29	2.79	11.7		18.31	6.7	8.56	8.11
		18.32	2.72634				18.32	3.57982	--			18.32	3.28735				18.32	2.50481					18.32	7.49	7.35	13.89		18.32	13.69	15.29	14.53		18.32	6.63	2.56	11.04		18.32	6.84	7.32	8.36
		18.33	2.7884				18.33	3.60459	--			18.33	3.29092				18.33	2.59598					18.33	7.11	6.18	13.82		18.33	13.81	14.97	14.44		18.33	7.2	2.56	13.32		18.33	7.53	9.69	8.09
		18.34	2.78946				18.34	3.45308	--			18.34	3.26049				18.34	2.53308					18.34	7.84	6.08	14.35		18.34	13.32	14.33	14.23		18.34	8.76	4.34	14.79		18.34	8.28	10.1	9.04
		18.35	2.78984				18.35	3.71541	--			18.35	3.31437				18.35	2.43564					18.35	6.99	6.34	13.89		18.35	13.7	14.65	14.56		18.35	8.04	4.02	14.41		18.35	9.19	10.27	9.9
		18.36	2.79828				18.36	3.6347	--			18.36	3.1805				18.36	2.5385					18.36	7.01	6.2	13.27		18.36	13.78	15.19	14.35		18.36	7.76	4.67	11.62		18.36	10.79	11.83	11.88
		18.37	2.82646				18.37	3.59185	--			18.37	3.22375				18.37	2.56059					18.37	6.4	6.59	12.61		18.37	13.22	13.93	14.78		18.37	8.27	6.07	12.25		18.37	11.73	12.47	12.33
		18.38	2.75044				18.38	3.53634	--			18.38	3.26712				18.38	2.6195					18.38	5.7	6.51	13.01		18.38	13.49	12.44	15.14		18.38	8.57	5.32	13.47		18.38	11.47	11.38	13.2
		18.39	2.73908				18.39	3.70498	--			18.39	3.26538				18.39	2.72064					18.39	6.82	6.31	13.3		18.39	13.22	14.55	13.52		18.39	9.45	3.93	14.81		18.39	10.79	11.31	10.85
		18.4	2.78914				18.4	3.63721	--			18.4	3.29777				18.4	2.63615					18.4	5.37	7.14	13.59		18.4	12.5	13.48	13.5		18.4	8.61	2.63	14.01		18.4	10.77	12.7	10.3
		18.41	2.77931				18.41	3.61989	--			18.41	3.28584				18.41	2.59353					18.41	7.29	6.52	14.68		18.41	12.79	13.32	14.15		18.41	8.94	2.68	13.92		18.41	9.37	11.6	9.96
		18.42	2.8367				18.42	3.6693	--			18.42	3.23669				18.42	2.47725					18.42	6.15	6.9	12.85		18.42	13.84	13.51	14.73		18.42	8.03	2.79	13.92		18.42	10.13	11.88	9.93
		18.43	2.85085				18.43	3.85127	--			18.43	3.30701				18.43	2.29636					18.43	4.98	6.87	11.47		18.43	13.74	12.62	14.26		18.43	7.21	2.65	13.98		18.43	8.94	10.08	9.94
		18.44	2.77816				18.44	3.50272	--			18.44	3.28728				18.44	2.35576					18.44	5.4	6.15	14.84		18.44	12.59	12.92	14.45		18.44	8.29	2.73	13.81		18.44	8.95	9.47	9.61
		18.45	2.78841				18.45	3.58208	--			18.45	3.20684				18.45	2.34728					18.45	5.81	8.07	13.07		18.45	12.99	13.35	13.15		18.45	8.78	2.79	14.83		18.45	10.09	10.8	10.29
		18.46	2.75467				18.46	3.51386	--			18.46	3.24203				18.46	2.43337					18.46	5.82	6.12	12.64		18.46	13.65	12.6	14.48		18.46	7.45	2.53	12.7		18.46	10.7	11.99	10.51
		18.47	2.82808				18.47	3.41066	--			18.47	3.33629				18.47	2.4631					18.47	4.27	5.92	12.84		18.47	13.18	14.11	14.19		18.47	7.78	2.75	13.68		18.47	10.61	12.36	10.43
		18.48	2.92379				18.48	3.4557	--			18.48	3.31023				18.48	2.44758					18.48	4.29	6.63	12.15		18.48	12.97	14.54	13.52		18.48	8.94	3.27	15.38		18.48	9.54	11.03	10
		18.49	2.87838				18.49	3.5072	--			18.49	3.23265				18.49	2.44695					18.49	5.66	4.58	12.88		18.49	12.6	13.94	13		18.49	7.9	2.65	13.77		18.49	9.43	10.51	9.73
		18.5	2.89485				18.5	3.62903	--			18.5	3.21626				18.5	2.48988					18.5	5.08	3.25	12.96		18.5	13.44	14.82	15.02		18.5	7.39	2.91	12.53		18.5	8.97	9.93	9.71
		18.51	2.82165				18.51	3.54602	--			18.51	3.19679				18.51	2.58604					18.51	6.2	4.83	14		18.51	12.69	14.43	13.67		18.51	6.89	2.89	13.3		18.51	9.05	11.81	9.17
		18.52	2.8001				18.52	3.56977	--			18.52	3.27893				18.52	2.67491					18.52	5.7	5.22	12.23		18.52	13.79	14.15	14.44		18.52	6.5	3.09	10.15		18.52	10.54	13.09	9.94
		18.53	2.72551				18.53	3.57135	--			18.53	3.29018				18.53	2.64407					18.53	4.74	6.51	12.59		18.53	13.48	13.75	14.39		18.53	7.37	2.76	10.96		18.53	10.36	12.12	10.85
		18.54	2.80935				18.54	3.56713	--			18.54	3.35573				18.54	2.64281					18.54	5.62	6.27	13.21		18.54	13.41	14.55	14.24		18.54	7.29	2.79	11.77		18.54	9.88	11.65	10.01
		18.55	2.88549				18.55	3.56431	--			18.55	3.23034				18.55	2.65328					18.55	5.82	6.73	14.16		18.55	13.29	12.78	14.89		18.55	7.13	2.62	12.55		18.55	10.97	11.35	11.78
		18.56	2.83561				18.56	3.63653	--			18.56	3.22427				18.56	2.69479					18.56	6.74	4.12	13.83		18.56	12.41	12.61	13.25		18.56	7.2	2.76	11.74		18.56	10.68	11.62	12.02
		18.57	2.7823				18.57	3.62573	--			18.57	3.27182				18.57	2.58674					18.57	7.25	4.85	14.91		18.57	12.1	12.29	13.37		18.57	7.27	2.68	11.48		18.57	10.86	10.62	12.03
		18.58	2.77542				18.58	3.59642	--			18.58	3.22608				18.58	2.55085					18.58	6.52	4.91	13.67		18.58	13.14	14.42	14.22		18.58	7.77	2.66	11		18.58	10.07	10.85	11.43
		18.59	2.83502				18.59	3.60279	--			18.59	3.36022				18.59	2.66707					18.59	5.42	3.72	12.78		18.59	12.79	13.38	13.9		18.59	7.09	2.62	9.79		18.59	11.51	11.11	12.9
		18.6	2.79368				18.6	3.58833	--			18.6	3.42413				18.6	2.72836					18.6	4.79	4.56	12.55		18.6	12.84	14.08	13.79		18.6	7.63	2.69	10.64		18.6	11.4	10.98	12.84
		18.61	2.80733				18.61	3.68967	--			18.61	3.53552				18.61	2.6161					18.61	6.3	4.02	13.38		18.61	13.25	12.73	14.62		18.61	7.51	2.63	11.7		18.61	11.34	11.11	13.03
		18.62	2.85524				18.62	3.66369	--			18.62	3.50366				18.62	2.6759					18.62	5.6	4.11	13.4		18.62	13.63	13.43	14.1		18.62	7.39	2.63	10.74		18.62	8.86	12.67	12.06
		18.63	2.84012				18.63	3.71806	--			18.63	3.40064				18.63	2.64179					18.63	4.83	5.6	12.28		18.63	13.17	14.57	13.84		18.63	7.34	2.69	11.2		18.63	9.25	14.17	11.9
		18.64	2.7159				18.64	3.69899	--			18.64	3.31718				18.64	2.69591					18.64	6	7.68	13.07		18.64	13.52	13.67	15.09		18.64	8.01	2.58	13.38		18.64	7.44	13.45	10.63
		18.65	2.77099				18.65	3.65208	--			18.65	3.39888				18.65	2.72905					18.65	5.5	7.37	12.29		18.65	13.91	13.65	14.86		18.65	8.8	2.75	12.83		18.65	7.81	11.98	10.34
		18.66	2.89536				18.66	3.59276	--			18.66	3.50546				18.66	2.7494					18.66	7.59	5.99	14.3		18.66	12.52	13.1	13.51		18.66	7.92	2.58	12.38		18.66	7.76	11.34	10.29
		18.67	2.91746				18.67	3.73987	--			18.67	3.44458				18.67	2.64616					18.67	6.69	5.9	13.75		18.67	13.88	13.01	14.35		18.67	7.89	2.64	10.74		18.67	8.26	10.83	10.75
		18.68	2.89932				18.68	3.54957	--			18.68	3.45532				18.68	2.644					18.68	5.76	5.65	13.07		18.68	13.26	14.63	14.07		18.68	7.93	2.72	12		18.68	7.89	11.27	10.75
		18.69	2.95068				18.69	3.73413	--			18.69	3.33531				18.69	2.64508					18.69	6.8	5.23	13.68		18.69	12.5	13.54	14.13		18.69	8.26	2.76	12.55		18.69	7.07	9.62	10.55
		18.7	2.90021				18.7	3.65807	--			18.7	3.38768				18.7	2.74437					18.7	6.47	5.21	13.27		18.7	11.7	12.74	12.28		18.7	7.27	2.61	10.6		18.7	6.87	11.05	9.91
		18.71	2.87818				18.71	3.71093	--			18.71	3.40785				18.71	2.6341					18.71	4.88	5.01	11.83		18.71	12.22	12.41	12.96		18.71	7	2.69	9.66		18.71	5.9	10.42	9.65
		18.72	2.89792				18.72	3.611	--			18.72	3.49765				18.72	2.75164					18.72	4.79	6.14	11.52		18.72	13.23	13.89	14.18		18.72	7.56	2.77	9.66		18.72	6.53	11.02	10.05
		18.73	2.92012				18.73	3.61765	--			18.73	3.43253				18.73	2.72292					18.73	7.82	7.66	14.03		18.73	13.26	13.56	13.74		18.73	7.47	2.77	10.59		18.73	6.04	11	9.67
		18.74	2.88949				18.74	3.65712	--			18.74	3.38056				18.74	2.61556					18.74	7.63	7.05	13.83		18.74	12.29	12.43	12.4		18.74	8.1	2.58	11.25		18.74	6.27	11.47	9.77
		18.75	2.83562				18.75	3.60985	--			18.75	3.35355				18.75	2.69648					18.75	7.86	8.71	13.37		18.75	13.23	12.4	13.66		18.75	7.91	2.56	11.69		18.75	5.76	10.88	9.36
		18.76	2.86351				18.76	3.53585	--			18.76	3.31654				18.76	2.65742					18.76	5.03	7.73	11.97		18.76	12.46	12.56	12.91		18.76	8.06	2.71	11.67		18.76	5.77	10.52	9.76
		18.77	2.91437				18.77	3.55859	--			18.77	3.44195				18.77	2.6048					18.77	6	6.55	12.93		18.77	12.74	12.7	13.76		18.77	6.94	3	10.4		18.77	5.87	10.68	9.61
		18.78	2.84935				18.78	3.48819	--			18.78	3.40837				18.78	2.63304					18.78	8.82	5.75	15.12		18.78	12.87	13.83	14.3		18.78	6.98	2.73	11.9		18.78	6.16	11.55	9.21
		18.79	2.94545				18.79	3.62208	--			18.79	3.39746				18.79	2.71341					18.79	8.29	5.06	14.51		18.79	12.3	14.39	13.29		18.79	7.13	2.64	12.23		18.79	6.24	10.46	10.33
		18.8	2.86108				18.8	3.60622	--			18.8	3.44202				18.8	2.75746					18.8	7.43	5.68	13.14		18.8	12.58	15.29	13.49		18.8	6.93	2.61	12.86		18.8	6.38	10.17	10.01
		18.81	2.86417				18.81	3.43648	--			18.81	3.40803				18.81	2.81321					18.81	7.79	6.3	14.36		18.81	11.67	14.85	13.38		18.81	7.23	2.77	12.74		18.81	6.8	10.59	9.3
		18.82	2.88519				18.82	3.51259	--			18.82	3.48997				18.82	2.79989					18.82	7.92	6.58	14.2		18.82	11.81	14.83	13.05		18.82	6.5	2.63	10.89		18.82	7.28	12.72	11.08
		18.83	2.91327				18.83	3.54056	--			18.83	3.43471				18.83	2.82838					18.83	6.61	4.64	13.49		18.83	12.29	14.7	13.55		18.83	7.1	2.81	10.84		18.83	7	11.89	11.21
		18.84	2.9007				18.84	3.61281	--			18.84	3.35906				18.84	2.74103					18.84	7.08	4.27	14.75		18.84	11.74	15.73	13.3		18.84	8.12	2.67	11.54		18.84	6.96	12.67	10.17
		18.85	2.98125				18.85	3.56985	--			18.85	3.26876				18.85	2.7532					18.85	6.37	4.06	14.68		18.85	11.8	16	12.88		18.85	7.53	2.76	11.28		18.85	7.02	11.97	10.33
		18.86	2.93964				18.86	3.62374	--			18.86	3.26765				18.86	2.76479					18.86	6.86	4.56	14.69		18.86	12.17	16.01	13.17		18.86	7.49	2.65	11.03		18.86	7.63	12.43	11.19
		18.87	2.86595				18.87	3.5611	--			18.87	3.36196				18.87	2.77266					18.87	6.33	5.57	14.38		18.87	11.03	15.17	12.58		18.87	6.82	2.66	10.83		18.87	6.66	12.55	9.97
		18.88	2.8907				18.88	3.57353	--			18.88	3.38168				18.88	2.68206					18.88	5.07	4.76	12.57		18.88	11.34	15.66	13.15		18.88	7.13	2.69	11.28		18.88	7.26	12.82	10.45
		18.89	2.89592				18.89	3.58013	--			18.89	3.40784				18.89	2.67005					18.89	4.2	6.44	11.73		18.89	12.01	15.67	13.42		18.89	7.79	2.62	12.43		18.89	6.66	11.96	9.83
		18.9	2.92224				18.9	3.54279	--			18.9	3.49941				18.9	2.67594					18.9	5.29	6.54	13.21		18.9	11.52	13.76	12.67		18.9	9.79	2.65	13.06		18.9	7.23	13.45	10.36
		18.91	2.97453				18.91	3.51644	--			18.91	3.48369				18.91	2.59617					18.91	4.64	6.57	12		18.91	12.44	15.66	13.57		18.91	10.33	2.54	13.54		18.91	7.29	12.23	9.99
		18.92	2.82157				18.92	3.56727	--			18.92	3.47929				18.92	2.66448					18.92	5.26	6.49	12.53		18.92	11.94	16.39	13.67		18.92	9.58	2.69	13.95		18.92	6.97	11.08	10.24
		18.93	2.89451				18.93	3.58901	--			18.93	3.68121				18.93	2.69732					18.93	7.02	5.31	14.04		18.93	12.78	15.64	14.54		18.93	9.87	2.8	15.28		18.93	6.87	11.21	10.1
		18.94	2.8477				18.94	3.46951	--			18.94	3.64814				18.94	2.70366					18.94	6.68	6.22	13.83		18.94	12.34	15.89	13.75		18.94	9.63	2.6	14.62		18.94	7.37	13.04	10.4
		18.95	2.82692				18.95	3.64423	--			18.95	3.68327				18.95	2.8211					18.95	7.28	6.94	12.96		18.95	12.23	15.8	13.33		18.95	7.2	2.66	13.61		18.95	8.01	12.49	10.67
		18.96	2.82757				18.96	3.67061	--			18.96	3.71948				18.96	2.78144					18.96	7.65	6.11	13.67		18.96	11.68	15.17	13.48		18.96	8.76	2.71	15.33		18.96	7.48	13.12	10.32
		18.97	2.84954				18.97	3.6107	--			18.97	3.56145				18.97	2.78952					18.97	7.29	6.24	13.22		18.97	11.17	14.15	12.54		18.97	7.69	2.78	15.02		18.97	7.82	12.51	10.39
		18.98	2.8942				18.98	3.68467	--			18.98	3.70779				18.98	2.72009					18.98	6.66	5.8	13.57		18.98	11.83	14.42	13.83		18.98	9.79	2.76	15.97		18.98	7.27	14.85	10.99
		18.99	2.84157				18.99	3.6774	--			18.99	3.69671				18.99	2.75452					18.99	8.24	5.58	14.69		18.99	11.15	15.32	12.37		18.99	8.11	2.62	14.41		18.99	6.49	12.37	11.43
		19	2.81621				19	3.49957	--			19	3.60978				19	2.64079					19	8.21	6.33	14.37		19	11.68	14.61	12.83		19	9.62	2.56	14.18		19	7.3	10.81	11
		19.01	2.78301				19.01	3.38019	--			19.01	3.64896				19.01	2.60766					19.01	8.27	6.69	14.65		19.01	13.05	15.99	14.45		19.01	9.48	2.56	13.09		19.01	6.79	11.41	11.01
		19.02	2.8193				19.02	3.33267	--			19.02	3.58121				19.02	2.6104					19.02	6.26	6.31	13.4		19.02	12.41	16.02	12.73		19.02	8.85	2.79	14		19.02	6.09	8.93	9.86
		19.03	2.81842				19.03	3.30411	--			19.03	3.57168				19.03	2.55247					19.03	7.66	5.96	14.32		19.03	12.55	14.78	13.67		19.03	9.65	2.7	14.2		19.03	8.48	11.19	10.16
		19.04	2.79329				19.04	3.23996	--			19.04	3.63999				19.04	2.62842					19.04	7.35	6.42	14.2		19.04	12.04	15.51	13.62		19.04	10.25	2.66	14.97		19.04	8.87	12.55	10.5
		19.05	2.8792				19.05	3.09713	--			19.05	3.55689				19.05	2.50226					19.05	7.77	5.98	14.42		19.05	14.07	16.49	15.13		19.05	9.45	2.82	14.52		19.05	7.72	12.91	10.04
		19.06	2.72124				19.06	3.11215	--			19.06	3.48334				19.06	2.58601					19.06	7.93	7.06	13.94		19.06	15.24	17.81	16.31		19.06	9.95	2.71	15.32		19.06	7.67	12.56	9.71
		19.07	2.81813				19.07	3.05988	--			19.07	3.37516				19.07	2.56545					19.07	5.89	6.34	12.66		19.07	12.86	15.25	13.91		19.07	9.9	2.68	14.84		19.07	8.74	12.71	10.02
		19.08	2.86974				19.08	3.07233	--			19.08	3.3854				19.08	2.61719					19.08	7.01	6.72	14.65		19.08	13.84	17.34	15.02		19.08	9.97	2.59	14.9		19.08	10.23	12.82	9.56
		19.09	2.94339				19.09	3.07059	--			19.09	3.3983				19.09	2.61065					19.09	7.08	5.73	14.02		19.09	13.15	16.17	14.48		19.09	9.04	3.11	14.46		19.09	9.59	11.58	9.83
		19.1	2.84918				19.1	2.9577	--			19.1	3.39449				19.1	2.66375					19.1	7.13	7.04	12.92		19.1	12.69	14.6	14.15		19.1	10.57	2.82	15.36		19.1	8.9	10.9	9.34
		19.11	2.80587				19.11	2.95857	--			19.11	3.39916				19.11	2.67975					19.11	6.69	6.26	14.04		19.11	12.62	16.64	14		19.11	10.5	5.96	16.12		19.11	9.29	12.56	8.91
		19.12	2.84793				19.12	3.00775	--			19.12	3.43729				19.12	2.66419					19.12	8.28	5.49	15.58		19.12	12.57	16.27	13.74		19.12	10.56	4.83	15.96		19.12	9.88	11.43	9.75
		19.13	2.8349				19.13	2.97993	--			19.13	3.38042				19.13	2.61987					19.13	7.67	5.76	15		19.13	13.33	16.6	14.11		19.13	10.02	4.92	15.8		19.13	8.43	11.72	9.26
		19.14	2.86402				19.14	3.11963	--			19.14	3.38836				19.14	2.5967					19.14	7.67	6.07	13.91		19.14	13.54	17.08	14.6		19.14	9.18	4.78	15.38		19.14	8.53	10.43	8.69
		19.15	2.87214				19.15	3.11227	--			19.15	3.46604				19.15	2.6564					19.15	7.92	6.71	14.82		19.15	14.14	16.96	15.02		19.15	8.56	3.85	14.45		19.15	7.92	10.24	9.34
		19.16	2.84818				19.16	3.12196	--			19.16	3.45809				19.16	2.63735					19.16	7.79	6.69	14.21		19.16	13.6	15.88	13.71		19.16	6.58	4.64	13.41		19.16	7.89	10.3	8.46
		19.17	2.88386				19.17	3.09229	--			19.17	3.4777				19.17	2.63587					19.17	6.87	5.8	14.59		19.17	12.17	15.76	12.93		19.17	7.43	5.24	13.68		19.17	8.87	10.72	9.18
		19.18	2.81909				19.18	3.08338	--			19.18	3.48662				19.18	2.59557					19.18	7.03	6.57	13.2		19.18	13.27	16.67	14.18		19.18	7.04	4.64	13.24		19.18	7.94	10.65	8.13
		19.19	2.88456				19.19	2.95855	--			19.19	3.53192				19.19	2.57213					19.19	7.08	6.15	14.02		19.19	13.29	16.21	14.41		19.19	7.75	5.31	14.53		19.19	8.81	11.33	8.03
		19.2	2.77805				19.2	3.10398	--			19.2	3.51105				19.2	2.54583					19.2	8.44	6.67	14.52		19.2	12.21	14.87	12.79		19.2	8.01	4.38	13.83		19.2	9.17	12.22	8.91
		19.21	2.81044				19.21	3.14255	--			19.21	3.34153				19.21	2.49821					19.21	7.36	6.71	14.27		19.21	12.6	15.17	13.66		19.21	8.68	3.88	15.5		19.21	9.59	12.2	9.15
		19.22	2.83358				19.22	3.16238	--			19.22	3.40017				19.22	2.55847					19.22	8.31	6.11	14.52		19.22	12.66	15.25	13.33		19.22	7.75	5.01	14.78		19.22	10.14	11.1	9.54
		19.23	2.84201				19.23	3.22894	--			19.23	3.53675				19.23	2.5211					19.23	7.14	5.35	13.28		19.23	12.54	15.98	13.12		19.23	10.33	6.25	17.4		19.23	9.43	10.78	9.93
		19.24	2.88648				19.24	3.13878	--			19.24	3.42552				19.24	2.48795					19.24	7.19	6.43	13.23		19.24	12.31	15.93	13		19.24	9.09	5.15	15.47		19.24	8.76	10.06	9.31
		19.25	2.83875				19.25	3.18538	--			19.25	3.40891				19.25	2.60898					19.25	8.31	5.41	14.08		19.25	12.4	16.85	14.28		19.25	8.99	6.95	15.32		19.25	8.33	9.53	8.97
		19.26	2.86307				19.26	3.32823	--			19.26	3.48232				19.26	2.54456					19.26	7.17	5.61	13.46		19.26	12.44	15.79	13.78		19.26	9.47	6.07	15.54		19.26	9.57	11.86	9.37
		19.27	2.8925				19.27	3.30007	--			19.27	3.54231				19.27	2.54155					19.27	7.61	5.56	14.03		19.27	12.43	16.89	13.69		19.27	8.45	6.45	15.43		19.27	8.46	9.65	8.61
		19.28	2.83918				19.28	3.2898	--			19.28	3.54598				19.28	2.51874					19.28	8.59	6.44	15.48		19.28	12.96	16.25	13.56		19.28	8.17	5.55	13.49		19.28	7.74	9.57	8.81
		19.29	2.91968				19.29	3.26481	--			19.29	3.55445				19.29	2.55229					19.29	7.41	7.75	14.04		19.29	12.24	15.01	13.15		19.29	8.84	5.06	15.38		19.29	7.9	11.86	9.55
		19.3	2.96924				19.3	3.30926	--			19.3	3.49691				19.3	2.5205					19.3	7.7	6.6	14.56		19.3	12.57	16.88	13.8		19.3	9.41	6.69	15.87		19.3	9.87	11.71	10.44
		19.31	2.92628				19.31	3.31878	--			19.31	3.4812				19.31	2.53023					19.31	7.87	5.86	14.51		19.31	11.85	15.77	12.93		19.31	9.81	7.08	15.84		19.31	9.06	11.5	10
		19.32	2.91306				19.32	3.37108	--			19.32	3.37252				19.32	2.53957					19.32	8.41	8.13	15.57		19.32	12.63	17.32	13.18		19.32	9.55	7.05	15.11		19.32	8.62	11.49	9.62
		19.33	2.85065				19.33	3.33351	--			19.33	3.58108				19.33	2.61283					19.33	7.83	8.36	16.13		19.33	12.29	16.49	13.49		19.33	9.13	9.19	15.27		19.33	9.91	10.15	10.3
		19.34	2.80135				19.34	3.47702	--			19.34	3.44894				19.34	2.54223					19.34	7.89	7.02	16.52		19.34	13.62	17.19	14.21		19.34	7.63	5.01	14.08		19.34	8.57	11.03	9.65
		19.35	2.85573				19.35	3.44831	--			19.35	3.51234				19.35	2.52619					19.35	7.33	6.82	15.75		19.35	13.58	17.55	14.03		19.35	9.34	4.77	15.44		19.35	9.38	10.97	10.03
		19.36	2.96866				19.36	3.52608	--			19.36	3.46077				19.36	2.68304					19.36	8.7	5.54	16.11		19.36	13.51	17.57	14.01		19.36	8.47	4.82	13.89		19.36	8.73	10.57	9.21
		19.37	2.87493				19.37	3.54458	--			19.37	3.36098				19.37	2.58851					19.37	9.07	6.55	15.88		19.37	13.26	16.65	13.34		19.37	9.13	6	15.2		19.37	8.8	10.35	9
		19.38	2.79808				19.38	3.56507	--			19.38	3.34711				19.38	2.49509					19.38	6.23	6.42	14.89		19.38	13.55	16.19	13.59		19.38	9.47	4.6	15.13		19.38	8.04	9.8	10.03
		19.39	2.87107				19.39	3.46914	--			19.39	3.40394				19.39	2.50805					19.39	8.65	7.7	15.09		19.39	14.03	15.52	14.11		19.39	7.93	4.93	11.66		19.39	8.7	9.9	9.03
		19.4	2.81128				19.4	3.39368	--			19.4	3.35946				19.4	2.6372					19.4	8.84	7.32	14.71		19.4	13.43	16.33	14.36		19.4	9.42	4.57	11.73		19.4	9.65	10.23	9.88
		19.41	2.846				19.41	3.35474	--			19.41	3.47465				19.41	2.51037					19.41	7.32	8.03	14.37		19.41	13.81	16.53	15.08		19.41	7.85	5.19	12.73		19.41	9.11	11.69	9.66
		19.42	2.85608				19.42	3.22209	--			19.42	3.42096				19.42	2.48823					19.42	7.8	10.98	14.54		19.42	14.36	17.69	16.11		19.42	8.02	5.67	14.27		19.42	10	11.72	10.78
		19.43	2.74918				19.43	3.25137	--			19.43	3.46783				19.43	2.48533					19.43	9.06	9.44	15.78		19.43	13.97	16.91	14.53		19.43	7.46	3.96	13.49		19.43	10.02	10.75	10.67
		19.44	2.89514				19.44	3.11257	--			19.44	3.38215				19.44	2.52525					19.44	8.41	8.71	13.98		19.44	13.11	17.12	14.02		19.44	7.24	5.27	12.71		19.44	9.62	10.5	10.2
		19.45	2.84914				19.45	3.19397	--			19.45	3.53216				19.45	2.52982					19.45	7.31	8.38	13.43		19.45	13.72	16.26	13.94		19.45	8.29	5.3	15.28		19.45	10.69	12.52	10.84
		19.46	2.80863				19.46	3.27476	--			19.46	3.49532				19.46	2.49922					19.46	8.98	8.91	14.73		19.46	13.23	16.49	14.27		19.46	9.23	4.57	15.63		19.46	9.76	11.88	10.37
		19.47	2.95313				19.47	3.37995	--			19.47	3.37186				19.47	2.51487					19.47	8.28	8.51	14.07		19.47	12.89	15.37	13.52		19.47	8.8	5.04	15.41		19.47	10.35	10.96	10.93
		19.48	2.87438				19.48	3.29115	--			19.48	3.41226				19.48	2.49689					19.48	8.2	7.11	14.47		19.48	12.39	16.51	13.47		19.48	9.56	4.46	17.23		19.48	10.1	10.41	10.66
		19.49	2.93869				19.49	3.44709	--			19.49	3.41957				19.49	2.47718					19.49	7.45	5.74	13.74		19.49	12.29	15.63	13.67		19.49	8.53	4.59	14.56		19.49	10.32	11.66	10.5
		19.5	2.87575				19.5	3.4392	--			19.5	3.4147				19.5	2.46604					19.5	7.56	3.06	13.92		19.5	13.31	16.57	14.08		19.5	7.71	2.6	13.37		19.5	9.04	10.67	9.12
		19.51	2.96923				19.51	3.38008	--			19.51	3.48506				19.51	2.46698					19.51	7.55	2.66	13.96		19.51	12.16	14.8	13.74		19.51	8.77	2.63	13.53		19.51	9.85	10	10.84
		19.52	2.84736				19.52	3.31346	--			19.52	3.47502				19.52	2.41417					19.52	6.85	3.15	13.61		19.52	13.69	16.37	14.11		19.52	7.79	2.62	13.22		19.52	9.3	11.02	11.19
		19.53	2.84633				19.53	3.28626	--			19.53	3.5578				19.53	2.41621					19.53	7.69	2.67	15.08		19.53	13.16	16.47	14.29		19.53	7.38	2.59	13.28		19.53	9.68	9.96	10.52
		19.54	2.8726				19.54	3.41916	--			19.54	3.40295				19.54	2.58142					19.54	6.5	4.33	13.52		19.54	13.01	15.84	13.48		19.54	8.63	2.69	14.33		19.54	10.27	11.64	10.64
		19.55	2.86275				19.55	3.33834	--			19.55	3.4084				19.55	2.55229					19.55	7.47	2.74	13.32		19.55	13.37	15.02	13.6		19.55	7.71	2.57	11.75		19.55	10.19	11.95	10.36
		19.56	2.86341				19.56	3.25269	--			19.56	3.30497				19.56	2.48908					19.56	7.8	3.68	14.76		19.56	12.89	16.07	14.75		19.56	8.2	2.78	13.16		19.56	10.97	13.18	11.23
		19.57	2.8953				19.57	3.42479	--			19.57	3.32415				19.57	2.57343					19.57	6.56	2.61	13.69		19.57	13.53	16.04	14.31		19.57	7.13	2.63	11.67		19.57	11.09	11.69	11.95
		19.58	2.98428				19.58	3.4309	--			19.58	3.33633				19.58	2.59579					19.58	6.44	2.69	13.11		19.58	13.3	14.75	14.27		19.58	7.17	2.65	12.2		19.58	11.57	11.36	11.75
		19.59	3.03834				19.59	3.50666	--			19.59	3.46771				19.59	2.56594					19.59	5.3	3.7	11.69		19.59	12.92	14.68	13.78		19.59	8.76	2.7	13.62		19.59	10.74	11.56	11.14
		19.6	2.89549				19.6	3.38397	--			19.6	3.48539				19.6	2.60681					19.6	5.65	2.76	13.15		19.6	12.91	15.05	13.34		19.6	9.8	2.87	13.98		19.6	11.04	11.27	11.64
		19.61	2.95427				19.61	3.26127	--			19.61	3.47046				19.61	2.51904					19.61	7.16	2.67	13.7		19.61	13.27	15.97	14.62		19.61	10.15	2.62	15.49		19.61	9.99	9.25	10.9
		19.62	3.09492				19.62	3.32231	--			19.62	3.53976				19.62	2.56026					19.62	6.21	2.64	12.71		19.62	12.34	16.07	13.86		19.62	7.96	2.62	12.62		19.62	11.05	11.79	11.92
		19.63	2.96536				19.63	3.26218	--			19.63	3.53276				19.63	2.48805					19.63	6.62	3.61	13.38		19.63	12.67	15.13	13.79		19.63	7.58	2.81	12.39		19.63	10.75	11.29	11.87
		19.64	2.9678				19.64	3.36962	--			19.64	3.62427				19.64	2.55228					19.64	6.4	2.62	12.58		19.64	12.12	13.53	13.47		19.64	7.91	2.69	13.39		19.64	10.28	10.64	12.01
		19.65	3.00352				19.65	3.35966	--			19.65	3.57759				19.65	2.44617					19.65	4.87	3	11.66		19.65	12.72	15.01	14		19.65	8.04	2.63	11.75		19.65	10.65	11.27	11.8
		19.66	3.00255				19.66	3.37903	--			19.66	3.59402				19.66	2.57829					19.66	6.21	2.76	13.04		19.66	12.52	15.53	13.45		19.66	7.34	2.7	11.19		19.66	9.76	11.69	11.5
		19.67	2.94344				19.67	3.42564	--			19.67	3.55124				19.67	2.53301					19.67	7.41	2.67	13.61		19.67	12.36	14.28	13.8		19.67	8.26	2.58	13.18		19.67	10.41	11.54	11.03
		19.68	3.05318				19.68	3.38979	--			19.68	3.60824				19.68	2.65074					19.68	7.16	2.7	13.07		19.68	13.87	15.26	15.08		19.68	7.27	2.72	12.41		19.68	10.27	10.89	11.86
		19.69	3.06041				19.69	3.42148	--			19.69	3.533				19.69	2.607					19.69	6.72	4.05	12.32		19.69	13.84	16	15.43		19.69	6.86	2.6	12.06		19.69	9.57	10.74	11.89
		19.7	2.98874				19.7	3.46885	--			19.7	3.60954				19.7	2.49695					19.7	7.16	2.91	13.03		19.7	14.57	16.02	15		19.7	6.58	2.6	13.29		19.7	9.02	10.85	11.32
		19.71	3.06709				19.71	3.51897	--			19.71	3.69812				19.71	2.65389					19.71	7.07	4.64	14.6		19.71	14.15	15.47	14.82		19.71	6.42	2.63	10.97		19.71	9.57	11.67	11.51
		19.72	3.02176				19.72	3.57178	--			19.72	3.58145				19.72	2.51218					19.72	8.24	4.69	14.83		19.72	14.43	16.04	15.37		19.72	7.81	2.78	12.09		19.72	9.05	10.53	11.23
		19.73	3.05806				19.73	3.52868	--			19.73	3.49129				19.73	2.50092					19.73	6.98	5.1	13.97		19.73	14.08	16.37	15.15		19.73	8.02	2.9	13.85		19.73	10.1	11.25	10.61
		19.74	3.07903				19.74	3.64297	--			19.74	3.4381				19.74	2.59158					19.74	6.27	9.88	13.97		19.74	14.39	17.28	15.34		19.74	7.33	2.55	12.16		19.74	10.64	11.39	10.8
		19.75	2.88707				19.75	3.4837	--			19.75	3.47999				19.75	2.54955					19.75	5.32	9.71	13.43		19.75	13.7	16.57	15.37		19.75	7.13	2.76	11.41		19.75	8.94	11.94	10.3
		19.76	2.89625				19.76	3.45773	--			19.76	3.56941				19.76	2.49137					19.76	3.98	9.78	12.32		19.76	14.97	16.67	15.98		19.76	7.08	2.74	12.9		19.76	9.6	11.39	10.01
		19.77	2.90371				19.77	3.69916	--			19.77	3.53085				19.77	2.5896					19.77	3.95	8.95	13.32		19.77	15.32	17.51	16.01		19.77	7.9	2.75	11.19		19.77	10.51	13.15	9.94
		19.78	2.91323				19.78	3.59433	--			19.78	3.55359				19.78	2.55504					19.78	4.36	8.34	14.55		19.78	14.11	16.96	14.79		19.78	8.53	2.59	13.94		19.78	10.59	12.56	10.5
		19.79	2.95751				19.79	3.56699	--			19.79	3.50302				19.79	2.56938					19.79	3.93	9.93	13.36		19.79	13.91	16.16	15.08		19.79	6.78	2.51	9.77		19.79	11.08	11.89	10.6
		19.8	2.95353				19.8	3.55346	--			19.8	3.47518				19.8	2.63408					19.8	4.51	11.2	13.73		19.8	13.38	15.06	14.58		19.8	7.53	2.85	12.05		19.8	9.33	10.9	10.14
		19.81	2.90934				19.81	3.53805	--			19.81	3.56201				19.81	2.55301					19.81	3.58	10.38	12.25		19.81	14.24	15.4	15.83		19.81	8.26	2.72	14.89		19.81	9.16	11.52	11.62
		19.82	2.89561				19.82	3.49266	--			19.82	3.59078				19.82	2.56291					19.82	4.35	10.93	12.52		19.82	14.04	17.06	15.27		19.82	7.61	2.76	13.86		19.82	11.17	11.5	10.78
		19.83	2.93258				19.83	3.55115	--			19.83	3.49788				19.83	2.63349					19.83	3.8	9.63	11.92		19.83	12.94	14.71	14.31		19.83	6.75	2.74	13.13		19.83	10.88	10.06	10.72
		19.84	3.02244				19.84	3.55571	--			19.84	3.4001				19.84	2.63867					19.84	2.84	8.34	12.04		19.84	13.42	16.44	13.51		19.84	9.26	2.69	14.7		19.84	10.18	11.04	11.36
		19.85	2.93295				19.85	3.76282	--			19.85	3.44238				19.85	2.66761					19.85	2.82	7.94	11.74		19.85	13.34	15.39	13.89		19.85	7.8	2.6	12.88		19.85	11.09	10.67	11.17
		19.86	2.999				19.86	3.62923	--			19.86	3.44501				19.86	2.51241					19.86	3.08	5.84	12.44		19.86	12.91	15.17	13.23		19.86	8.26	2.77	13.89		19.86	11.45	12.14	11.78
		19.87	2.96539				19.87	3.58283	--			19.87	3.55574				19.87	2.66599					19.87	3.05	6.91	12.63		19.87	11.31	14.39	11.77		19.87	7.46	2.71	13.42		19.87	10.45	10.75	12.42
		19.88	2.95095				19.88	3.44173	--			19.88	3.58623				19.88	2.61505					19.88	2.82	8.21	12.49		19.88	11.7	14.78	12.92		19.88	7.18	2.7	14.05		19.88	10.35	9.96	10.73
		19.89	2.93673				19.89	3.57253	--			19.89	3.54076				19.89	2.47199					19.89	2.74	7.56	13.38		19.89	11.73	14	13.51		19.89	8.83	2.7	15.43		19.89	11.39	11.34	12
		19.9	2.9638				19.9	3.51435	--			19.9	3.43121				19.9	2.38931					19.9	3.03	6.47	12.22		19.9	13.07	15.27	14.19		19.9	9.22	3.25	14.82		19.9	10.06	11.03	10.62
		19.91	2.96098				19.91	3.51163	--			19.91	3.45052				19.91	2.5264					19.91	3.11	6.97	14.1		19.91	11.46	14.18	11.59		19.91	8.32	2.89	14.07		19.91	11.91	12.62	11.16
		19.92	2.94403				19.92	3.4972	--			19.92	3.47665				19.92	2.54239					19.92	2.64	7.89	13.12		19.92	11.8	14.46	12.48		19.92	9.73	2.68	15.16		19.92	10.75	10.09	10.65
		19.93	2.89473				19.93	3.5678	--			19.93	3.54516				19.93	2.64843					19.93	2.8	9.03	13.37		19.93	11.97	13.86	13.07		19.93	9.15	2.78	13.05		19.93	11.27	10.81	11.24
		19.94	2.87176				19.94	3.54433	--			19.94	3.35983				19.94	2.5531					19.94	5.71	9.83	14.92		19.94	11.28	14.61	11.21		19.94	9.79	2.56	15.29		19.94	11.82	12.86	12.06
		19.95	2.86431				19.95	3.37654	--			19.95	3.49567				19.95	2.64363					19.95	6.13	11.7	14.24		19.95	10.75	13.03	11.67		19.95	9.2	2.76	14.81		19.95	10.82	11.29	11.26
		19.96	2.86887				19.96	3.49726	--			19.96	3.48718				19.96	2.64622					19.96	7.12	10.38	12.77		19.96	11.8	13.73	13.64		19.96	9.74	2.82	15.81		19.96	11.16	12.08	10.72
		19.97	2.82731				19.97	3.53876	--			19.97	3.43589				19.97	2.64157					19.97	6.56	10.3	13.06		19.97	12.52	13.9	14.73		19.97	9.49	2.71	14.9		19.97	11.59	12.98	11.58
[truncated: 198,005+ more rows]
