# Supplementary material for: Molecular basis of VEGFR1 autoinhibition at the plasma membrane
Source: Nat Commun. 2024 Feb 14;15:1346. doi: 10.1038/s41467-024-45499-2 (PMC10866885; doi:10.1038/s41467-024-45499-2)
Supplement: Supplementary file 4 — Source Data file [file 41467_2024_45499_MOESM4_ESM.zip › Figure_S7.xlsx]

## Sheet: Figure_S7C
	delSSS-VEGF									delSSS+VEGF										Triple_mutant(K1079Q/K1142S/R1146T) - VEGF									Triple_mutant(K1079Q/K1142S/R1146T) + VEGF									delSSS_triple_mutant - VEGF									delSSS_triple_mutant + VEGF
mCherry	FITC	FITC/mCherry	Notation	mCherry Intensity region	Avg	SD			mCherry	FITC	FITC/mCherry	Notation	mCherry Intensity region	Avg	SD			mCherry	FITC	FITC/mCherry	Notation	mCherry Intensity region	Avg	SD			mCherry	FITC	FITC/mCherry	Notation	mCherry Intensity region	Avg	SD			mCherry	FITC	FITC/mCherry	Notation	mCherry Intensity region	Avg	SD			mCherry	FITC	FITC/mCherry	Notation	mCherry Intensity region
1075	32	0.0297674	1	1-10000	0.0480398	0.0544114			2095	1545	0.73747	1	1-10000	1.28368	0.438091			1416	465	0.32839	1	1-10000	0.213913	0.0871318			1560	1842	1.18077	1	1-10000	0.784494	0.175398			917	151	0.164667	1	1-10000	0.115277	0.0694655			1156	2267	1.96107	1	1-10000
1436	61	0.0424791	2	10000-20000	0.113359	0.0539625			2291	4799	2.09472	2	10000-20000	0.946397	0.308494			1729	141	0.08155	2	10000-20000	0.193751	0.0566078			1900	1486	0.782105	2	10000-20000	0.758384	0.162287			2208	86	0.0389493	2	10000-20000	0.409952	0.23742			1996	2101	1.05261	2	10000-20000
1896	33	0.0174051	3	20000-30000	0.330532	0.119033			3200	5748	1.79625	3	20000-30000	1.09717	0.190719			2257	576	0.255206	3	20000-30000	0.38426	0.128385			2199	2197	0.99909	3	20000-30000	0.796044	0.0914733			2852	522	0.183029	3	20000-30000	0.60029	0.17417			2370	4035	1.70253	3	20000-30000
2512	15	0.00597134							3844	5950	1.54787							2729	884	0.323928							2606	1365	0.523791							4009	470	0.117236							2885	2904	1.00659
2948	44	0.0149254							4967	5405	1.08818							2967	369	0.124368							2754	1390	0.50472							4643	355	0.0764592							3396	4753	1.39959
4343	35	0.00805895							5574	9900	1.7761							3534	660	0.186757							2978	2341	0.786098							5163	535	0.103622							3995	3881	0.971464
5387	308	0.0571747							6084	9923	1.631							3688	956	0.259219							3208	2044	0.637157							5297	69	0.0130262							4453	4262	0.957108
5480	58	0.0105839							6286	3295	0.524181							4491	1334	0.297039							3417	2411	0.70559							5757	926	0.160848							4508	4643	1.02995
5820	67	0.011512							6470	7806	1.20649							4821	938	0.194565							3425	3214	0.938394							6612	591	0.0893829							4650	9971	2.1443
5828	131	0.0224777							6503	6290	0.967246							4931	1190	0.24133							3653	3089	0.845606							8392	186	0.022164							5266	3455	0.656096
5839	23	0.00393903							6629	9535	1.43838							5600	1543	0.275536							4181	2948	0.705094							9545	2439	0.255526							5733	5320	0.927961
5932	325	0.0547876							6821	10942	1.60416							6033	1922	0.318581							4251	2897	0.681487							10321	1635	0.158415							6828	6715	0.98345
6107	1213	0.198625							7863	12130	1.54267							6496	1523	0.234452							4487	4948	1.10274							10517	1455	0.138347							7176	5813	0.810061
6425	229	0.035642							8277	7430	0.897668							6832	781	0.114315							4796	3390	0.706839							10538	3548	0.336686							7247	6166	0.850835
6545	96	0.0146677							8908	12066	1.35451							7116	1461	0.205312							5056	3568	0.705696							11312	11	0.000972419							7646	7703	1.00745
6753	59	0.00873686							8964	5348	0.596609							7286	2056	0.282185							5178	5852	1.13017							11467	469	0.0409							8110	8267	1.01936
6955	117	0.0168224							9102	9276	1.01912							7523	1539	0.204573							5274	4646	0.880925							11677	5026	0.430419							8325	6366	0.764685
6962	251	0.0360529							10709	7427	0.693529							7660	3433	0.448172							5454	2953	0.541437							11830	3362	0.284193							8802	13355	1.51727
7053	41	0.00581313							11784	22572	1.91548							7670	2229	0.290613							5984	4670	0.780414							12093	4738	0.391797							9260	10061	1.0865
7350	727	0.0989116							12658	14658	1.158							7692	953	0.123895							6500	4703	0.723538							12388	587	0.0473846							10000	13474	1.3474
7643	496	0.064896							13600	9656	0.71							7782	1038	0.133385							6593	4053	0.614743							13292	718	0.0540175							12056	8535	0.707946
7979.77	45	0.00563926							13833	8744	0.632112							7789	986	0.126589							6707	4932	0.735351							13335	2575	0.193101							12162	15774	1.29699
8050	1100	0.136646							14100	14522	1.02993							7826	2114	0.270125							7014	4815	0.686484							13995	6536	0.467024							13086	11667	0.891564
8084	72	0.00890648							15017	12596	0.838783							8509	728	0.0855565							7143	5639	0.789444							15086	7414	0.491449							13356	13397	1.00307
8112	1319	0.162599							15057	12198	0.810122							8690	936	0.10771							8643	6470	0.748583							15355	9500	0.618691							16240	13456	0.828571
8326	213	0.0255825							15270	12522	0.820039							8924	2281	0.255603							8800	8453	0.960568							15509	2238	0.144303							17138	10613	0.619267
8425	672	0.0797626							16339	11875	0.726789							9345	1100	0.11771							10118	5883	0.581439							15805	5811	0.367668							17787	29376	1.65154
8457	1128	0.133381							16425	12399	0.754886							9652	2098	0.217364							10207	6961	0.681983							15910	10044	0.631301							18551	21354	1.1511
8719	16	0.00183507							16777	14696	0.875961							10081	2542	0.252158							10364	5945	0.57362							17072	6136	0.359419							18580	11265	0.606297
9177	1483	0.1616							17683	13187	0.745745							10514	1939	0.184421							11072	8069	0.728775							17156	7433	0.43326							18690	11757	0.629053
9763	137	0.0140326							17983	13762	0.765278							10731	2295	0.213866							11671	6039	0.517436							17526	13230	0.754878							18800	16522	0.87883
10439	1510	0.14465							18135	19557	1.07841							11291	1320	0.116907							12299	7070	0.574843							17830	7903	0.443242							18960	23249	1.22621
10476	2354	0.224704							18385	12008	0.653141							11808	3247	0.274983							12894	11159	0.865441							18030	10198	0.565613							19032	24304	1.27701
11462	388	0.033851							18932	19913	1.05182							11998	2548	0.212369							12992	13523	1.04087							18058	14732	0.815816							19447	22300	1.14671
11492	1512	0.13157							19663	20418	1.0384							12313	1667	0.135385							13013	10167	0.781296							18371	12783	0.695825							19948	20800	1.04271
11801	1731	0.146682							19902	30399	1.52743							12439	2250	0.180883							13534	9172	0.677701							18448	9961	0.53995							20553	21791	1.06023
12127	450	0.0371073							20511	22605	1.10209							12483	1338	0.107186							13536	12010	0.887264							18873	13451	0.712711							20804	25454	1.22351
13309	1738	0.130588							20589	21183	1.02885							12572	1721	0.136892							13696	12573	0.918005							19489	13638	0.699779							20845	22098	1.06011
13511	1092	0.080823							21198	26592	1.25446							13577	3144	0.231568							13831	9232	0.667486							20163	6332	0.314041							21043	22879	1.08725
13816	703	0.050883							21202	14427	0.680455							14792	2994	0.202407							14337	12675	0.884076							20266	10859	0.535824							21669	22005	1.01551
15107	1438	0.0951877							21342	20100	0.941805							14795	3488	0.235755							15411	11542	0.748946							20368	9847	0.483454							23166	19379	0.836528
16121	1404	0.0870914							21388	30951	1.44712							14869	2177	0.146412							15596	11391	0.73038							20549	8038	0.391163							24182	20770	0.858903
16877	1487	0.0881081							21870	26301	1.20261							15336	3713	0.24211							15666	11240	0.717477							20604	14189	0.688653							24454	25197	1.03038
17171	3642	0.212102							23146	24279	1.04895							15476	2793	0.180473							15864	8604	0.54236							21505	16853	0.783678							25056	24989	0.997326
17192	2064	0.120056							23264	27989	1.2031							15579	2810	0.180371							17218	17940	1.04193							21778	8992	0.412894							25196	36512	1.44912
17311	2025	0.116978							23360	30513	1.30621							15800	3239	0.205							17327	17333	1.00035							21870	16701	0.763649							25303	33138	1.30965
20058	5179	0.258201							23385	19700	0.84242							16237	3414	0.210261							17344	11867	0.684214							22196	14306	0.644531							25423	29286	1.15195
20737	2123	0.102377							23685	25436	1.07393							16543	2086	0.126096							17377	15445	0.888819							22428	18017	0.803326							25566	26701	1.04439
20985	5187	0.247177							23784	25170	1.05827							16680	3775	0.226319							17630	8619	0.488883							22606	18519	0.819207							25916	23600	0.910634
22761	6838	0.300426							24341	21610	0.887802							16690	1917	0.114859							17976	17520	0.974633							22609	9180	0.406033							26799	34861	1.30083
24669	5147	0.208642							24359	27010	1.10883							17312	1576	0.0910351							19038	14495	0.761372							22851	15870	0.694499							26986	19560	0.72482
24770	8984	0.362697							25880	27897	1.07794							18388	3431	0.186589							20098	16101	0.801124							22865	21226	0.928318							27858	30532	1.09599
25096	6654	0.265142							25944	32059	1.2357							18774	5124	0.272931							21003	17343	0.825739							22978	11105	0.483288							28101	21721	0.772962
25217	8446	0.334933							26101	37486	1.43619							19313	6136	0.317713							22009	18700	0.849652							23196	7368	0.317641							30039	28039	0.93342
25736	10098	0.392369							26350	28071	1.06531							19429	4786	0.246333							22581	12806	0.567114							23356	15324	0.656105							30471	29041	0.95307
25807	15293	0.592591							26930	24969	0.927182							19439	2374	0.122126							23354	21814	0.934058							23475	10028	0.427178							30610	25319	0.827148
25938	5926	0.228468							27634	28960	1.04798							20012	5340	0.26684							23579	18366	0.778913							23924	10374	0.433623							31659	36179	1.14277
25959	7222	0.278208																20131	6200	0.307983							24372	15911	0.652839							23979	13731	0.572626
26302	8074	0.306973																21320	6963	0.326595							24530	19423	0.791806							24544	11702	0.476776
26490	4700	0.177425																21991	10999	0.500159							25320	21129	0.834479							24616	10811	0.439186
26509	13811	0.520993																23134	3000	0.129679							25433	20126	0.791334							25228	17868	0.708261
27069	7743	0.286047																23333	5538	0.237346							26658	19704	0.73914							25416	14361	0.565038
27841	13143	0.472074																23933	8733	0.364894							27894	22746	0.815444							25485	13628	0.534746
28062	14989	0.534139																23958	6758	0.282077							28578	24443	0.855308							25714	14375	0.559034
28946	5531	0.19108																24211	7629	0.315105							28657	26011	0.907667							25760	13346	0.51809
29503	8596	0.29136																24591	9473	0.385222																25801	26351	1.02132
30852	12445	0.403377																25158	9999	0.397448																25971	14613	0.562666
31203	10071	0.322757																25365	8017	0.316065																26068	10935	0.41948
31458	13696	0.435374																25380	7491	0.295154																26145	23946	0.915892
29924	12566	0.41993																25561	12129	0.474512																26162	19706	0.75323
																		25577	12237	0.478438																27057	11470	0.42392
																		25669	8337	0.324789																27731	14448	0.521005
																		25776	10284	0.398976																28337	22287	0.786498
																		25840	10467	0.40507																29312	18417	0.628309
																		26000	13027	0.501038																29457	20138	0.683641
																		26535	9761	0.367854																29592	15114	0.510746
																		27297	11309	0.414295																29857	21012	0.703755
																		27477	13126	0.477709																30594	14660	0.479179
																		27633	19327	0.699417																31220	30041	0.962236
																		27671	16961	0.612952																31423	18445	0.58699
																		28100	15437	0.549359																32617	16072	0.492749
																		28251	11976	0.423914
																		28693	10143	0.353501
																		28698	9861	0.343613
[truncated: 16 more columns]

## Sheet: Figure_S7D-E
							FRAP profile of indicated constructs in the absence or presence VEGF165
										Figure_S7D_top_panel																								Figure_S7D_Bottom_panel
									VEGFR1-JMVEGFR2-VEGF																								VEGFR1-JMVEGFR2-VEGF
	Time(min)	Cell#1	Cell#2	Cell#3	Cell#4	Cell#5	Cell#6	Cell#7	Cell#8	Cell#9	Cell#10	Cell#11	Cell#12	Cell#13	Cell#14	Cell#15	Cell#16	Cell#17	Cell#18	Cell#19	Cell#20	Cell#21	Cell#22	Cell#23		Time(min)	Cell#1	Cell#2	Cell#3	Cell#4	Cell#5	Cell#6	Cell#7	Cell#8	Cell#9	Cell#10	Cell#11	Cell#12	Cell#13	Cell#14	Cell#15	Cell#16			Time(min)	Cell#1	Cell#2	Cell#3	Cell#4
	0	10.4417	8.45486	7.73027	3.11298	18.2525	9.9614	11.8388	9.03954	22.8	16.9644	17.2296	15.4649	15.545	34.3168	20.0344	26.5368	10.74	10.5186	7.95408	4.28998	16.5882	25.6018	20.3534		0	9.90047	11.4827	14.1881	6.00306	9.48194	23.4022	17.7275	24.4245	5.42045	13.7292	5.4886	16.8341	11.802	12.6356	26.2791	12.773			0	13.614	17.4401	18.6225	8.29804
	0.5	16.4987	10.2597	20.9618	15.8082	16.5867	8.74971	17.2667	11.208	26.8094	17.3693	18.2831	14.2199	19.1401	33.5567	18.4818	24.5063	21.9107	6.79213	12.9779	6.18241	15.8847	25.2713	24.5208		0.5	12.092	8.80016	15.8792	5.599	13.6378	24.1859	27.3002	29.8035	5.68929	13.7728	7.85142	9.5501	10.4324	11.6797	25.4987	16.6538			0.5	16.0885	19.1152	17.6591	10.9589
	1	18.0039	12.704	24.0728	15.2015	15.223	10.8553	21.3402	14.7385	26.7553	17.0025	17.2858	24.1126	21.3663	41.0508	17.5984	27.5033	4.45855	12.6165	13.4798	14.3931	21.4103	18.1366	22.3263		1	15.4765	19.3296	16.0269	8.29663	7.41442	25.1078	21.3109	37.6685	2.73632	11.3724	14.0149	12.5981	15.9819	20.9345	35.655	21.9617			1	17.8926	21.6188	16.7452	12.3141
	1.5	17.1258	11.0277	16.4757	13.475	20.5943	14.0528	18.2383	13.0695	29.9304	19.1554	16.6336	20.7081	14.9523	32.5513	14.0085	24.6692	12.4431	13.879	10.2314	16.7606	21.2372	18.4271	25.0769		1.5	12.6489	14.9025	16.8974	6.50801	8.85818	20.1745	15.9202	35.5588	8.34492	13.1575	11.4076	14.0949	20.3309	15.8762	41.6422	22.5731			1.5	18.4782	20.3268	21.6536	16.3663
	2	15.4021	12.3984	25.667	13.7396	20.3607	13.8025	18.3587	11.7228	31.6013	18.9065	19.1596	22.9633	26.9045	34.8045	20.3469	24.0059	17.6618	15.3832	13.8343	12.8766	23.4197	24.5481	27.6745		2	17.5271	16.1741	19.2552	7.38733	11.0232	22.2415	22.9312	31.858	6.46095	14.47	12.2938	20.8843	20.1526	17.7504	36.7644	21.5834			2	19.78	19.1721	22.1282	14.8972
	2.5	19.2404	13.2556	24.1949	8.07317	22.1771	14.9108	14.481	12.736	31.3121	15.2243	23.9477	27.5975	22.9575	40.7238	27.7318	20.7673	10.29	19.5534	18.2111	28.9556	24.9465	22.3338	24.0276		2.5	15.3613	10.9313	17.8734	11.3397	12.4454	23.6198	34.0443	33.995	6.43645	14.5691	13.6791	16.7074	20.1928	16.7946	40.1102	20.7044			2.5	25.2377	26.4714	23.501	20.9951
	3	19.5086	14.2556	34.5797	15.7107	21.6873	11.1485	22.7994	20.3445	32.7986	17.7234	23.2714	26.8394	32.5431	42.0312	25.899	31.5963	24.219	21.2518	22.5364	24.4831	24.1472	28.5659	22.4794		3	17.0029	18.6711	18.2608	6.03515	20.2448	21.0874	29.0146	30.7971	7.27072	14.7742	13.0752	12.1129	16.3509	21.4055	41.7479	25.794			3	19.0845	25.053	22.2273	19.5333
	3.5	22.6057	14.5153	22.3644	13.1726	25.0626	11.5028	20.5341	20.5578	40.187	19.1871	27.9687	30.0615	17.753	30.8231	24.7482	32.2279	13.3501	20.4174	26.5814	18.9034	24.8034	24.5599	25.5303		3.5	16.9764	17.2497	24.6168	10.3558	16.2263	25.1015	32.3003	32.1446	7.86885	16.6795	18.0172	16.6991	20.372	25.5803	43.6581	27.5428			3.5	20.6327	23.346	29.2993	19.3128
	4	27.9733	13.5973	25.3029	25.3419	24.2272	15.8183	20.6525	19.0077	33.239	19.9806	24.5375	29.428	28.7865	33.9464	24.5878	26.8811	27.3399	21.0822	22.8257	15.1935	29.2515	20.0649	24.6989		4	23.8082	9.86796	22.4072	7.2197	19.4988	23.6808	32.6789	35.6127	6.6946	14.6838	21.1604	16.6869	19.7265	23.6066	46.7335	26.7189			4	21.6609	25.9262	27.7717	18.3124
	4.5	28.3462	15.6722	25.1708	14.9566	23.5589	15.1468	17.6124	13.3925	38.8968	22.3594	28.9761	31.0642	27.342	44.9649	31.8946	30.2978	13.596	30.3306	33.4645	23.7581	33.0808	32.4676	28.5207		4.5	20.8525	14.4374	28.4072	14.87	17.8803	20.1694	30.9878	36.3508	7.01389	18.4556	17.7553	18.1563	21.3014	27.5579	40.8309	28.4201			4.5	25.5038	31.5213	28.8034	24.6309
	5	17.6954	15.8418	29.9704	15.9407	24.2346	12.5563	18.7009	16.3773	45.4019	23.9119	26.379	34.7899	27.2426	41.4273	31.4687	26.5626	16.7819	31.6089	21.8831	28.2335	26.7965	27.4274	32.5835		5	19.8952	17.9985	23.3712	7.22365	22.5443	23.9486	29.8325	30.7648	8.12167	15.9497	17.6724	15.2473	18.3165	27.8816	45.5922	31.3337			5	26.8204	25.0632	27.8814	20.284
	5.5	29.2489	17.7212	34.5583	19.95	24.6099	17.0607	20.5127	16.9585	37.4882	23.2123	28.551	25.2385	31.5662	43.3228	31.2139	36.356	11.6769	26.0523	35.9306	26.5229	31.1953	27.5525	30.3687		5.5	21.991	15.7572	21.8454	11.2092	25.1314	24.7734	19.2639	36.6868	13.4537	17.3653	17.0172	16.2725	21.8481	28.105	52.167	35.4028			5.5	26.3053	27.8975	24.7015	25.3645
	6	31.4924	18.0558	25.3376	17.3151	26.4639	18.3749	32.2226	16.2067	39.9679	20.3819	25.7974	26.3633	26.9677	41.4812	30.7177	32.7164	17.2967	27.3195	32.8571	29.1037	28.1729	24.9755	27.7024		6	27.0084	18.2136	26.7198	14.8165	26.8024	26.289	33.7788	39.3763	15.8835	23.3694	19.0406	22.9008	24.0745	31.4951	39.4596	32.8328			6	22.6139	27.9193	30.1491	27.4818
	6.5	31.2838	19.5887	30.367	22.5159	23.2444	17.6442	29.6063	15.9124	40.1406	23.5858	36.812	27.5046	40.2062	43.6752	26.2615	33.6555	23.7581	26.389	31.9024	40.7416	32.3628	30.8138	30.6487		6.5	22.3593	19.7231	30.2912	13.1591	23.4684	23.9998	27.7716	39.5185	13.9545	17.0523	21.0813	18.6309	26.6633	29.8303	53.2897	34.7164			6.5	22.5171	32.5784	24.9021	22.3794
	7	29.5908	19.167	37.3843	20.2832	24.0803	12.2632	23.227	17.3123	46.549	21.0566	32.6388	31.7783	33.1309	47.7442	27.2616	31.7536	22.1098	26.6232	31.316	25.5885	37.0443	27.6982	34.7184		7	24.2998	22.0441	27.6789	12.8313	25.9357	28.5348	27.8935	49.0986	10.5754	17.2909	22.2083	18.3593	23.8816	34.8189	50.4968	24.1259			7	32.7855	30.6372	32.8027	26.5664
	7.5	28.1569	22.7797	36.9769	24.8253	25.682	17.0037	27.0493	15.0091	38.6567	26.0456	34.6879	30.9248	23.6995	45.3312	30.9963	34.4278	23.8154	30.5549	28.1973	40.869	39.9046	27.004	32.8208		7.5	28.4957	19.4509	28.839	14.1806	28.7435	23.2585	38.765	43.0343	10.3768	18.9348	18.6202	25.5387	21.8256	28.6059	46.8059	34.1232			7.5	19.3654	30.1071	25.9119	25.0516
	8	30.2528	21.1909	43.1033	20.1356	29.3358	15.9709	22.8257	20.1575	35.2041	24.3234	29.8442	26.0204	29.1866	46.3796	25.3652	38.1623	17.6697	29.7489	31.2506	33.8013	34.479	25.0953	32.7057		8	23.8069	14.561	34.8349	11.0916	25.6956	24.5342	30.8165	41.7993	16.6024	17.173	21.8691	17.7093	36.4887	30.4362	50.7289	29.2684			8	22.2743	35.7106	25.5949	24.2502
	8.5	24.6952	20.4432	54.8874	22.6012	28.1463	15.4192	29.1084	23.5147	45.0033	24.5446	36.8214	34.4696	31.0884	49.4879	19.8539	42.0319	19.6952	29.8252	31.4429	32.8661	33.3623	31.6802	35.3797		8.5	25.0916	20.9412	35.1484	16.1377	25.5557	23.274	29.5348	41.7209	14.5053	21.247	18.3238	21.8196	23.2332	31.6887	54.3891	35.0436			8.5	30.545	34.4769	27.3507	37.8094
	9	37.758	19.9988	38.2941	15.7314	29.955	21.8594	26.5824	16.4966	41.4392	24.4536	35.9838	33.2887	28.5502	51.5369	26.3549	39.0763	28.749	36.5765	25.2369	30.8666	28.3197	31.2692	34.5188		9	28.7459	34.4492	35.782	19.2819	28.1717	27.1416	33.6515	46.6305	19.4355	21.0461	23.9434	21.8287	29.1395	26.9519	60.5308	30.4266			9	29.3159	26.3111	29.944	30.4846
	9.5	31.6734	22.4439	27.0689	19.8037	30.7155	16.4809	27.3544	19.7652	46.668	35.9968	36.2385	30.9852	34.3418	42.1722	35.6909	38.4298	22.7048	30.0187	34.4249	25.7431	35.4082	38.9687	34.6544		9.5	28.6997	22.8372	34.1726	18.6009	30.3047	25.7307	22.7376	46.075	12.605	17.6725	25.1571	25.7178	30.7657	34.5624	51.9104	33.7013			9.5	26.4837	34.5185	31.7992	34.0862
	10	41.3228	24.3019	37.4846	13.1098	30.9879	16.0113	29.0872	18.0373	45.7512	29.2214	36.4841	39.5294	32.0376	45.3793	41.7896	31.1242	22.489	33.896	30.0384	37.4148	35.0755	34.5016	29.4869		10	25.8719	17.2677	40.8505	14.2131	30.9325	25.858	35.3775	45.5253	11.737	19.0351	24.3199	21.8488	24.0913	34.8392	52.6991	35.9451			10	25.4764	35.3494	27.3167	29.9683
	10.5	31.2674	23.7647	51.8653	25.2026	31.1073	20.8161	30.425	21.2735	48.8911	35.476	31.383	42.1313	27.2229	54.075	22.2984	39.8586	24.3103	36.954	31.1771	44.3076	35.9184	27.7375	33.5866		10.5	29.7024	34.8376	35.0678	12.5525	33.2551	28.3179	36.2527	47.0803	19.0615	20.4433	24.5349	17.2203	22.5289	34.6501	68.8404	36.9919			10.5	29.1354	34.8533	32.1926	36.5421
	11	36.8981	25.1446	51.0253	19.3808	32.6294	21.156	37.2223	18.3971	50.92	23.9998	38.0052	36.3296	32.3296	59.3365	33.3278	47.4458	31.7802	37.8261	35.7902	27.3352	38.8655	46.1872	37.1916		11	29.6517	24.5773	41.9429	13.2287	28.6349	23.5596	37.14	47.5592	12.3056	19.4691	23.1653	23.8444	21.4981	34.8764	63.125	45.456			11	27.6075	35.6265	31.1137	35.1661
	11.5	32.7425	27.733	38.3618	31.9389	35.5836	16.3371	30.6915	16.2968	45.2898	26.0401	34.523	42.8202	35.0493	53.682	36.6296	32.8978	26.2901	38.3874	32.2595	23.7807	30.6801	41.9584	33.3229		11.5	28.8259	21.8006	42.2335	18.483	31.9752	27.3954	39.4398	49.0165	14.3892	22.0457	33.1723	25.0657	32.6482	40.5388	57.1223	32.5411			11.5	25.5589	35.3941	31.5283	39.9004
	12	39.6101	30.7388	46.6789	31.0571	35.6537	24.8204	32.6816	21.1514	52.6122	22.3097	37.6427	32.6944	31.8561	48.2431	32.2499	43.1376	21.9145	41.3408	40.096	38.9377	35.1332	42.8153	38.4512		12	31.0414	27.3483	36.7985	14.986	26.2501	23.4304	33.0247	53.8092	11.1485	19.978	30.2461	26.6712	30.9671	35.7636	62.0604	35.1624			12	29.6169	37.3278	33.8416	38.7631
	12.5	46.5095	29.969	40.5718	28.7981	31.7584	22.7864	34.8155	18.2356	59.1393	25.8378	32.6039	32.8156	37.38	54.3899	25.9658	37.7531	24.2674	44.6156	39.6261	37.3814	38.3383	43.0619	38.5059		12.5	26.1477	21.4901	47.9517	19.3581	32.1981	24.9667	33.4306	47.8351	14.588	20.9775	28.0404	21.6154	30.3698	36.5918	45.2457	39.0625			12.5	25.5725	37.1184	34.3804	35.7527
	13	36.2394	27.3845	46.8291	32.2426	33.2781	20.8761	33.377	20.8409	56.3811	21.6673	33.2606	41.3176	40.062	47.6096	35.7105	39.8583	34.9122	39.855	33.3786	38.3175	45.2114	47.49	39.2944		13	33.1211	30.0887	41.8187	16.5699	37.8058	23.0915	39.6482	45.6686	15.3234	21.9597	29.8291	23.2511	26.9751	37.8425	61.5253	39.676			13	29.5154	35.1683	36.3098	35.1249
	13.5	40.2207	28.1754	38.787	32.7199	33.9001	23.8029	41.8561	20.711	49.1153	25.391	43.1497	38.8553	31.0035	51.5489	26.3457	42.1531	23.3183	43.6945	42.3774	36.9512	45.9649	57.348	39.5778		13.5	38.9742	27.7448	39.0737	17.2392	34.2753	27.2011	37.9041	47.8032	15.5125	21.4057	28.7246	25.2213	27.396	36.2159	47.5605	39.1273			13.5	28.2753	35.4271	35.5519	33.562
	14	33.87	32.1577	35.1186	34.5726	35.1564	20.3709	33.4491	20.1072	49.8865	21.9309	44.4311	40.1212	33.7157	52.8275	31.4232	39.5629	20.1079	47.9536	38.2346	35.2835	47.297	45.0432	39.1793		14	40.399	36.1845	37.917	15.955	41.4184	30.9037	38.0748	49.05	14.2149	22.2706	28.6332	27.7107	28.0121	32.1605	50.6659	38.266			14	33.7329	37.3354	37.344	33.4882
	14.5	35.4989	28.4887	35.617	27.3012	36.0304	26.1768	41.4517	24.7139	46.8022	29.89	39.6576	44.5964	34.2135	57.0322	35.8155	40.2657	17.9251	40.8904	41.4961	36.5119	44.5695	46.078	40.9243		14.5	26.292	25.2339	49.685	21.3719	38.1942	27.8972	35.3346	48.0569	19.5426	24.4276	28.9062	29.7574	32.5634	41.4813	66.3409	33.1362			14.5	33.4981	40.4019	34.1998	34.6618
	15	36.2342	30.7216	49.0758	30.7985	36.4924	19.369	42.4085	22.5819	58.0136	31.2648	38.9288	42.6809	38.1309	52.0384	37.4108	41.6551	37.9488	41.1224	38.4314	47.9083	43.7936	46.7217	38.5646		15	31.4444	24.322	44.7692	14.8352	33.5309	29.2224	45.992	47.072	17.8915	21.3904	34.6305	23.8706	28.0055	45.8486	57.2002	39.302			15	40.0814	37.5121	36.4807	39.6377
	15.5	41.1983	28.2764	52.1026	38.0505	36.6895	26.0397	41.3247	24.5858	49.562	30.5805	33.912	45.8618	41.8552	52.6679	41.8473	44.2827	25.4742	37.4984	27.9396	33.6549	35.6227	48.916	41.1815		15.5	30.3821	32.6302	45.9178	14.7935	41.9051	24.9997	45.302	49.3494	21.6576	21.2739	35.3246	28.4235	28.2625	39.6985	49.9397	44.3269			15.5	39.9714	36.248	31.7511	33.9087
	16	43.6805	29.2657	51.755	39.5241	31.2135	20.7181	40.0487	22.2216	47.822	23.6069	40.8242	47.1128	24.8685	46.5159	34.0491	48.0435	29.9617	39.4643	46.434	37.6853	36.1535	39.9082	45.9787		16	36.9122	24.6042	45.6325	13.603	38.1435	25.7585	44.5035	42.6642	21.1058	22.9782	22.4402	23.2515	35.8264	43.6287	54.1544	40.1601			16	32.91	37.8874	36.2845	34.7743
	16.5	34.9965	30.7384	47.8388	24.3588	36.8755	23.8835	40.8944	25.479	48.7007	22.8986	45.4926	44.4735	40.1528	59.5836	37.5402	47.6763	18.3147	56.4864	39.9387	44.1086	48.0074	40.6283	43.8344		16.5	34.3464	32.1818	38.3463	18.173	39.6458	30.5234	40.3363	48.6325	19.9072	21.9004	36.8928	30.8374	26.196	43.8496	60.72	45.0578			16.5	36.9821	38.7477	40.7193	39.8136
	17	32.7998	31.237	58.4698	39.8236	35.4029	22.1672	44.1092	22.8687	51.1971	25.9197	48.4919	52.131	33.8933	49.3318	28.8002	41.0401	34.2299	44.5297	36.0403	54.5945	43.0128	41.5146	43.4386		17	32.5146	30.023	47.8552	9.38109	44.2572	25.5404	42.7577	50.7877	18.8473	26.1338	32.3424	28.8608	37.7137	48.1749	59.9245	45.6414			17	33.3424	40.557	37.2689	42.6276
	17.5	37.5473	30.6852	56.5359	36.6707	39.206	20.2385	39.8105	21.9206	50.6519	27.2127	45.0423	48.8226	29.8694	50.417	43.0436	41.6645	37.5137	46.0256	39.489	47.859	40.5889	40.6275	50.5956		17.5	27.9107	23.16	33.6135	15.8941	36.7096	30.0329	45.3503	57.4912	19.4158	25.5119	29.4902	28.4651	31.6426	40.2576	74.4608	48.9484			17.5	35.5669	41.5979	30.7608	41.2671
	18	39.1021	32.2656	51.0444	23.8164	34.8868	21.7211	40.1411	27.9319	61.1968	24.6745	48.934	42.7496	43.3013	59.944	43.0417	40.3848	20.4038	40.8057	44.6563	52.7193	39.2122	42.7456	44.4799		18	36.1619	33.6854	50.0237	19.3607	42.8245	25.5245	44.6623	55.8964	19.0602	21.505	29.7571	26.0962	25.3297	44.4839	54.4334	45.0153			18	34.8683	42.7689	38.7614	37.4565
	18.5	45.2079	31.1045	48.2397	24.0805	33.2851	18.9747	36.8466	25.2263	44.2331	28.2041	45.325	44.6554	51.5657	49.0287	51.9636	41.989	27.6448	45.1861	41.9793	68.8659	38.8906	45.8965	42.599		18.5	39.9512	23.7235	46.5176	13.7718	40.2862	23.0704	47.3559	52.3357	21.52	22.7657	31.3171	32.8609	36.9827	47.8056	61.8254	48.7276			18.5	31.6698	40.7938	37.2678	39.5956
	19	41.7058	29.2713	54.3526	32.3451	34.3326	21.1636	39.0244	21.3062	49.1544	32.439	45.6161	47.4242	47.1206	62.1006	37.6698	46.9106	14.3427	55.6028	38.8569	54.7471	48.1318	49.2117	45.2873		19	35.4537	33.4242	48.8146	16.4433	39.1912	28.9332	44.6913	52.8684	19.7568	22.173	37.0703	27.0655	28.7099	42.3281	61.3168	40.9825			19	42.9327	41.7178	38.1657	40.4901
	19.5	48.8732	31.4579	49.5738	24.4802	32.5747	26.2437	41.9526	25.5495	54.4373	29.7402	44.9568	44.9694	27.0218	56.3796	50.1173	41.905	30.1442	51.1908	44.8456	46.0624	43.8726	55.4018	47.7846		19.5	31.1374	24.9905	48.5446	17.2537	47.4959	27.2593	54.0797	49.0366	20.7528	22.8725	37.3962	36.6762	28.5833	40.8547	58.6925	40.3805			19.5	40.8375	43.3931	40.7651	36.6776
	20	48.3652	32.5727	48.905	24.1341	32.9835	28.2941	38.7965	30.6745	54.3614	31.9223	46.9059	48.7418	45.4116	55.1748	53.3955	50.6735	30.1286	54.36	38.3106	48.703	49.4694	34.2488	47.8781		20	31.6784	31.9985	44.3816	17.0307	45.402	32.958	47.3258	47.264	23.0125	23.8286	42.878	33.0149	27.3845	48.3254	52.4258	40.0363			20	37.6764	35.2033	36.0885	37.7263
	20.5	47.6172	28.9225	54.1169	29.8196	32.7991	22.394	48.1019	30.9898	54.504	34.2609	50.1286	51.9842	39.8599	58.3546	43.1693	49.2715	37.6695	54.5363	46.6256	40.9279	45.6182	62.8267	45.5119		20.5	39.1142	30.5326	37.6856	15.9473	38.7882	26.324	42.8069	52.0924	20.3782	21.9605	36.5418	32.5644	32.5335	50.443	63.9228	42.4486			20.5	39.707	40.6939	41.2317	36.8772
	21	52.4126	31.7604	38.6163	28.714	33.7681	26.3087	44.8533	29.0979	57.8574	31.3485	56.2246	47.5405	39.5786	62.5951	51.8521	48.2136	39.8724	44.3776	40.4668	41.0919	47.6407	42.9441	40.9206		21	28.9841	28.9012	45.8895	17.3701	48.6583	28.4371	29.8271	50.4565	26.8827	23.9042	35.392	29.4454	32.1669	45.5093	59.5955	54.1775			21	43.1289	42.0426	38.7601	43.0359
	21.5	45.9861	29.921	42.4428	32.185	30.5956	23.6981	52.6405	25.9061	45.8105	28.7667	56.4185	47.8231	35.8073	62.2627	46.4886	39.3102	28.1241	47.8714	41.866	46.8621	38.8274	58.0988	50.9148		21.5	35.621	31.6109	38.8313	18.1857	45.7129	29.6578	48.4853	47.0802	18.8375	23.7321	37.4925	34.0806	31.0358	44.5288	53.9564	44.4049			21.5	31.6335	46.9989	39.3498	39.598
	22	48.5357	32.5117	49.1719	30.3563	34.1431	24.5057	45.0204	24.2915	40.7907	31.4079	50.1439	44.8207	33.4396	63.0029	52.5363	46.5894	29.5598	53.4437	49.5113	52.1357	44.8131	46.4397	44.0466		22	32.446	32.8119	46.79	17.7487	43.3237	29.3122	44.2193	45.6403	25.4659	20.5392	32.0438	30.3701	34.0984	48.5299	65.2813	49.4369			22	39.8508	48.0221	41.3012	40.8523
	22.5	54.5066	34.0861	62.3857	33.4681	32.5735	24.8075	45.8627	26.1978	46.1402	29.6858	47.9091	46.443	38.8541	50.7129	35.7404	48.6302	36.691	49.1546	45.2066	52.9829	44.4412	36.1584	46.0673		22.5	35.3174	42.6896	49.0136	18.1652	50.2494	25.9951	45.4684	51.2116	22.0095	25.4373	41.8874	39.5428	36.3133	48.7095	64.6664	54.4557			22.5	42.4915	43.4487	36.8434	41.4879
	23	46.9116	36.2192	56.6037	24.3385	32.0503	26.0667	52.8276	24.8928	49.3571	31.5151	49.0132	49.0843	40.3698	57.6903	58.6093	52.897	34.9888	49.3793	48.6837	48.143	47.3211	47.987	49.1194		23	34.6493	35.3609	40.9718	18.0788	45.295	25.0334	50.6101	56.7477	23.8686	27.2635	37.8717	33.6835	36.8561	49.3437	79.4691	51.1842			23	42.8606	51.1015	40.8829	40.6817
	23.5	39.1244	31.1388	63.3786	31.0548	34.1204	24.3178	46.9732	22.1725	49.1014	36.3456	46.3596	44.2619	32.5386	59.0049	47.9862	55.3827	40.7584	55.3525	48.5679	56.3277	54.0566	48.9374	47.8109		23.5	37.6592	26.4935	45.3992	16.1912	46.8733	32.7951	54.3969	52.9822	17.7617	25.5852	40.3719	31.033	37.4796	46.6407	74.6739	41.6561			23.5	40.4625	44.3388	41.2562	41.5979
	24	50.4277	34.3455	56.2497	32.241	33.0347	24.2706	47.7855	31.5241	48.0424	35.425	52.2046	47.1082	38.3108	59.5037	56.7251	52.1561	49.1925	58.609	49.6701	55.1798	47.2344	60.6424	50.0133		24	37.3689	27.2401	52.0477	16.1962	46.0882	26.0613	58.3497	56.3076	23.3042	29.207	36.3595	25.6294	39.2478	51.774	63.2506	52.2062			24	41.2535	50.2932	44.3048	39.0706
	24.5	49.0616	31.5694	48.4012	37.0802	31.8331	22.1703	43.3948	32.4094	43.5495	36.3875	51.8391	43.0049	46.4328	59.8758	50.1803	50.7677	36.6531	51.2116	58.9726	39.2638	46.1897	50.8985	54.4262		24.5	40.1475	42.6903	41.9798	21.354	41.7285	29.8869	44.51	53.4577	24.2781	26.3472	35.4302	33.4175	30.9977	52.9545	75.4724	41.2787			24.5	35.0783	45.7639	38.66	45.2852
	25	40.051	34.5921	57.8627	31.0772	36.455	30.9457	50.6789	27.9336	60.3785	36.4282	49.6101	44.7398	39.8288	57.6457	54.6553	48.4823	25.4098	55.615	64.7596	67.6301	47.8487	57.952	48.2968		25	35.34	32.3971	51.3921	21.2368	47.7047	27.4851	48.3404	55.9289	25.0039	25.7028	38.0968	34.084	36.8057	43.6766	63.8513	50.8691			25	45.6389	46.7195	43.0327	45.5707
	25.5	35.8091	34.3506	60.4098	28.6375	33.4092	22.3433	49.1826	26.0335	66.7647	35.8464	50.6519	43.2778	42.3479	64.866	51.9528	59.0154	39.3438	62.8694	43.4557	52.1082	43.5089	52.1746	47.1195		25.5	38.409	38.5662	49.7537	18.6153	42.255	27.5572	53.1125	60.5755	27.2335	29.2866	38.512	31.7681	32.7115	42.5484	67.2101	40.4318			25.5	39.72	46.3922	42.0047	47.1656
	26	40.8768	32.9688	47.6349	42.3237	30.3277	27.6566	47.7193	28.6986	59.2234	34.1437	51.6962	49.5239	51.5041	67.0314	45.2523	52.3441	31.62	58.2525	43.6225	58.4928	49.8014	61.7005	56.7026		26	38.1045	33.7972	51.7587	22.6686	43.4733	26.1744	50.935	57.783	26.0772	31.6669	40.1801	30.5565	34.5122	44.0738	64.1373	47.4095			26	51.7507	46.4014	41.0559	41.4742
	26.5	39.2333	32.2747	76.7699	31.8716	37.6516	22.112	48.7425	26.2643	54.7762	32.0448	51.7697	52.9725	33.2616	65.6582	45.0168	57.6536	29.3899	53.1789	49.295	65.8765	48.1629	49.4688	48.023		26.5	37.9298	45.4071	44.0358	32.4179	47.1371	28.8444	49.7352	58.5611	23.646	26.0084	38.1664	36.8939	39.1678	49.6219	57.2029	48.9856			26.5	55.3964	48.7536	44.2102	46.9729
	27	53.5566	34.6296	56.7495	29.8653	34.6906	29.919	48.5031	28.443	60.4276	36.2211	48.7359	51.7154	41.6375	61.4204	41.9836	56.4545	30.1423	56.7537	48.2072	40.7588	58.0842	49.0019	55.9111		27	36.9196	47.1532	48.9371	18.3398	49.4607	29.6979	50.2431	51.9658	23.8212	25.2915	39.4167	43.236	31.6637	49.266	61.6172	57.6868			27	55.4273	47.8127	42.4538	44.7326
	27.5	49.0889	33.1279	51.5124	33.8248	36.3215	26.3715	49.2353	31.3303	63.1625	30.1661	55.031	49.4682	38.7158	56.4412	54.5455	57.5938	32.3229	57.6046	48.4481	64.7851	54.1964	65.2819	51.8033		27.5	34.4682	34.9924	56.7441	23.5888	48.9931	27.4894	53.3879	58.8359	27.8553	22.5054	41.3049	31.9827	33.0725	51.1635	60.4286	40.012			27.5	36.4491	52.898	44.9754	45.1625
	28	34.8858	35.8833	72.3972	42.8201	39.4173	28.2609	49.6227	28.7767	58.4659	38.1343	61.1229	54.2997	44.3213	55.7994	48.0313	48.7085	50.1959	60.0489	59.8585	62.7093	42.1298	55.1668	54.1325		28	36.7406	41.7258	54.0383	19.0679	53.6763	30.0341	42.7819	55.431	24.5736	29.8222	45.6602	35.9433	33.3707	52.4244	66.6475	43.7976			28	41.0511	50.1945	41.4237	41.1839
	28.5	37.6771	36.9873	57.8984	31.7687	41.5483	23.7534	49.1488	26.0574	77.7101	38.7578	58.4179	51.7573	37.6526	73.3005	40.2315	54.476	36.9609	53.7373	49.6343	73.4802	51.5401	46.1659	48.2427		28.5	39.5365	51.8172	56.6241	21.8013	49.1131	22.9637	50.4927	58.704	28.6955	25.5786	37.2114	36.0928	33.5278	46.3036	68.9898	53.2689			28.5	45.0728	51.0607	44.5976	43.8041
	29	53.874	32.5133	69.9363	36.0439	40.7911	27.9394	50.3195	27.3607	80.9746	39.4067	60.6344	53.0213	32.6693	60.7403	43.5509	66.3226	29.1823	57.6012	52.3935	54.7955	57.8619	56.0342	49.2275		29	37.8061	32.6438	47.5206	26.7746	48.2929	31.2615	47.7409	62.0761	26.5081	26.5522	44.1594	36.5671	35.3742	47.4441	87.4832	55.1679			29	48.5945	52.4346	44.4257	47.7105
	29.5	44.551	31.2723	63.8821	37.5519	39.829	28.8293	55.2229	28.764	43.5063	36.4532	50.6863	50.6273	46.8757	63.2156	50.0496	59.3212	32.4602	59.8095	52.7173	71.442	65.2974	76.7976	57.7122		29.5	35.4519	35.6803	53.2004	20.8327	58.7248	27.4942	54.9663	60.5723	25.4152	26.6642	43.0424	30.7356	33.9046	51.2802	67.4388	45.4296			29.5	45.2229	46.7113	46.7072	53.1534
	30	53.3471	33.4637	50.138	31.9749	38.7042	27.6012	53.2423	26.4487	60.2011	39.2125	48.1008	54.843	52.8671	75.1403	47.4744	54.7002	44.2361	53.6193	45.4678	75.4796	57.9611	60.3963	52.608		30	37.3021	32.0381	58.4767	21.9022	54.8744	29.2991	54.0595	56.5531	29.2078	26.7874	45.8785	35.9007	43.1713	51.963	63.5906	54.1056			30	55.5763	50.3231	44.2242	48.1342
	30.5	55.6064	32.4325	74.9892	30.9547	40.1514	19.3645	57.6833	28.1201	64.7327	27.4933	45.5205	49.4981	41.7291	61.2197	53.0966	64.3965	39.4936	58.7777	46.4275	56.6212	63.0908	54.5896	55.9499		30.5	43.1954	33.7831	46.8549	21.6679	53.2948	24.7553	49.5784	62.7629	29.1182	28.5496	45.8982	34.6057	34.1897	59.3638	58.6076	51.8976			30.5	46.8098	46.106	46.1207	42.0611
	31	47.2258	33.4836	58.3173	38.348	40.0727	27.8116	47.2456	30.3545	72.4884	32.9142	52.0758	56.935	43.0453	59.5496	53.4441	52.8805	41.1313	53.4314	49.2811	59.6639	46.7841	49.7454	56.8248		31	37.5543	46.3751	51.4354	18.3901	46.0657	27.4644	51.1255	54.1665	25.2104	27.4177	49.7698	39.6523	39.4558	59.0528	71.6769	57.9064			31	56.0171	54.695	46.6105	47.4918
	31.5	43.0482	35.437	71.4788	40.1445	35.7271	30.6506	55.146	33.5702	58.4971	37.3049	60.3686	59.8767	52.9492	77.2044	53.1216	64.835	55.1138	60.8857	47.7707	66.6168	47.5258	67.442	53.0108		31.5	36.7683	47.4871	51.3406	18.2597	54.2091	25.7224	47.5201	55.9965	32.2229	32.0852	43.1041	30.6901	35.7628	57.4072	64.4096	50.3263			31.5	52.9473	50.4255	44.8643	51.8443
	32	47.1839	34.0845	58.051	45.4227	37.041	25.8	52.0197	33.2475	70.2216	34.1697	52.8538	46.2082	53.9454	69.3546	53.7205	65.6081	41.5899	66.5795	42.8087	56.2233	43.1133	52.4853	50.3252		32	37.6395	41.0607	47.7824	20.0548	48.9316	29.0378	45.0215	61.1252	28.7554	27.7476	46.5796	37.0646	34.0926	56.3539	84.6582	52.4071			32	55.3092	54.2853	46.3727	48.6349
	32.5	41.0575	33.3084	61.6105	42.5945	39.6337	28.7553	55.4775	28.763	71.8079	32.6949	51.0332	55.8674	44.1921	70.7059	55.6975	63.5645	56.1356	67.2744	49.0713	58.5478	60.6983	70.1177	52.6219		32.5	37.4683	32.4921	56.6872	19.214	50.9682	27.3929	50.6288	55.062	30.3936	26.2685	39.6821	33.2348	37.6269	52.9176	62.6405	58.7582			32.5	47.253	54.684	46.5712	42.1112
	33	52.3194	35.9136	55.7807	34.3869	35.4335	30.2519	65.0242	30.1279	63.8433	33.1944	56.5638	61.8972	43.2187	66.8181	45.5519	59.7344	52.7319	66.1084	49.4179	58.4992	57.5939	65.3084	56.4972		33	37.4438	38.6308	55.0289	17.0487	49.8537	28.3384	63.7225	56.4297	33.053	26.8	45.5001	35.9875	40.3946	56.0408	71.5238	55.132			33	52.9361	51.6219	44.7787	52.4742
	33.5	40.6491	35.8418	60.2102	42.8726	38.4459	33.8742	56.2317	27.1655	73.7196	31.0054	58.4694	52.6804	52.6129	62.9926	44.3351	59.0525	48.2437	59.2644	50.799	56.5576	55.5336	57.2667	59.1007		33.5	32.8778	38.7121	50.0239	22.1182	48.1083	28.4278	66.0879	57.7724	24.9054	30.5481	39.0862	36.279	45.0048	49.9672	70.7535	51.7083			33.5	47.4748	53.1795	44.943	49.0432
	34	52.5726	35.3022	67.8136	42.1397	39.4889	33.3223	54.3677	36.8211	53.979	37.4374	53.9502	47.5125	43.1145	69.9638	39.6343	61.8551	42.5961	59.9947	51.3773	72.3436	52.5518	67.6475	48.9267		34	35.9995	44.0416	52.3349	13.7487	51.257	36.3428	63.7061	54.8049	32.7141	28.9637	39.7043	46.7176	38.6722	53.903	63.7256	56.5579			34	44.2832	50.9383	50.8608	54.6423
	34.5	55.7596	38.117	63.6598	40.0441	36.5076	28.2328	46.336	32.7495	55.1866	32.8181	60.2912	54.8662	51.7697	67.8583	51.031	55.3228	42.864	61.0341	54.1689	66.3943	53.3271	58.3581	49.1548		34.5	38.0748	37.7987	60.0802	22.7338	46.0894	27.2493	56.3714	60.2766	33.5242	28.7231	40.6824	33.7494	42.957	61.7372	64.9931	53.1932			34.5	52.6771	60.5056	49.3345	45.3093
	35	54.8541	33.0751	66.7372	38.3443	41.8516	30.5183	57.7952	27.0879	64.8248	31.6527	60.8085	54.2718	45.1744	69.1414	50.6264	67.6073	47.3042	57.2056	43.7754	86.2569	55.1731	56.1194	55.7654		35	34.1603	47.5047	48.7414	20.5791	48.5392	31.9772	56.9599	59.649	31.5308	26.1078	41.5759	37.0723	37.6515	52.3413	70.5151	59.9005			35	52.2164	54.4269	51.6457	45.8073
	35.5	50.9814	33.8486	71.7679	44.9878	43.6843	28.0381	51.0602	30.9466	61.6125	38.5347	60.2065	58.9737	44.2243	70.4345	58.6222	56.8665	40.6312	60.2712	46.1216	67.3004	60.2976	79.0277	54.2507		35.5	39.9181	47.6551	53.7962	19.9339	52.5407	30.7524	57.4498	59.4076	29.4768	29.2944	40.7501	43.3787	37.1602	49.9927	74.4374	45.7998			35.5	59.5401	52.0777	52.6821	47.6815
	36	61.1728	36.1057	51.8638	27.5645	39.9173	30.2239	54.3665	33.1456	62.3429	34.3639	52.8815	56.024	49.6853	63.3412	60.2156	55.836	56.1858	67.5571	55.1077	83.3457	61.1626	73.2796	54.8723		36	44.2356	47.3691	51.6031	23.8146	46.701	27.635	54.4658	61.1696	25.0553	32.9913	45.879	35.5465	42.3198	54.3788	71.6133	47.9823			36	58.9061	54.9855	50.471	46.9368
	36.5	53.7188	34.246	66.8851	34.9243	37.682	30.3939	57.9726	34.5815	69.5154	35.4911	53.8154	49.5621	47.9978	64.4931	45.2888	55.7083	36.3443	68.5586	55.3882	78.0264	64.4585	60.7854	56.3062		36.5	41.17	53.0138	52.3465	26.0396	48.9243	30.4092	53.1981	62.2195	28.7774	31.5759	35.8334	32.946	41.5762	55.7265	75.2151	60.5478			36.5	61.8794	52.0778	48.1289	48.0803
	37	47.0483	34.1379	54.3027	44.9588	38.5114	31.2839	54.4337	26.1858	47.7596	35.0221	66.8062	56.4361	38.5372	71.5826	51.1854	57.7916	58.6359	72.0269	48.7268	84.6404	60.1264	64.437	54.4131		37	39.694	41.5802	50.7441	25.5606	50.7184	26.7171	55.2055	62.7807	31.6326	28.4515	45.5961	42.5991	43.1441	62.5083	74.8	54.036			37	47.0666	50.2747	49.8302	46.4797
	37.5	56.9073	38.7074	63.1693	34.4029	40.0369	34.5273	61.8474	33.1678	54.6537	36.5207	59.5348	61.0582	47.8035	66.9886	63.9388	62.9306	42.3996	70.8181	55.6044	65.8739	56.0956	64.5207	56.1084		37.5	43.9803	64.316	50.7338	28.7989	52.052	25.6781	61.3143	63.29	28.4647	28.1798	42.9251	44.1795	43.2692	59.5063	77.2533	60.5771			37.5	54.7213	55.4839	45.8532	47.2566
	38	52.6213	34.7845	63.5503	39.2533	40.9431	30.1225	50.8001	32.4081	62.5189	35.4418	60.014	57.5049	47.5059	71.8605	41.6029	58.8485	43.2831	65.3846	47.3252	85.0982	67.3439	67.3514	55.2299		38	39.574	37.8055	58.0997	24.8825	58.7861	28.1686	48.1433	64.2419	29.4932	33.823	48.6136	48.1117	50.5115	58.7935	61.1318	53.5386			38	48.0766	56.312	49.707	47.2991
	38.5	45.6348	33.3346	69.2045	38.2809	38.9315	33.8652	58.2302	35.7521	61.3857	35.4738	63.182	60.1995	41.8575	76.5414	52.4625	58.3125	58.3505	67.8006	64.5368	89.5778	61.6803	74.8196	49.5642		38.5	43.1219	52.3576	64.3521	28.6013	49.3476	27.6068	43.6236	57.7431	25.1901	28.0504	42.3995	41.7392	39.1858	59.3421	61.4342	67.5732			38.5	54.3987	53.6812	47.649	51.6267
	39	48.7641	38.6672	52.7633	36.0887	41.3446	34.2036	59.3405	38.0019	74.3367	36.4844	60.2552	52.6672	50.4651	59.4368	50.8167	56.6753	28.1193	68.1503	57.0418	70.5828	55.6984	63.7087	57.2834		39	46.2898	41.4102	54.1621	25.9801	50.9157	28.3069	61.2642	54.9918	25.8688	31.5065	47.136	41.7974	34.0003	55.331	79.2438	55.108			39	53.4383	53.9193	46.6327	45.9462
	39.5	49.8652	37.3822	56.2187	42.72	36.4913	25.1789	66.833	32.5818	63.8885	39.2228	58.77	56.3094	54.9802	73.9957	55.8107	52.6894	57.8338	66.2808	63.8405	67.6471	63.2294	69.7279	49.2582		39.5	44.6555	31.3724	58.9498	24.2301	51.1878	36.748	44.1116	59.0305	29.6395	30.5295	46.5817	47.0923	31.5253	62.633	90.9518	55.1791			39.5	52.2819	53.9533	48.179	46.0202
	40	52.029	38.0591	64.7031	45.6556	39.8156	35.3505	57.356	31.8133	61.2624	36.2322	69.9873	59.3449	41.8434	76.025	48.8698	57.5792	43.227	61.6829	50.5121	69.2836	59.6322	66.7296	51.7591		40	42.0693	43.7632	59.1616	22.3438	55.018	30.5644	59.8854	56.1938	27.1477	31.2724	47.0005	37.052	28.6706	65.5303	73.4281	55.6969			40	47.5518	52.3146	46.6497	47.8909
	40.5	51.1349	38.1378	55.7841	42.7994	39.4053	39.1073	53.4796	38.4437	64.2144	34.2626	53.8435	60.8097	49.3446	86.7771	62.6981	57.2758	61.5635	64.7685	64.0313	76.4521	62.3009	63.0086	63.8212		40.5	41.5508	37.8031	61.3653	28.6969	53.9847	31.4551	64.1603	63.6033	37.8716	31.2216	44.144	46.8817	40.0348	69.7503	69.3789	54.9744			40.5	50.2742	55.2035	48.0893	50.6544
	41	47.5256	38.4358	55.5757	38.44	39.7898	31.6584	60.9169	35.8287	71.7204	31.8195	63.2276	63.0239	54.7482	76.6986	54.1175	54.0066	52.2949	73.8401	50.1277	82.5223	52.3518	60.9806	53.9535		41	42.6131	43.4993	58.0886	25.5838	60.5826	31.1572	48.6295	59.3806	31.9028	32.4652	44.2816	34.5434	39.0622	62.3067	75.6034	57.0801			41	51.324	54.7835	50.1542	50.6605
	41.5	58.2046	36.7242	56.6986	36.4076	43.5048	34.4396	60.6579	39.8343	72.645	35.8249	57.3863	52.7332	58.9045	73.518	57.8636	54.9502	38.1194	71.0976	61.0595	78.458	61.0039	64.3881	61.5894		41.5	48.8902	48.7435	53.8211	21.3639	53.559	29.0549	53.6597	66.2538	33.3173	27.8348	48.9059	36.234	42.4991	51.3471	66.6149	55.1072			41.5	42.1653	52.3203	44.0302	47.003
	42	49.2616	37.6877	73.55	54.2763	41.6085	35.1937	62.2555	35.4574	65.5386	33.7443	59.6506	51.6772	51.0354	72.0756	58.201	65.7277	47.9381	66.3098	55.2148	69.2065	63.8024	67.6549	67.163		42	44.4724	47.8262	57.5943	20.3061	56.9992	29.8332	60.069	65.5597	29.7048	30.7629	55.3847	44.2522	40.2365	61.668	75.119	59.4284			42	44.5591	49.9557	50.3508	50.8595
	42.5	64.1096	37.884	70.3323	44.7734	47.9135	34.6738	61.8317	37.9129	78.0077	36.196	55.2226	61.3776	41.2604	64.516	53.7143	57.3428	56.4183	66.9847	54.3629	73.7957	64.4618	71.7327	55.8227		42.5	39.075	44.7925	57.301	29.1198	59.2464	33.6163	65.9044	66.7331	28.8355	29.9958	43.9602	39.9919	42.3888	57.8366	68.427	58.4596			42.5	50.9432	56.5514	54.8986	46.4078
	43	62.2547	36.8776	66.0525	53.4388	43.2092	32.8851	56.2481	36.6027	64.3107	34.0765	63.8968	58.1088	49.9006	78.4255	49.3967	54.0922	46.7834	68.3735	39.3429	77.1125	72.9905	80.4664	61.9651		43	42.3087	28.1071	57.6342	32.1104	58.9096	31.6265	52.9397	58.3711	29.3501	32.7133	46.9618	41.8924	42.9003	63.3109	88.1856	58.308			43	48.7358	53	54.1826	52.6261
	43.5	52.9127	38.1011	79.0411	45.2976	42.3697	29.2603	58.8929	37.9789	71.896	32.5615	64.8406	55.2405	52.4804	75.0063	55.1953	65.8904	53.8391	63.5649	46.8854	70.0019	61.2863	78.5167	59.6241		43.5	48.0254	41.4806	62.9682	22.3864	63.9288	32.4475	52.9404	62.3122	32.6746	26.7457	48.0537	39.775	42.431	58.265	76.6025	65.9261			43.5	59.5761	57.3012	49.8327	48.7968
	44	63.5789	38.4706	73.8685	49.1137	41.9667	31.7091	57.2179	38.0158	64.8526	35.8152	59.2473	61.5571	44.4154	68.698	68.7792	48.0384	42.6574	72.4257	50.1922	86.4904	66.5805	81.2648	59.9563		44	39.9337	51.8862	59.0673	26.0091	63.0733	29.3512	57.3252	67.7111	26.0928	32.4456	49.2906	40.9121	44.0338	65.1603	85.4155	56.1409			44	52.5116	57.2319	58.8665	46.4033
	44.5	63.0555	37.5391	76.4145	45.8077	43.7784	30.9578	53.0703	36.0881	70.948	36.1382	68.908	59.9712	50.3676	83.4607	54.8571	67.711	55.9467	66.3569	58.81	66.0797	53.1708	72.8593	54.6938		44.5	37.9299	44.1456	56.0178	27.0526	63.974	33.6047	54.8875	57.4614	31.1848	34.7346	41.9374	44.1848	42.4859	64.8734	74.3286	63.9864			44.5	58.2002	53.0373	51.7677	54.7274
	45	63.1998	36.2988	65.2306	56.0663	42.3238	36.5656	60.2553	38.038	75.9522	35.5121	62.1106	54.7586	59.3738	63.3507	58.6458	66.9561	45.2509	77.3675	56.2047	74.9402	60.9116	71.6214	54.6543		45	44.8519	39.2765	56.4053	30.1861	59.5354	37.2215	50.189	63.5605	29.5608	33.1001	41.1387	42.1262	38.0848	67.6593	73.1622	63.6595			45	50.7519	63.3635	51.3583	50.9337
	45.5	53.3643	36.7439	68.1522	42.5807	43.8557	31.6585	58.1969	39.8701	72.7755	35.4915	64.9593	47.9462	48.7813	87.7355	51.0342	56.9998	47.9756	69.1088	57.0272	67.4774	50.6312	62.1553	52.4731		45.5	45.7004	45.2779	63.7151	20.9423	61.3557	30.0773	59.852	63.857	37.7181	30.9604	48.1944	45.3051	42.2496	67.7836	72.3663	64.5842			45.5	55.7953	62.7961	49.056	52.2583
	46	64.389	39.0695	86.6718	49.0027	37.7621	29.9123	64.5597	34.27	62.9055	40.5333	64.537	53.9048	40.1351	75.4208	58.5322	49.7239	49.6662	66.4339	48.972	71.8876	57.1716	63.8179	61.974		46	36.6962	45.3301	69.4086	31.9964	58.4384	28.8623	62.956	56.7255	27.8357	31.9455	45.8232	44.4232	42.558	65.8185	80.5985	69.248			46	52.0603	53.1437	53.7108	54.6675
	46.5	64.8118	38.2154	81.3395	57.2357	45.0354	37.9612	57.4716	33.3795	66.7621	37.8652	66.3251	56.6034	52.0264	74.7385	52.4471	62.6088	43.9028	73.1614	43.681	88.1769	59.3503	60.0911	53.225		46.5	40.6508	51.6134	53.3309	26.158	65.9723	32.2986	65.6415	48.7479	27.5745	28.341	53.2865	47.3458	38.1386	76.4693	77.5939	68.1037			46.5	60.7944	62.4705	46.3484	48.148
	47	61.9015	38.8316	77.3477	44.2796	44.5794	40.4696	62.316	34.9654	68.548	37.2049	71.5849	55.3012	55.2806	72.1818	55.133	62.5644	47.4482	73.2505	50.9664	77.2874	70.0156	81.1559	59.2771		47	39.3718	48.4874	63.0154	25.9258	53.4966	32.4687	48.4839	68.0434	31.2555	29.5982	43.724	44.657	42.0299	79.5426	62.2451	66.2018			47	63.2039	62.7978	51.5887	51.1087
	47.5	66.5969	39.3472	78.0165	47.7007	43.0765	33.26	63.4598	36.6614	63.6189	35.0927	64.7854	58.4128	41.5081	73.3694	56.6452	67.8777	55.6489	64.2747	44.6193	86.098	57.3481	67.4817	55.2871		47.5	41.0653	38.5207	64.4021	27.3773	64.9266	34.6112	45.6594	62.8769	31.0459	32.3772	54.8068	48.269	37.6021	65.3845	79.1522	62.8326			47.5	62.1098	56.4466	47.3033	49.5523
	48	64.2927	40.4802	76.8503	47.469	41.9843	41.3579	62.7708	36.1114	77.7428	36.9858	61.2105	55.5666	66.0758	84.4919	60.2464	69.1302	50.7026	70.2526	49.8021	72.4345	65.5812	71.303	59.7033		48	47.0815	51.8896	71.0333	29.2356	60.9666	29.8023	56.2012	68.4805	32.2786	31.8067	51.1407	46.5848	48.2336	64.583	81.4525	68.9912			48	62.2137	52.692	48.476	50.608
	48.5	59.4342	38.8422	75.5089	56.2762	43.3926	38.8732	59.0198	32.0004	74.696	39.2084	65.0025	67.0491	46.2019	77.336	52.6779	59.5564	42.5815	71.9963	49.7159	62.697	58.7373	58.7998	56.1174		48.5	45.6509	45.2194	59.1708	21.0251	65.2088	35.9827	39.6539	62.1145	36.7078	33.1506	51.3061	45.8305	37.0792	60.9383	79.8736	55.1513			48.5	56.9958	60.629	54.0001	51.3573
	49	73.2465	39.2123	75.6752	57.1932	42.3483	40.8687	52.8475	39.7571	65.0645	35.8146	62.7764	57.62	45.8757	73.7401	68.0609	58.8105	48.0954	69.4663	54.7595	80.0212	55.1857	71.4515	52.4198		49	45.4601	52.131	57.3037	24.2112	61.5168	32.8928	49.5021	66.0958	32.0756	30.7605	43.5221	45.5924	51.0824	66.2379	74.8824	66.5596			49	60.3588	59.9277	53.2485	48.8877
	49.5	73.3476	35.1239	74.4122	51.4108	43.9443	41.2001	57.9573	38.0038	65.5788	43.2725	65.3663	69.8499	48.8228	73.1934	42.1862	69.8629	48.6904	70.872	51.2244	77.0002	58.2544	72.8011	60.2322		49.5	44.3657	53.0108	64.4599	32.5918	64.2906	27.7558	56.0415	53.1485	29.5653	36.3554	52.4486	44.9115	43.141	72.8134	75.1936	63.9061			49.5	58.9207	63.3782	52.5735	52.2648
	50	68.4018	40.5165	74.0446	47.0087	43.214	40.2737	58.0469	36.3798	71.7406	36.6591	73.412	64.2799	50.593	74.2436	52.6737	57.243	50.3938	74.7052	56.3375	84.8507	60.8438	61.2714	62.9135		50	41.8965	48.1199	67.1065	33.0087	61.3939	32.857	54.0635	62.61	32.3042	30.5711	53.8883	44.2949	39.3347	77.9373	73.9261	61.1273			50	62.0014	61.6217	54.0447	55.5628
	50.5	63.3122	41.7677	70.3332	43.5839	43.4175	41.0027	60.5923	38.5655	65.1886	38.6933	63.9421	64.4406	55.6503	94.7752	57.1966	61.3653	60.515	73.5614	53.3356	82.6885	58.2248	69.219	63.2234		50.5	45.6815	53.5042	61.0349	26.6588	57.8593	34.0317	61.7009	62.6845	33.8401	28.17	60.8512	40.3533	45.1666	73.816	79.0034	61.8066			50.5	53.1052	60.2143	51.8203	55.6535
	51	59.358	42.388	88.0778	41.0943	41.5393	43.6817	59.3897	41.7612	64.2064	42.551	70.1608	53.5589	40.1487	81.7483	56.2576	65.2187	47.3152	71.8018	45.7253	70.1531	64.7388	59.2244	54.1341		51	41.2633	47.7583	63.6628	23.4098	55.373	32.4404	67.5684	71.3325	30.3428	35.1722	53.3172	40.824	43.9584	72.4548	74.8958	70.5091			51	58.1711	69.8161	53.2743	61.513
	51.5	67.3137	39.5821	81.177	48.1833	42.4053	31.6567	64.1953	45.3302	61.7862	35.3751	77.5268	53.8657	63.5984	84.6181	47.3551	61.7589	42.5507	72.9857	49.8216	66.8233	58.635	58.2683	58.2171		51.5	41.3799	50.7987	69.2695	25.9433	62.0401	35.9789	63.1288	65.6953	34.2804	32.8043	52.1563	51.4378	42.0657	74.6071	74.5956	53.2853			51.5	50.1701	63.0102	48.2068	60.6191
	52	62.1715	38.6227	76.4252	45.7795	39.5943	36.5936	63.2833	37.7065	70.8744	38.0277	72.3607	61.6373	41.0235	75.4358	64.4662	54.1173	38.9618	62.6632	65.7045	79.8859	64.0346	66.1393	56.2266		52	45.6109	39.1738	62.2302	34.6401	61.1232	29.5943	51.8736	58.9847	28.9974	37.1489	55.9928	47.7613	45.9275	70.6119	80.9569	64.6286			52	62.8154	63.0567	50.1843	52.9731
	52.5	65.1696	41.4484	89.0441	47.3667	39.2639	36.1605	69.4003	44.4233	63.8762	41.0887	64.1021	65.4456	49.8707	73.0954	52.1846	62.0932	50.1295	73.5163	73.1557	76.2149	64.1853	81.272	62.9996		52.5	44.514	49.6813	67.1102	33.874	54.2886	32.7622	60.4597	66.1898	27.2691	37.5611	62.2918	58.7168	45.2362	71.1914	81.9548	76.451			52.5	53.213	60.7614	49.5202	54.4567
	53	74.0764	39.8272	78.977	42.4549	43.4021	38.0825	57.9804	42.4214	61.3645	34.994	65.6888	58.341	50.3406	76.3104	57.4773	64.0994	49.6617	69.7404	55.946	86.5716	59.5249	75.5922	53.1767		53	47.0207	44.1966	58.6659	23.2296	60.4473	27.4726	62.1283	67.3068	36.091	35.043	63.5127	49.7814	51.1092	78.8921	72.349	63.1943			53	65.6967	59.3782	54.1719	54.6631
	53.5	62.6667	39.7156	72.4451	44.276	39.6614	35.3898	61.2911	33.0327	61.6035	36.483	70.7736	63.1107	47.4843	78.6427	64.2843	57.409	30.9454	75.7681	70.5138	99.02	62.5233	66.8019	57.7477		53.5	44.2431	50.8564	70.1383	26.3702	57.4334	32.4539	46.0797	62.2989	34.2983	30.9097	51.5974	57.4933	49.1934	68.9218	84.0698	74.9159			53.5	65.4176	62.0637	53.9066	56.8357
	54	74.0273	39.8408	77.1303	53.5446	43.4081	35.503	67.7993	35.121	75.7278	42.2012	66.9266	56.9802	47.2727	84.7464	65.089	61.4301	49.9836	68.0326	52.4727	71.9061	62.8904	72.0396	65.0777		54	48.8355	44.8509	68.914	23.9168	55.7309	29.7768	63.885	63.0134	31.0757	33.6726	57.1058	49.8084	38.4204	74.7883	62.9759	63.2265			54	64.4399	67.9575	46.2298	55.4556
	54.5	58.9436	38.2961	85.3211	46.8946	46.7459	42.2325	65.4812	45.5604	61.4881	43.7999	69.152	58.5595	48.1882	76.9173	69.5514	58.0706	54.1972	68.1212	48.6675	83.014	64.0463	88.459	65.6612		54.5	48.7461	47.526	61.825	31.6753	60.1299	26.7996	57.4482	58.9693	36.2143	28.8899	54.8006	50.5382	43.052	72.16	74.541	62.5513			54.5	51.3349	64.4797	48.5679	63.1599
	55	67.3618	38.5534	71.7432	45.3702	42.087	39.2087	58.3838	35.5862	70.2723	39.1158	64.2027	58.7508	48.7238	81.7673	66.0711	55.3453	52.2393	61.9574	55.1501	83.1623	63.4359	63.1703	61.8919		55	48.697	44.047	63.2656	24.9165	65.3945	27.9729	52.3344	60.9058	30.0146	33.8112	59.8387	45.1382	49.093	67.9458	61.8979	63.7741			55	59.7236	68.042	52.2852	56.2421
	55.5	72.2759	37.2441	64.7127	51.9467	44.8754	31.7361	65.0519	33.1322	63.1913	39.3851	66.3986	64.8747	61.1835	80.2712	57.6904	65.0922	45.1856	69.0793	70.4949	92.1832	49.5575	70.8638	63.9455		55.5	43.5551	54.2089	74.835	24.1771	63.3706	33.7571	66.0722	62.1086	33.6106	34.7176	61.9664	58.9565	41.1963	73.5485	77.0412	68.3154			55.5	54.1957	67.8307	51.0203	60.2255
	56	64.2121	40.846	63.5616	47.8545	41.5688	38.8515	60.9282	37.0979	73.783	40.0589	69.2168	63.8387	50.4751	78.8621	57.7366	59.074	46.5808	74.6019	59.8461	81.6034	67.7633	75.9193	61.6383		56	45.2307	48.2257	65.9768	23.8489	61.0087	31.0276	58.1118	62.928	34.9196	33.7394	61.25	41.9659	47.725	78.0491	77.7399	66.5284			56	61.5562	62.5934	56.4869	51.1856
	56.5	57.8198	39.7605	63.6791	54.2103	47.3638	40.7533	62.5859	37.6212	57.8975	44.1459	65.9271	56.5218	54.5183	86.1612	62.7712	62.7563	48.2192	73.4594	51.8012	86.3163	62.2117	56.6697	59.5718		56.5	50.5422	35.8284	79.6543	30.5779	58.85	33.2806	66.1251	64.9891	34.6303	38.2765	58.1148	54.1009	41.4239	73.1813	68.2835	63.0535			56.5	61.4224	67.7465	51.2243	57.7152
	57	53.3432	41.6749	62.7556	52.9873	46.1996	34.4059	66.4257	37.7549	65.5105	41.5132	77.5104	57.2492	60.199	71.1071	65.6959	63.0243	62.1051	65.0968	61.2526	75.554	59.4171	66.6463	56.9605		57	48.0296	48.871	65.5301	24.4773	58.8802	31.4784	54.1316	64.7879	31.0095	36.9051	57.1035	51.22	48.6402	81.2272	82.6688	61.3867			57	54.571	70.4723	56.8424	55.6707
	57.5	64.1995	40.1589	54.6819	50.4909	44.2146	46.0534	59.8057	35.962	72.2141	47.346	79.0978	57.8458	56.9993	80.6486	58.1489	68.5564	59.3562	64.4474	68.6944	80.1387	57.6253	65.9525	59.6532		57.5	53.4627	53.7656	61.8505	26.8228	54.8324	31.5158	49.318	62.414	32.4153	35.1088	57.072	53.1487	44.051	74.3787	80.8663	57.6144			57.5	67.6689	59.6139	48.589	56.147
	58	69.9983	38.2505	63.1739	52.9552	42.6753	33.5631	58.7644	36.7829	69.1733	41.7828	79.9899	64.2145	51.1606	83.5477	55.3444	64.2571	52.7443	62.6188	50.5286	73.8214	72.1705	69.9937	58.3239		58	47.9026	50.7069	63.5967	24.3135	54.7045	32.5105	65.3132	63.4635	35.2945	38.2931	67.6075	58.1233	46.5086	76.0576	83.9217	66.047			58	60.8896	61.3101	54.9429	59.0504
	58.5	73.3122	38.8202	77.2785	51.6116	44.7657	38.3359	59.7677	34.8261	66.1834	40.2764	74.3181	56.0577	53.5245	77.388	58.8689	76.6318	56.2476	66.5988	63.1026	80.0493	61.271	74.5177	56.4365		58.5	45.7395	57.1214	74.0166	26.4047	62.6474	29.9962	54.1944	64.232	33.5063	34.4437	63.5129	52.1574	48.7221	69.8225	77.5358	73.2119			58.5	60.079	65.6523	55.107	60.8105
	59	67.7878	46.2882	62.0714	47.6766	48.4478	29.6668	55.6146	30.3367	75.567	45.4447	69.1145	57.151	47.2571	73.9743	73.0988	70.2402	48.5722	70.1578	62.7242	68.6068	58.0585	62.2405	64.7798		59	50.9387	47.5009	71.6921	25.1474	57.8888	33.1199	51.7809	72.1825	36.3731	35.1906	64.2197	49.2662	46.6126	80.1071	75.3932	72.7943			59	64.893	62.3054	51.2292	61.7891
	59.5	76.074	46.1103	58.1608	51.5998	44.6454	32.2666	65.1641	31.9821	66.4963	39.3106	72.4814	59.8497	47.1192	89.3982	44.556	72.8579	44.4441	78.3564	69.6653	72.4775	58.8287	66.5558	56.9405		59.5	48.1549	41.3617	72.5895	27.714	63.5195	29.8443	58.5516	58.5017	33.1811	38.2767	57.1256	49.5162	51.2914	79.5224	86.4783	80.2076			59.5	59.4034	63.1305	54.3849	57.3831
	60	73.1738	42.1179	67.5724	53.9619	45.3968	40.6505	60.8938	38.7363	71.3542	38.5078	74.3689	58.6022	63.2595	94.5406	55.5859	56.457	51.2857	70.2402	63.7111	65.5121	61.7298	68.5897	56.3679		60	48.4443	36.5721	73.7692	34.5179	66.7316	28.4931	66.5435	65.0543	31.1921	39.1331	60.7278	54.3342	48.3979	80.8727	82.7419	73.8844			60	57.2568	69.9353	50.6443	57.1698
[truncated: 32 more columns]

## Sheet: Figure_S7F-H
	Figure S2G
			VEGFR1										VEGFR1-TMJMVEGFR2
		1213Y phosphorylation rate										1213Y phosphorylation rate
			1213pY level										1213pY level
	time(min)	Replicate#1	Replicate#2	Replicate#3							time(min)	Replicate#1	Replicate#2	Replicate#3
	0	0.145729	0.127513	0.072964							0	0.153007	0.436896	0.424701
	2	0.47644	0.475648	0.346275							2	0.504347	1.11709	0.58557
	5	0.593137	0.769262	0.499424							5	0.780424	1.37805	1.31058
	10	0.801047	1.03528	0.90922
											Best-fit values	Replicate#1	Replicate#2	Replicate#3
											Slope	0.1228	0.1802	0.1823								Column B	VEGFR1-TMJMVEGFR2
	Slope	0.0592	0.08666	0.07953							Y-intercept	0.1926	0.5568	0.3483								vs.	vs.
	Y-intercept	0.2525	0.2336	0.119							X-intercept	-1.568	-3.089	-1.911								Column A	VEGFR1
	X-intercept	-4.265	-2.696	-1.496							1/slope	8.141	5.548	5.486
	1/slope	16.89	11.54	12.57																		Unpaired t test
											Std. Error											P value	0.0149
	Std. Error										Slope	0.02288	0.06922	0.04409								P value summary	*
	Slope	0.01526	0.01644	0.007906							Y-intercept	0.07112	0.2152	0.1371								Significantly different (P < 0.05)?	Yes
	Y-intercept	0.08664	0.09335	0.0449																		One- or two-tailed P value?	Two-tailed
											95% Confidence Intervals											t, df	t=4.095, df=4
	95% Confidence Intervals										Slope	-0.1678 to 0.4135	-0.6993 to 1.060	-0.3780 to 0.7425
	Slope	-0.006446 to 0.1248	0.01593 to 0.1574	0.04551 to 0.1135							Y-intercept	-0.7111 to 1.096	-2.178 to 3.291	-1.394 to 2.090								How big is the difference?
	Y-intercept	-0.1203 to 0.6253	-0.1680 to 0.6353	-0.07422 to 0.3122							X-intercept	-infinity to +infinity	-infinity to +infinity	-infinity to +infinity								Mean of column A	0.07513
	X-intercept	-infinity to 1.147	-34.36 to 1.239	-6.279 to 0.7140																		Mean of column B	0.1618
											Goodness of Fit											Difference between means (B - A) ± SEM	0.08664 ± 0.02116
	Goodness of Fit										R squared	0.9665	0.8715	0.9447								95% confidence interval	0.02789 to 0.1454
	R squared	0.8827	0.9329	0.9806							Sy.x	0.08141	0.2464	0.1569								R squared (eta squared)	0.8074
	Sy.x	0.1149	0.1238	0.05956
											Is slope significantly non-zero?											F test to compare variances
	Is slope significantly non-zero?										F	28.84	6.779	17.09								F, DFn, Dfd	5.614, 2, 2
	F	15.06	27.79	101.2							DFn, DFd	1, 1	1, 1	1, 1								P value	0.3024
	DFn, DFd	1, 2	1, 2	1, 2							P value	0.1172	0.2334	0.1511								P value summary	ns
	P value	0.0605	0.0342	0.0097							Deviation from zero?	Not Significant	Not Significant	Not Significant								Significantly different (P < 0.05)?	No
	Deviation from zero?	Not Significant	Significant	Significant
											Equation	Y = 0.1228*X + 0.1926	Y = 0.1802*X + 0.5568	Y = 0.1823*X + 0.3483								Data analyzed
	Equation	Y = 0.05920*X + 0.2525	Y = 0.08666*X + 0.2336	Y = 0.07953*X + 0.1190																		Sample size, column A	3
											Data											Sample size, column B	3
	Data										Number of X values	3	3	3
	Number of X values	0	0	0							Maximum number of Y replicates	1	1	1
	Maximum number of Y replicates	0	0	0							Total number of values	3	3	3
	Total number of values	0	0	0							Number of missing values	0	0	0
	Number of missing values	0	0	0
	Figure S2H
				VEGFR1								VEGFR1-TMVEGFR2
			1213Y phosphorylation halflife									1213Y phosphorylation halflife
																						Column B	VEGFR1-TMJMVEGFR2
	time(min)	Replicate#1	Replicate#2	Replicate#3							time(min)	Replicate#1	Replicate#2	Replicate#3								vs.	vs.
	0	80.1047	103.528	90.922							0	100	100	100								Column A	VEGFR1
	5	62.5	76.5124	59.5236							5	97.5518	91.3428	90.1586
	20	36.4583	35.0117	16.3724							10	84.2482	89.871	81.3368								Unpaired t test
	50	16.0622	20.1979	10.1265							25	59.6855	75.3454	58.1556								P value	0.0291
											55	42.2911	56.9272	39.7303								P value summary	*
																						Significantly different (P < 0.05)?	Yes
																						One- or two-tailed P value?	Two-tailed
	Best-fit values	Replicate#1	Replicate#2	Replicate#3																		t, df	t=3.330, df=4
	Y0	Unstable	Unstable	Unstable							Best-fit values	Replicate#1	Replicate#2	Replicate#3
	Plateau	0.09205	0.1177	0.05327							Y0	Unstable	127.7	Unstable								How big is the difference?
	K	0.03579	0.04606	0.0815							Plateau	20.46	Unstable	20.69								Mean of column A	14.31
	Half Life	19.37	15.05	8.505							K	0.01754	0.01016	0.01818								Mean of column B	48.61
	Tau	27.94	21.71	12.27							Half Life	39.51	68.2	38.12								Difference between means (B - A) ± SEM	34.30 ± 10.30
	Span	Unstable	Unstable	Unstable							Tau	57	98.39	55								95% confidence interval	5.706 to 62.90
	95% CI (profile likelihood)										Span	Unstable	Unstable	Unstable								R squared (eta squared)	0.735
	Y0	(Very wide)	(Very wide)	(Very wide)							95% CI (profile likelihood)
	Plateau	???	???	???							Y0	(Very wide)	???	(Very wide)								F test to compare variances
	K	??? to 0.3467	???	???							Plateau	???	(Very wide)	???								F, DFn, Dfd	9.635, 2, 2
	Half Life	1.999 to ???	???	???							K	0.007608 to 0.03133	0.007067 to 0.01354	0.01062 to 0.02781								P value	0.1881
	Tau	2.885 to ???	???	???							Half Life	22.12 to 91.11	51.20 to 98.08	24.93 to 65.24								P value summary	ns
	Goodness of Fit										Tau	31.92 to 131.4	73.86 to 141.5	35.96 to 94.13								Significantly different (P < 0.05)?	No
	Degrees of Freedom	1	1	1							Goodness of Fit
	R squared	0.9901	0.9661	0.9825							Degrees of Freedom	2	2	2								Data analyzed
	Sum of Squares	0.002369	0.0148	0.007625							R squared	0.9719	0.9915	0.9859								Sample size, column A	3
	Sy.x	0.04867	0.1216	0.08732							Sum of Squares	70.43	9.673	34.13								Sample size, column B	3
	Constraints										Sy.x	5.934	2.199	4.131
	K	K > 0	K > 0	K > 0							Constraints
											K	K > 0	K > 0	K > 0
	Number of points
	# of X values	4	4	4							Number of points
	# Y values analyzed	4	4	4							# of X values	5	5	5
											# Y values analyzed	5	5	5
